# Supplementary material for: ARIH2 serves as a potential prognostic biomarker for hepatocellular carcinoma associated with immune infiltration and ferroptosis
Source: Front Immunol. 2025 Apr 7;16:1548691. doi: 10.3389/fimmu.2025.1548691 (PMC12009847; doi:10.3389/fimmu.2025.1548691)
Supplement: Supplementary file 1 [file DataSheet1.zip]

Archive with 50 entries (49 files):
- Raw data file/
- Raw data file/ARIH2 1.tif
- Raw data file/ARIH2.tif
- Raw data file/Cancerous tissues 1.jpg
- Raw data file/Cancerous tissues 2.jpg
- Raw data file/Figure 10.xlsx
- Raw data file/Figure 11A.xlsx
- Raw data file/Figure 11B.xlsx
- Raw data file/Figure 11C.xlsx
- Raw data file/Figure 11D.xlsx
- Raw data file/Figure 11E.xlsx
- Raw data file/Figure 11F.xlsx
- Raw data file/Figure 13A.xlsx
- Raw data file/Figure 13B.xlsx
- Raw data file/Figure 13C.xlsx
- Raw data file/Figure 13D.xlsx
- Raw data file/Figure 13E.xlsx
- Raw data file/Figure 13F.xlsx
- Raw data file/Figure 13G.xlsx
- Raw data file/Figure 13H.xlsx
- Raw data file/Figure 14.xlsx
- Raw data file/Figure 15.xlsx
- Raw data file/Figure 1A.xlsx
- Raw data file/Figure 1B.xlsx
- Raw data file/Figure 1C.xlsx
- Raw data file/Figure 2A.xlsx
- Raw data file/Figure 2B.xlsx
- Raw data file/Figure 2C.xlsx
- Raw data file/Figure 2D.xlsx
- Raw data file/Figure 2E.xlsx
- Raw data file/Figure 2F.xlsx
- Raw data file/Figure 5A,B.xlsx
- Raw data file/Figure 5C.xlsx
- Raw data file/Figure 5D.xlsx
- Raw data file/Figure 5E.xlsx
- Raw data file/Figure 5F.xlsx
- Raw data file/Figure 6.xlsx
- Raw data file/Figure 7.xlsx
- Raw data file/Figure 8A.xlsx
- Raw data file/Figure 8C.xlsx
- Raw data file/Figure 9.xlsx
- Raw data file/GADPH.tif
- Raw data file/GADPH4 1.tif
- Raw data file/IHC scores.docx
- Raw data file/Paracancerous tissues 1.jpg
- Raw data file/Paracancerous tissues 2.jpg
- Raw data file/Supplementary Figure 1..tif
- Raw data file/Supplementary Figure 2.tif
- Raw data file/Supplementary Figure 2.xlsx
- Raw data file/Supplementary Table 1.docx
