# Supplementary material for: ARIH2 serves as a potential prognostic biomarker for hepatocellular carcinoma associated with immune infiltration and ferroptosis
Source: Front Immunol. 2025 Apr 7;16:1548691. doi: 10.3389/fimmu.2025.1548691 (PMC12009847; doi:10.3389/fimmu.2025.1548691)
Supplement: Supplementary file 1 [file DataSheet1.zip › Raw data file/Figure 10.xlsx]

## Sheet: Sheet 1
ID	Description	setSize	enrichmentScore	NES	pvalue	p.adjust	qvalue	rank	leading_edge	core_enrichment
WP_ELECTRON_TRANSPORT_CHAIN_OXPHOS_SYSTEM_IN_MITOCHONDRIA	WP_ELECTRON_TRANSPORT_CHAIN_OXPHOS_SYSTEM_IN_MITOCHONDRIA	90	-0.728834	-3.47302	1e-10	4.34828e-09	2.79673e-09	3030	tags=60%, list=8%, signal=55%	SDHB/ATP5IF1/NDUFA6/NDUFS7/NDUFV1/NDUFA8/NDUFS4/UQCRFS1/NDUFS3/COX5A/ATP5PD/NDUFC2/NDUFC1/COX7A2/COX17/ATP5MG/COX7C/NDUFA4/NDUFAB1/SURF1/NDUFS5/COX7B/ATP5MC1/COX6A2/NDUFS8/NDUFA1/COX8A/NDUFB10/NDUFA2/ATP5PF/NDUFB2/ATP5MF/COX5B/NDUFS6/ATP5F1E/UQCR11/COX6A1/COX7A1/UQCRB/NDUFA9/NDUFB1/COX4I1/NDUFB9/NDUFB7/COX6B1/ATP5PO/SDHA/ATP5F1D/UQCR10/NDUFA3/COX6C/NDUFB8/UQCRQ/ATP5ME
REACTOME_RESPIRATORY_ELECTRON_TRANSPORT_ATP_SYNTHESIS_BY_CHEMIOSMOTIC_COUPLING_AND_HEAT_PRODUCTION_BY_UNCOUPLING_PROTEINS	REACTOME_RESPIRATORY_ELECTRON_TRANSPORT_ATP_SYNTHESIS_BY_CHEMIOSMOTIC_COUPLING_AND_HEAT_PRODUCTION_BY_UNCOUPLING_PROTEINS	115	-0.656777	-3.25186	1e-10	4.34828e-09	2.79673e-09	3030	tags=49%, list=8%, signal=45%	SDHB/NDUFA6/NDUFS7/NDUFV1/NDUFA8/NDUFS4/UQCRFS1/NDUFAF1/NDUFS3/TACO1/COX5A/ATP5PD/NDUFC2/NDUFC1/ATP5MG/CYC1/COX7C/NDUFA4/NDUFAB1/SURF1/NDUFS5/COX7B/ATP5MC1/NDUFS8/NDUFB11/NDUFA1/COX8A/NDUFB10/NDUFA2/ATP5PF/COX14/NDUFB2/ATP5MF/COX5B/NDUFS6/ATP5F1E/UQCR11/COX6A1/UQCRB/NDUFA9/NDUFA11/NDUFB1/COX4I1/NDUFB9/NDUFB7/COX6B1/ATP5PO/SDHA/ATP5F1D/UQCR10/NDUFA3/COX6C/NDUFB8/UQCRQ/ATP5ME/ETFB
WP_OXIDATIVE_PHOSPHORYLATION	WP_OXIDATIVE_PHOSPHORYLATION	52	-0.75065	-3.19563	1e-10	4.34828e-09	2.79673e-09	2812	tags=62%, list=8%, signal=57%	NDUFA6/NDUFS7/NDUFV1/NDUFA8/NDUFS4/NDUFS3/ATP5PD/NDUFC2/NDUFC1/ATP5MG/NDUFA4/NDUFAB1/NDUFS5/ATP5MC1/NDUFS8/NDUFB10/NDUFA2/ATP5PF/NDUFB2/ATP5MF/NDUFS6/ATP5F1E/NDUFA9/NDUFA11/NDUFB1/NDUFB9/NDUFB7/ATP5PO/ATP5F1D/NDUFA3/NDUFB8/ATP5ME
REACTOME_RESPIRATORY_ELECTRON_TRANSPORT	REACTOME_RESPIRATORY_ELECTRON_TRANSPORT	93	-0.666869	-3.18903	1e-10	4.34828e-09	2.79673e-09	3030	tags=51%, list=8%, signal=46%	SDHB/NDUFA6/NDUFS7/NDUFV1/NDUFA8/NDUFS4/UQCRFS1/NDUFAF1/NDUFS3/TACO1/COX5A/NDUFC2/NDUFC1/CYC1/COX7C/NDUFA4/NDUFAB1/SURF1/NDUFS5/COX7B/NDUFS8/NDUFB11/NDUFA1/COX8A/NDUFB10/NDUFA2/COX14/NDUFB2/COX5B/NDUFS6/UQCR11/COX6A1/UQCRB/NDUFA9/NDUFA11/NDUFB1/COX4I1/NDUFB9/NDUFB7/COX6B1/SDHA/UQCR10/NDUFA3/COX6C/NDUFB8/UQCRQ/ETFB
WP_RETINOBLASTOMA_GENE_IN_CANCER	WP_RETINOBLASTOMA_GENE_IN_CANCER	87	0.70743	3.16567	1e-10	4.34828e-09	2.79673e-09	7062	tags=68%, list=19%, signal=55%	ANLN/TOP2A/CCNA2/CCNE2/TTK/HLTF/PLK4/TYMS/KIF4A/CDK1/BARD1/ORC1/CHEK1/CDC25A/CDC7/PRIM1/E2F2/DNMT1/MAPK13/SMC2/CCNB2/MCM6/RFC3/RAF1/CCNB1/POLA1/SMC3/SKP2/RRM2/MCM4/E2F3/CDC45/CDK4/HMGB2/MCM3/RBBP4/DCK/NPAT/SMC1A/CDK2/POLE2/TFDP1/E2F1/RRM1/MSH6/CDK6/STMN1/PRKDC/RFC4/MCM7/RPA1/ABL1/RFC5/WEE1/DHFR/CCND1/POLD3/SIN3A/RB1
REACTOME_ROLE_OF_PHOSPHOLIPIDS_IN_PHAGOCYTOSIS	REACTOME_ROLE_OF_PHOSPHOLIPIDS_IN_PHAGOCYTOSIS	82	0.678912	3.00448	1e-10	4.34828e-09	2.79673e-09	7513	tags=63%, list=21%, signal=50%	IGHV1-46/ITPR3/IGHV4-59/IGHV3-23/IGHV1-69/IGHV3-30/IGLV3-25/IGKV4-1/IGKV1D-12/IGLV3-27/IGHV4-34/IGLV3-21/IGHV4-39/IGLV2-11/IGKV3-20/IGLV1-44/IGLV7-43/IGLV3-19/IGKV1-33/IGKV1-17/IGLV1-40/IGKV5-2/IGHV3-11/IGLV1-47/PIK3R2/IGHV3-33/IGHV1-2/IGKV1-5/IGHV3-48/IGKV1-12/PLCG1/IGHV2-5/IGHV2-70/IGLV1-51/CD3G/IGKV1D-16/IGLV3-1/IGLV2-23/PRKCD/IGKV1-39/IGKV3D-20/IGHV3-7/IGKV2-28/IGKV1D-39/IGKV1-16/IGKV1D-33/IG…
WP_SELENIUM_MICRONUTRIENT_NETWORK	WP_SELENIUM_MICRONUTRIENT_NETWORK	86	-0.638452	-2.98829	1e-10	4.34828e-09	2.79673e-09	3139	tags=40%, list=9%, signal=36%	SOD2/GPX1/TXN/XDH/SELENOO/MSRB1/ALB/PRDX4/PNPO/F2/PRDX5/PLG/GPX4/SELENOW/DIO3/TXNRD2/CTH/SELENOM/KMO/HBB/SAA4/SOD1/FGA/GPX3/FGG/GPX2/APOA1/FGB/SAA3P/CRP/INS/HBA1/SAA1/SAA2
KEGG_OXIDATIVE_PHOSPHORYLATION	KEGG_OXIDATIVE_PHOSPHORYLATION	119	-0.599817	-2.98175	1e-10	4.34828e-09	2.79673e-09	3030	tags=47%, list=8%, signal=43%	SDHB/NDUFA6/NDUFS7/NDUFV1/NDUFA8/NDUFS4/UQCRFS1/NDUFS3/COX5A/ATP5PD/NDUFC2/NDUFC1/COX7A2/LHPP/COX17/ATP5MG/CYC1/COX7C/NDUFA4/NDUFAB1/NDUFS5/COX7B/ATP5MC1/COX6A2/NDUFS8/NDUFA1/COX8A/NDUFB10/NDUFA2/ATP5PF/NDUFB2/ATP5MF/COX5B/NDUFS6/ATP5F1E/UQCR11/COX6A1/COX7A1/UQCRB/NDUFA9/NDUFA11/NDUFB1/COX4I1/NDUFB9/NDUFB7/COX6B1/ATP5PO/SDHA/ATP5F1D/UQCR10/NDUFA3/COX4I2/COX6C/NDUFB8/UQCRQ/ATP5ME
KEGG_PARKINSONS_DISEASE	KEGG_PARKINSONS_DISEASE	117	-0.593926	-2.94589	1e-10	4.34828e-09	2.79673e-09	3030	tags=44%, list=8%, signal=40%	SDHB/NDUFA6/NDUFS7/NDUFV1/NDUFA8/NDUFS4/TH/UQCRFS1/NDUFS3/COX5A/ATP5PD/NDUFC2/NDUFC1/COX7A2/CYC1/COX7C/NDUFA4/NDUFAB1/NDUFS5/COX7B/ATP5MC1/COX6A2/NDUFS8/NDUFA1/COX8A/NDUFB10/NDUFA2/ATP5PF/NDUFB2/COX5B/NDUFS6/ATP5F1E/UQCR11/COX6A1/COX7A1/UQCRB/NDUFA9/NDUFB1/COX4I1/NDUFB9/NDUFB7/COX6B1/ATP5PO/SDHA/ATP5F1D/UQCR10/NDUFA3/COX4I2/COX6C/NDUFB8/UQCRQ
REACTOME_THE_CITRIC_ACID_TCA_CYCLE_AND_RESPIRATORY_ELECTRON_TRANSPORT	REACTOME_THE_CITRIC_ACID_TCA_CYCLE_AND_RESPIRATORY_ELECTRON_TRANSPORT	166	-0.560523	-2.93922	1e-10	4.34828e-09	2.79673e-09	3652	tags=39%, list=10%, signal=35%	FH/NDUFB6/SUCLG2/SDHB/NDUFA6/MDH2/NDUFS7/NDUFV1/NDUFA8/NDUFS4/UQCRFS1/NDUFAF1/NDUFS3/TACO1/COX5A/ATP5PD/NDUFC2/NDUFC1/LDHC/ATP5MG/CYC1/COX7C/NDUFA4/NDUFAB1/SURF1/NDUFS5/MPC1/COX7B/ATP5MC1/NDUFS8/HAGH/NDUFB11/NDUFA1/COX8A/NDUFB10/NDUFA2/ATP5PF/COX14/NDUFB2/ATP5MF/COX5B/NDUFS6/ATP5F1E/UQCR11/COX6A1/UQCRB/NDUFA9/NDUFA11/NDUFB1/COX4I1/NDUFB9/ADHFE1/NDUFB7/COX6B1/ATP5PO/SDHA/ATP5F1D/UQCR10/NDUFA3/GSTZ…
REACTOME_FCGR_ACTIVATION	REACTOME_FCGR_ACTIVATION	69	0.683408	2.9216	1e-10	4.34828e-09	2.79673e-09	6726	tags=67%, list=18%, signal=54%	IGHV1-46/IGHV4-59/IGHV3-23/IGHV1-69/IGHV3-30/IGLV3-25/IGKV4-1/IGKV1D-12/IGLV3-27/IGHV4-34/IGLV3-21/IGHV4-39/IGLV2-11/IGKV3-20/IGLV1-44/IGLV7-43/IGLV3-19/IGKV1-33/IGKV1-17/IGLV1-40/IGKV5-2/IGHV3-11/IGLV1-47/IGHV3-33/IGHV1-2/IGKV1-5/IGHV3-48/IGKV1-12/IGHV2-5/IGHV2-70/IGLV1-51/CD3G/IGKV1D-16/SRC/IGLV3-1/IGLV2-23/IGKV1-39/IGKV3D-20/IGHV3-7/IGKV2-28/IGKV1D-39/IGKV1-16/IGKV1D-33/IGHV3-53/IGLV2-14/SYK
REACTOME_RESOLUTION_OF_SISTER_CHROMATID_COHESION	REACTOME_RESOLUTION_OF_SISTER_CHROMATID_COHESION	126	0.613069	2.91876	1e-10	4.34828e-09	2.79673e-09	6946	tags=54%, list=19%, signal=44%	TUBA3C/BUB1B/KIF18A/TUBAL3/CENPE/CENPI/CENPF/ERCC6L/BUB1/KNTC1/CENPK/SGO2/NUF2/TUBB3/CDK1/CDCA8/PLK1/INCENP/SGO1/KIF2C/MAD2L1/CENPA/CENPL/STAG1/TUBA1B/CCNB2/SKA1/ZWINT/NDC80/CENPU/SPDL1/PPP2R5D/CDC20/CCNB1/SMC3/SPC25/TUBB4A/TUBA1C/NDE1/CDCA5/RCC2/CENPQ/NUP160/AURKB/SMC1A/DYNC1LI2/ZWILCH/KIF2A/CENPP/NUP107/CLASP2/CKAP5/CENPO/DYNC1I1/TAOK1/KNL1/CENPN/CENPH/DYNC1H1/BIRC5/AHCTF1/NUP37/STAG2/TUBB1/MAP…
REACTOME_FCERI_MEDIATED_CA_2_MOBILIZATION	REACTOME_FCERI_MEDIATED_CA_2_MOBILIZATION	86	0.649257	2.90218	1e-10	4.34828e-09	2.79673e-09	7513	tags=63%, list=21%, signal=50%	IGHV1-46/ITPR3/IGHV4-59/IGHV3-23/IGHV1-69/IGHV3-30/IGLV3-25/IGKV4-1/IGKV1D-12/IGLV3-27/IGHV4-34/IGLV3-21/IGHV4-39/IGLV2-11/IGKV3-20/IGLV1-44/IGLV7-43/IGLV3-19/IGKV1-33/IGKV1-17/IGLV1-40/IGKV5-2/IGHV3-11/IGLV1-47/IGHV3-33/IGHV1-2/IGKV1-5/IGHV3-48/IGKV1-12/PLCG1/IGHV2-5/IGHV2-70/NFATC3/NFATC2/IGLV1-51/IGKV1D-16/IGLV3-1/IGLV2-23/IGKV1-39/IGKV3D-20/IGHV3-7/IGKV2-28/IGKV1D-39/IGKV1-16/ITK/IGKV1D-33/LA…
REACTOME_CD22_MEDIATED_BCR_REGULATION	REACTOME_CD22_MEDIATED_BCR_REGULATION	61	0.696635	2.89318	1e-10	4.34828e-09	2.79673e-09	6473	tags=70%, list=18%, signal=58%	IGHV1-46/IGHV4-59/IGHV3-23/IGHV1-69/IGHV3-30/IGLV3-25/IGKV4-1/IGKV1D-12/IGLV3-27/IGHV4-34/IGLV3-21/IGHV4-39/IGLV2-11/IGKV3-20/IGLV1-44/IGLV7-43/IGLV3-19/IGKV1-33/IGKV1-17/IGLV1-40/IGKV5-2/IGHV3-11/IGLV1-47/IGHV3-33/IGHV1-2/IGKV1-5/IGHV3-48/IGKV1-12/IGHV2-5/IGHV2-70/IGLV1-51/IGKV1D-16/IGLV3-1/IGLV2-23/IGKV1-39/IGKV3D-20/IGHV3-7/IGKV2-28/IGKV1D-39/IGKV1-16/IGKV1D-33/IGHV3-53/IGLV2-14
REACTOME_PLASMA_LIPOPROTEIN_REMODELING	REACTOME_PLASMA_LIPOPROTEIN_REMODELING	34	-0.747021	-2.85536	1e-10	4.34828e-09	2.79673e-09	3069	tags=53%, list=8%, signal=49%	APOC2/LMF1/CIDEC/ANGPTL3/CREB3L3/ALB/GPIHBP1/APOE/CETP/APOA5/APOA2/ANGPTL4/APOA1/APOC3/LPA/APOF/APOA4/LCAT
REACTOME_ROLE_OF_LAT2_NTAL_LAB_ON_CALCIUM_MOBILIZATION	REACTOME_ROLE_OF_LAT2_NTAL_LAB_ON_CALCIUM_MOBILIZATION	71	0.664705	2.84831	1e-10	4.34828e-09	2.79673e-09	7523	tags=70%, list=21%, signal=56%	IGHV1-46/IGHV4-59/IGHV3-23/IGHV1-69/IGHV3-30/IGLV3-25/IGKV4-1/IGKV1D-12/IGLV3-27/IGHV4-34/IGLV3-21/IGHV4-39/IGLV2-11/IGKV3-20/IGLV1-44/IGLV7-43/IGLV3-19/IGKV1-33/IGKV1-17/IGLV1-40/IGKV5-2/IGHV3-11/IGLV1-47/PIK3R2/IGHV3-33/IGHV1-2/IGKV1-5/IGHV3-48/IGKV1-12/IGHV2-5/IGHV2-70/IGLV1-51/IGKV1D-16/IGLV3-1/IGLV2-23/IGKV1-39/IGKV3D-20/IGHV3-7/IGKV2-28/IGKV1D-39/IGKV1-16/IGKV1D-33/IGHV3-53/IGLV2-14/SYK/FCE…
WP_NONALCOHOLIC_FATTY_LIVER_DISEASE	WP_NONALCOHOLIC_FATTY_LIVER_DISEASE	150	-0.549334	-2.84593	1e-10	4.34828e-09	2.79673e-09	3030	tags=34%, list=8%, signal=31%	SDHB/NDUFA6/NDUFS7/NDUFV1/NDUFA8/NDUFS4/UQCRFS1/NDUFS3/COX5A/NDUFC2/NDUFC1/COX7A2/LEP/CYC1/COX7C/NDUFA4/CYP2E1/NDUFAB1/NDUFS5/COX7B/PRKAG3/COX6A2/NDUFS8/NDUFB11/NDUFA1/COX8A/NDUFB10/NDUFA2/NDUFB2/COX5B/NDUFS6/UQCR11/COX6A1/COX7A1/UQCRB/NDUFA9/NDUFA11/NDUFB1/COX4I1/NDUFB9/NDUFB7/COX6B1/SDHA/UQCR10/NDUFA3/COX4I2/COX6C/NDUFB8/UQCRQ/INS/ADIPOQ
WP_COMPLEMENT_SYSTEM	WP_COMPLEMENT_SYSTEM	96	-0.587052	-2.82605	1e-10	4.34828e-09	2.79673e-09	2033	tags=34%, list=6%, signal=33%	SFTPA2/ALB/F12/C3/MBL2/PLG/F10/C1S/C4BPA/SELP/RPS19/CFHR4/SERPING1/C2/C7/KLKB1/C6/CFHR2/C8A/APCS/SELE/MASP2/FGA/FGG/APOA1/FGB/CFI/CRP/FCN2/CLEC4M/ADIPOQ/C9/SFTPA1
KEGG_COMPLEMENT_AND_COAGULATION_CASCADES	KEGG_COMPLEMENT_AND_COAGULATION_CASCADES	69	-0.630095	-2.8127	1e-10	4.34828e-09	2.79673e-09	1810	tags=42%, list=5%, signal=40%	F12/PROC/C3/F2/MBL2/PLG/F10/C1S/SERPINF2/C4BPA/SERPINC1/SERPINA1/SERPING1/C2/C7/C4BPB/C8B/KLKB1/C6/C1R/C8A/F9/MASP2/FGA/FGG/FGB/CFI/C8G/C9
REACTOME_MITOTIC_PROMETAPHASE	REACTOME_MITOTIC_PROMETAPHASE	203	0.552887	2.80695	1e-10	4.34828e-09	2.79673e-09	7549	tags=48%, list=21%, signal=38%	TUBA3C/BUB1B/KIF18A/TUBAL3/SMC4/NCAPG/CENPE/CENPI/CENPF/ERCC6L/BUB1/KNTC1/CENPK/SGO2/NUF2/PLK4/TUBB3/CDK1/CDCA8/PLK1/NCAPH/NEK2/INCENP/SGO1/KIF2C/MAD2L1/CENPA/CENPL/STAG1/TUBA1B/NCAPD2/SMC2/CCNB2/SKA1/ZWINT/NDC80/CEP152/CENPU/SPDL1/PPP2R5D/CDC20/CCNB1/SMC3/CEP135/CNTRL/HAUS6/SPC25/TUBB4A/TUBA1C/NDE1/CDCA5/CENPJ/RCC2/NEDD1/CEP192/CEP290/CENPQ/NUP160/AURKB/SMC1A/DYNC1LI2/ZWILCH/CCP110/KIF2A/HAUS3/C…
WP_COPPER_HOMEOSTASIS	WP_COPPER_HOMEOSTASIS	53	-0.650273	-2.80495	1e-10	4.34828e-09	2.79673e-09	2330	tags=32%, list=6%, signal=30%	COMMD1/COX17/STEAP3/CCS/ATOX1/SOD1/STEAP4/MT3/MT1A/MT1E/MT1F/MT1L/MT2A/MT1H/MT1JP/MT1G/MT1X
REACTOME_FCERI_MEDIATED_MAPK_ACTIVATION	REACTOME_FCERI_MEDIATED_MAPK_ACTIVATION	87	0.626098	2.80172	1e-10	4.34828e-09	2.79673e-09	7848	tags=64%, list=22%, signal=51%	IGHV1-46/IGHV4-59/IGHV3-23/IGHV1-69/IGHV3-30/IGLV3-25/IGKV4-1/IGKV1D-12/IGLV3-27/IGHV4-34/IGLV3-21/IGHV4-39/IGLV2-11/IGKV3-20/IGLV1-44/IGLV7-43/IGLV3-19/IGKV1-33/IGKV1-17/IGLV1-40/IGKV5-2/IGHV3-11/IGLV1-47/IGHV3-33/IGHV1-2/IGKV1-5/IGHV3-48/IGKV1-12/PLCG1/IGHV2-5/IGHV2-70/IGLV1-51/IGKV1D-16/IGLV3-1/IGLV2-23/IGKV1-39/IGKV3D-20/IGHV3-7/IGKV2-28/MAP3K1/IGKV1D-39/IGKV1-16/IGKV1D-33/LAT/NRAS/IGHV3-53/I…
REACTOME_FCGR3A_MEDIATED_IL10_SYNTHESIS	REACTOME_FCGR3A_MEDIATED_IL10_SYNTHESIS	95	0.616719	2.79787	1e-10	4.34828e-09	2.79673e-09	6726	tags=56%, list=18%, signal=46%	IGHV1-46/ITPR3/IGHV4-59/IGHV3-23/IGHV1-69/IGHV3-30/IGLV3-25/IGKV4-1/IGKV1D-12/IGLV3-27/IGHV4-34/IGLV3-21/IGHV4-39/IGLV2-11/IGKV3-20/IGLV1-44/IGLV7-43/IGLV3-19/IGKV1-33/IGKV1-17/IGLV1-40/IGKV5-2/IGHV3-11/ADCY7/IGLV1-47/IGHV3-33/IGHV1-2/IGKV1-5/IGHV3-48/IGKV1-12/ADCY6/PLCG1/IGHV2-5/IGHV2-70/IGLV1-51/CD3G/IGKV1D-16/SRC/IGLV3-1/IGLV2-23/ADCY3/IGKV1-39/IGKV3D-20/IGHV3-7/IGKV2-28/IGKV1D-39/IGKV1-16/IGK…
REACTOME_ANTIGEN_ACTIVATES_B_CELL_RECEPTOR_BCR_LEADING_TO_GENERATION_OF_SECOND_MESSENGERS	REACTOME_ANTIGEN_ACTIVATES_B_CELL_RECEPTOR_BCR_LEADING_TO_GENERATION_OF_SECOND_MESSENGERS	86	0.617735	2.76128	1e-10	4.34828e-09	2.79673e-09	6726	tags=55%, list=18%, signal=45%	IGHV1-46/ITPR3/IGHV4-59/IGHV3-23/IGHV1-69/IGHV3-30/IGLV3-25/IGKV4-1/IGKV1D-12/IGLV3-27/IGHV4-34/IGLV3-21/IGHV4-39/IGLV2-11/TRPC1/IGKV3-20/IGLV1-44/IGLV7-43/IGLV3-19/IGKV1-33/IGKV1-17/IGLV1-40/IGKV5-2/IGHV3-11/IGLV1-47/IGHV3-33/IGHV1-2/IGKV1-5/IGHV3-48/IGKV1-12/IGHV2-5/IGHV2-70/IGLV1-51/IGKV1D-16/IGLV3-1/IGLV2-23/DAPP1/IGKV1-39/IGKV3D-20/IGHV3-7/IGKV2-28/IGKV1D-39/IGKV1-16/IGKV1D-33/IGHV3-53/IGLV2…
REACTOME_RHO_GTPASES_ACTIVATE_FORMINS	REACTOME_RHO_GTPASES_ACTIVATE_FORMINS	140	0.571843	2.76002	1e-10	4.34828e-09	2.79673e-09	6946	tags=48%, list=19%, signal=39%	TUBA3C/BUB1B/KIF18A/TUBAL3/CENPE/CENPI/CENPF/ERCC6L/BUB1/KNTC1/CENPK/SGO2/NUF2/TUBB3/CDCA8/PLK1/INCENP/SGO1/KIF2C/MAD2L1/CENPA/CENPL/TUBA1B/PFN2/FMNL2/SKA1/ZWINT/NDC80/CENPU/SPDL1/PPP2R5D/CDC20/DIAPH3/SPC25/TUBB4A/TUBA1C/NDE1/RCC2/CENPQ/NUP160/AURKB/DYNC1LI2/ZWILCH/SRC/KIF2A/CENPP/DVL2/ITGB1/NUP107/CLASP2/CKAP5/CENPO/DYNC1I1/SRGAP2/TAOK1/KNL1/CENPN/CENPH/DYNC1H1/BIRC5/DVL3/AHCTF1/NUP37/TUBB1/MAPR…
REACTOME_COMPLEX_I_BIOGENESIS	REACTOME_COMPLEX_I_BIOGENESIS	51	-0.645598	-2.73109	1e-10	4.34828e-09	2.79673e-09	2812	tags=49%, list=8%, signal=45%	NDUFA6/NDUFS7/NDUFV1/NDUFA8/NDUFS4/NDUFAF1/NDUFS3/NDUFC2/NDUFC1/NDUFAB1/NDUFS5/NDUFS8/NDUFB11/NDUFA1/NDUFB10/NDUFA2/NDUFB2/NDUFS6/NDUFA9/NDUFA11/NDUFB1/NDUFB9/NDUFB7/NDUFA3/NDUFB8
WP_COMPLEMENT_AND_COAGULATION_CASCADES	WP_COMPLEMENT_AND_COAGULATION_CASCADES	58	-0.626647	-2.72777	1e-10	4.34828e-09	2.79673e-09	1810	tags=41%, list=5%, signal=39%	CPB2/F12/PROC/C3/F2/PLG/F10/C1S/SERPINF2/CLU/SERPINC1/SERPINA1/SERPING1/C2/C7/KLKB1/C6/C1R/F9/MASP2/FGB/CFI/C8G/C9
WP_DNA_IRDAMAGE_AND_CELLULAR_RESPONSE_VIA_ATR	WP_DNA_IRDAMAGE_AND_CELLULAR_RESPONSE_VIA_ATR	81	0.61158	2.72262	1e-10	4.34828e-09	2.79673e-09	8739	tags=60%, list=24%, signal=46%	MCM2/CLSPN/FOXM1/CDK1/PLK1/BARD1/FANCI/EXO1/BRCA2/FANCD2/CHEK1/BRIP1/TP53BP1/BRCA1/RECQL/TOPBP1/SMARCC2/FANCA/MSH2/CDC45/USP1/ABRAXAS1/RAD51/MDC1/SMC1A/CDK2/RMI1/E2F1/WRN/RFWD3/CDC25C/ATM/PRKDC/MRE11/RBBP8/RPA1/PALB2/ATR/FEN1/CLK2/PPM1D/TDP1/PCNA/DCLRE1A/HERC2/SP1/RAD52/RAD1/RAD50
KEGG_CELL_CYCLE	KEGG_CELL_CYCLE	125	0.572078	2.71754	1e-10	4.34828e-09	2.79673e-09	8063	tags=54%, list=22%, signal=42%	MCM2/BUB1B/CCNA2/CCNE2/SMC1B/TTK/BUB1/CDK1/PLK1/ORC1/CDC6/CHEK1/CDC25A/MAD2L1/CDC7/ORC6/E2F2/STAG1/CDC14A/ESPL1/CCNB2/TGFB2/RBL1/MCM6/CDC20/CCNB1/SMC3/SKP2/DBF4/MCM4/PKMYT1/E2F3/CDC45/CDK4/MCM3/SMC1A/CDK2/EP300/TFDP1/E2F1/E2F5/CDK6/ANAPC1/CDC25C/ATM/PRKDC/CCNB3/CDKN2C/MCM7/ABL1/MCM5/SMAD3/WEE1/CCND1/STAG2/ATR/ORC2/RB1/CDC23/CDKN2B/HDAC2/PCNA/CREBBP/WEE2/YWHAQ/RAD21/CCNA1
WP_FOLATE_METABOLISM	WP_FOLATE_METABOLISM	69	-0.607272	-2.71082	1e-10	4.34828e-09	2.79673e-09	3577	tags=35%, list=10%, signal=31%	SHMT1/SOD2/GPX1/MTHFD1/ALB/F2/PLG/GPX4/CTH/HBB/SAA4/SOD1/FGA/GPX3/FGG/GPX2/APOA1/FGB/SAA3P/CRP/INS/HBA1/SAA1/SAA2
KEGG_HUNTINGTONS_DISEASE	KEGG_HUNTINGTONS_DISEASE	176	-0.51061	-2.69329	1e-10	4.34828e-09	2.79673e-09	3139	tags=35%, list=9%, signal=32%	SOD2/GPX1/SDHB/NDUFA6/NDUFS7/NDUFV1/NDUFA8/NDUFS4/UQCRFS1/AP2S1/NDUFS3/COX5A/ATP5PD/NDUFC2/NDUFC1/TGM2/CREB3L3/COX7A2/CYC1/COX7C/NDUFA4/CLTB/NDUFAB1/POLR2F/NDUFS5/COX7B/ATP5MC1/COX6A2/NDUFS8/POLR2J/NDUFA1/COX8A/POLR2L/NDUFB10/NDUFA2/ATP5PF/NDUFB2/COX5B/NDUFS6/ATP5F1E/POLR2I/UQCR11/COX6A1/SOD1/COX7A1/UQCRB/NDUFA9/NDUFB1/COX4I1/NDUFB9/NDUFB7/COX6B1/ATP5PO/SDHA/ATP5F1D/UQCR10/NDUFA3/COX4I2/COX6C/NDU…
KEGG_RIBOSOME	KEGG_RIBOSOME	88	-0.568364	-2.69146	1e-10	4.34828e-09	2.79673e-09	10173	tags=73%, list=28%, signal=53%	RPS13/RPS3A/RPS7/RPL3/RPL10/RPS8/RPS12/RPL14/RPL30/RPL23/RPS27/RPL19/RPL29/RPS5/MRPL13/RPS27A/RPL11/RPL31/RPS16/RPS2/RPL3L/RPS4Y1/RPS24/RPL35A/RPL32/RPL12/RPL7/RPL26L1/RPL39/RPS21/RPL27/RPL13A/RPL9/RPS11/RPS27L/RPL18/RPLP1/RPL37/RPS15/RPL37A/RPL18A/RPL24/UBA52/RPL21/RPL27A/RPS29/RPL36AL/RPS9/RPL22L1/RPLP2/RPL35/RPS26/RPS19/RPL28/RPL34/RPL38/RPL8/FAU/RPL26/RPS28/RPS15A/RPL13/RPL36/RPS20
REACTOME_PARASITE_INFECTION	REACTOME_PARASITE_INFECTION	116	0.569862	2.66872	1e-10	4.34828e-09	2.79673e-09	8198	tags=54%, list=23%, signal=42%	IGHV1-46/IGHV4-59/IGHV3-23/IGHV1-69/IGHV3-30/IGLV3-25/IGKV4-1/IGKV1D-12/IGLV3-27/IGHV4-34/IGLV3-21/IGHV4-39/IGLV2-11/IGKV3-20/IGLV1-44/IGLV7-43/IGLV3-19/IGKV1-33/IGKV1-17/IGLV1-40/IGKV5-2/WASF1/IGHV3-11/IGLV1-47/IGHV3-33/IGHV1-2/IGKV1-5/IGHV3-48/IGKV1-12/IGHV2-5/IGHV2-70/IGLV1-51/CD3G/IGKV1D-16/SRC/IGLV3-1/IGLV2-23/IGKV1-39/IGKV3D-20/NCKAP1/MYH2/IGHV3-7/IGKV2-28/IGKV1D-39/ABL1/IGKV1-16/ABI2/IGKV1…
REACTOME_FCGAMMA_RECEPTOR_FCGR_DEPENDENT_PHAGOCYTOSIS	REACTOME_FCGAMMA_RECEPTOR_FCGR_DEPENDENT_PHAGOCYTOSIS	143	0.549632	2.66653	1e-10	4.34828e-09	2.79673e-09	8307	tags=49%, list=23%, signal=38%	IGHV1-46/ITPR3/IGHV4-59/IGHV3-23/IGHV1-69/IGHV3-30/IGLV3-25/IGKV4-1/IGKV1D-12/IGLV3-27/IGHV4-34/IGLV3-21/IGHV4-39/IGLV2-11/IGKV3-20/IGLV1-44/IGLV7-43/IGLV3-19/IGKV1-33/IGKV1-17/IGLV1-40/IGKV5-2/WASF1/IGHV3-11/IGLV1-47/PIK3R2/IGHV3-33/IGHV1-2/IGKV1-5/IGHV3-48/IGKV1-12/PLCG1/IGHV2-5/IGHV2-70/LIMK1/IGLV1-51/CD3G/IGKV1D-16/SRC/IGLV3-1/IGLV2-23/PRKCD/IGKV1-39/IGKV3D-20/NCKAP1/MYH2/IGHV3-7/IGKV2-28/IGK…
WP_CELL_CYCLE	WP_CELL_CYCLE	120	0.56481	2.65452	1e-10	4.34828e-09	2.79673e-09	8063	tags=53%, list=22%, signal=42%	MCM2/CCNA2/CCNE2/SMC1B/TTK/BUB1/CDK1/PLK1/ORC1/CDC6/CHEK1/CDC25A/CDC7/ORC6/E2F2/STAG1/CDC14A/ESPL1/CCNB2/TGFB2/RBL1/MCM6/CDC20/CCNB1/SMC3/SKP2/DBF4/MCM4/PKMYT1/E2F3/CDC45/CDK4/MCM3/SMC1A/CDK2/EP300/TFDP1/E2F1/E2F5/CDK6/ANAPC1/CDC25C/ATM/PRKDC/CCNB3/CDKN2C/MCM7/ABL1/MCM5/SMAD3/WEE1/CCND1/STAG2/ATR/ORC2/RB1/CDC23/CDKN2B/HDAC2/PCNA/WEE2/YWHAQ/RAD21/CCNA1
REACTOME_RESPONSE_TO_METAL_IONS	REACTOME_RESPONSE_TO_METAL_IONS	14	-0.901001	-2.64691	1e-10	4.34828e-09	2.79673e-09	96	tags=64%, list=0%, signal=64%	MT3/MT1A/MT1E/MT1F/MT2A/MT1M/MT1H/MT1G/MT1X
KEGG_ALZHEIMERS_DISEASE	KEGG_ALZHEIMERS_DISEASE	160	-0.504453	-2.63376	1e-10	4.34828e-09	2.79673e-09	3030	tags=34%, list=8%, signal=31%	SDHB/NDUFA6/NDUFS7/NDUFV1/NDUFA8/NDUFS4/UQCRFS1/NDUFS3/COX5A/ATP5PD/NDUFC2/NDUFC1/COX7A2/HSD17B10/CALML3/CYC1/COX7C/NDUFA4/NDUFAB1/NDUFS5/COX7B/ATP5MC1/COX6A2/NDUFS8/APOE/NDUFA1/COX8A/NDUFB10/NDUFA2/ATP5PF/NDUFB2/COX5B/NDUFS6/ATP5F1E/UQCR11/COX6A1/PSENEN/COX7A1/UQCRB/NDUFA9/NDUFB1/COX4I1/NDUFB9/NDUFB7/COX6B1/ATP5PO/SDHA/ATP5F1D/UQCR10/NDUFA3/COX4I2/COX6C/NDUFB8/UQCRQ
REACTOME_MITOTIC_SPINDLE_CHECKPOINT	REACTOME_MITOTIC_SPINDLE_CHECKPOINT	111	0.567313	2.62736	1e-10	4.34828e-09	2.79673e-09	7549	tags=51%, list=21%, signal=41%	BUB1B/KIF18A/CENPE/CENPI/CENPF/ERCC6L/BUB1/KNTC1/CENPK/SGO2/NUF2/CDCA8/PLK1/INCENP/SGO1/KIF2C/MAD2L1/CENPA/CENPL/SKA1/ZWINT/NDC80/CENPU/UBE2C/SPDL1/PPP2R5D/CDC20/UBE2E1/SPC25/NDE1/RCC2/CENPQ/NUP160/AURKB/DYNC1LI2/ZWILCH/KIF2A/CENPP/NUP107/CLASP2/ANAPC1/CKAP5/CENPO/DYNC1I1/TAOK1/KNL1/CENPN/CENPH/DYNC1H1/BIRC5/AHCTF1/NUP37/MAPRE1/CLIP1/CDC23/DSN1/NUP98
REACTOME_EUKARYOTIC_TRANSLATION_ELONGATION	REACTOME_EUKARYOTIC_TRANSLATION_ELONGATION	94	-0.547952	-2.6246	1e-10	4.34828e-09	2.79673e-09	10173	tags=70%, list=28%, signal=51%	RPS13/RPS3A/RPS7/RPL3/RPL10/RPS8/RPS12/RPL14/RPL30/RPL23/RPS27/RPL19/RPL29/RPS5/RPS27A/RPL11/RPL31/RPS16/RPS2/RPL3L/RPS4Y1/RPS24/RPL35A/RPL32/RPL12/RPL7/EEF1G/RPL26L1/RPL39/RPS21/RPL27/RPL13A/RPL9/RPS11/RPS14/RPS27L/RPL18/RPLP1/RPL37/RPS15/RPL37A/RPL18A/RPL24/UBA52/RPL21/RPL27A/EEF1A2/RPS29/RPL36AL/RPS9/RPL22L1/RPLP2/RPL35/RPS26/RPS19/RPL28/RPL34/RPL38/RPL8/FAU/RPL26/RPS28/RPS15A/RPL13/RPL36/RPS20
WP_CYTOPLASMIC_RIBOSOMAL_PROTEINS	WP_CYTOPLASMIC_RIBOSOMAL_PROTEINS	88	-0.549322	-2.60129	1e-10	4.34828e-09	2.79673e-09	10173	tags=68%, list=28%, signal=49%	RPS13/RPS3A/RPS7/RPL3/RPL10/RPS8/RPS12/RPL14/RPL30/RPL23/RPS27/RPL19/RPL29/RPS5/RPS27A/RPL11/RPL31/RPS16/RPS2/RPL3L/RPS4Y1/RPS24/RPL35A/RPL32/RPL12/RPL7/RPL39/RPS21/RPL27/RPL13A/RPL9/RPS11/RPS14/RPL18/RPLP1/RPL37/RPS15/RPL37A/RPL18A/RPL24/UBA52/RPL21/RPL27A/RPS29/RPS9/RPLP2/RPL35/RPS26/RPS19/RPL28/RPL34/RPL38/RPL8/FAU/RPL26/RPS28/RPS15A/RPL13/RPL36/RPS20
REACTOME_SRP_DEPENDENT_COTRANSLATIONAL_PROTEIN_TARGETING_TO_MEMBRANE	REACTOME_SRP_DEPENDENT_COTRANSLATIONAL_PROTEIN_TARGETING_TO_MEMBRANE	113	-0.525801	-2.5936	1e-10	4.34828e-09	2.79673e-09	10173	tags=62%, list=28%, signal=45%	RPS13/RPS3A/RPS7/RPL3/RPL10/RPS8/RPS12/RPL14/SSR2/SRPRB/RPL30/RPL23/RPS27/RPL19/RPL29/RPS5/RPS27A/RPL11/SEC11C/RPL31/RPS16/RPS2/RPL3L/RPS4Y1/RPS24/RPL35A/RPL32/RPL12/RPL7/RPL26L1/RPL39/RPS21/RPL27/RPL13A/RPL9/RPS11/RPS14/SSR4/RPS27L/RPL18/RPLP1/SEC61B/RPL37/RPS15/SEC61G/RPL37A/RPL18A/RPL24/UBA52/RPL21/RPL27A/RPS29/RPL36AL/RPS9/RPL22L1/RPLP2/RPL35/RPS26/RPS19/RPL28/RPL34/RPL38/RPL8/FAU/RPL26/RPS28…
REACTOME_METABOLISM_OF_AMINO_ACIDS_AND_DERIVATIVES	REACTOME_METABOLISM_OF_AMINO_ACIDS_AND_DERIVATIVES	372	-0.443076	-2.58777	1e-10	4.34828e-09	2.79673e-09	4489	tags=34%, list=12%, signal=30%	RPS16/RPS2/RPL3L/NQO1/PCBD1/RPS4Y1/RPS24/GADL1/RPL35A/CPS1/SHMT1/RPL32/SARDH/PRODH/RPL12/CDO1/PSMB8/RPL7/HOGA1/RPL26L1/OTC/RPL39/AMDHD1/TH/RPS21/PSMB7/PSMB1/PIPOX/RPL27/RPL13A/PSMC5/TXN2/RPL9/RPS11/RPS14/ETHE1/GCDH/TAT/PSME2/PSMA1/TSTD1/RPS27L/RPL18/RPLP1/HSD17B10/DAO/BHMT/PYCR3/RPL37/PSMB6/OAT/RPS15/OAZ1/GCSH/GOT2/RPL37A/HDC/RPL18A/ACAT1/RPL24/UBA52/QDPR/ALDH4A1/NDUFAB1/RPL21/SQOR/RPL27A/RPS29/R…
REACTOME_CELL_CYCLE_CHECKPOINTS	REACTOME_CELL_CYCLE_CHECKPOINTS	290	0.476163	2.55024	1e-10	4.34828e-09	2.79673e-09	7579	tags=43%, list=21%, signal=34%	MCM2/BUB1B/KIF18A/PSMA8/CENPE/CCNA2/CCNE2/CENPI/GTSE1/CLSPN/CENPF/ERCC6L/BUB1/KNTC1/MCM10/CENPK/SGO2/NUF2/BLM/CDK1/CDCA8/PLK1/BARD1/H2BC7/ORC1/EXO1/INCENP/CDC6/SGO1/CHEK1/CDC25A/KIF2C/MAD2L1/H2BC1/CDC7/BRIP1/CENPA/TP53BP1/ORC6/CENPL/NSD2/BRCA1/CCNB2/MCM6/SKA1/ZWINT/NDC80/CENPU/RFC3/H2BC17/UBE2C/TOPBP1/SPDL1/PPP2R5D/CDC20/CCNB1/UBE2E1/DNA2/DBF4/MCM8/MCM4/PKMYT1/CDC45/SPC25/MCM3/NDE1/H4-16/H2BC13/R…
REACTOME_RESPONSE_OF_EIF2AK4_GCN2_TO_AMINO_ACID_DEFICIENCY	REACTOME_RESPONSE_OF_EIF2AK4_GCN2_TO_AMINO_ACID_DEFICIENCY	102	-0.520363	-2.53988	1e-10	4.34828e-09	2.79673e-09	7660	tags=65%, list=21%, signal=51%	RPS13/RPS3A/RPS7/RPL3/RPL10/RPS8/RPS12/RPL14/RPL30/RPL23/RPS27/ATF3/RPL19/RPL29/RPS5/RPS27A/RPL11/RPL31/RPS16/RPS2/RPL3L/RPS4Y1/RPS24/RPL35A/RPL32/RPL12/RPL7/RPL26L1/RPL39/RPS21/RPL27/RPL13A/RPL9/RPS11/RPS14/RPS27L/RPL18/RPLP1/RPL37/RPS15/RPL37A/RPL18A/RPL24/UBA52/RPL21/RPL27A/RPS29/RPL36AL/RPS9/RPL22L1/RPLP2/RPL35/RPS26/CEBPB/RPS19/RPL28/RPL34/RPL38/RPL8/FAU/RPL26/RPS28/RPS15A/RPL13/RPL36/RPS20
REACTOME_SELENOAMINO_ACID_METABOLISM	REACTOME_SELENOAMINO_ACID_METABOLISM	118	-0.510462	-2.53112	1e-10	4.34828e-09	2.79673e-09	7660	tags=53%, list=21%, signal=42%	RPL30/RPL23/RPS27/SEPHS2/RPL19/RPL29/GNMT/RPS5/RPS27A/RPL11/MAT1A/RPL31/RPS16/RPS2/RPL3L/RPS4Y1/RPS24/RPL35A/RPL32/RPL12/RPL7/RPL26L1/RPL39/RPS21/RPL27/RPL13A/RPL9/RPS11/RPS14/RPS27L/RPL18/RPLP1/RPL37/RPS15/RPL37A/RPL18A/RPL24/UBA52/RPL21/RPL27A/RPS29/RPL36AL/RPS9/RPL22L1/RPLP2/RPL35/RPS26/CTH/RPS19/RPL28/RPL34/RPL38/RPL8/FAU/RPL26/RPS28/RPS15A/RPL13/RPL36/RPS20/INMT/NNMT
REACTOME_RAC1_GTPASE_CYCLE	REACTOME_RAC1_GTPASE_CYCLE	184	0.494381	2.49189	1e-10	4.34828e-09	2.79673e-09	10926	tags=58%, list=30%, signal=41%	PAK5/PLEKHG4/ECT2/DOCK3/DEPDC1B/RACGAP1/ARHGAP5/NOX3/CHN2/CIT/WASF1/VRK2/SLC1A5/ARHGEF39/DOCK10/PIK3R2/DIAPH3/IQGAP3/GIT2/ARHGEF11/PREX2/MPP7/AMIGO2/ARHGAP33/CYBB/TMPO/CHN1/ITGB1/TRIO/DOCK7/OPHN1/TIAM2/DOCK2/IQGAP1/SRGAP2/ARHGAP26/NCKAP1/SYDE2/VANGL1/ARHGAP32/LEMD3/FAM13B/LBR/ARAP2/ABI2/NHS/SRGAP1/TAGAP/NCF2/ARHGAP21/DOCK11/DOCK8/PKN2/FARP1/FARP2/SWAP70/ARHGAP39/TFRC/PIK3CA/VAV3/ARHGAP12/GNA13/AR…
REACTOME_POTENTIAL_THERAPEUTICS_FOR_SARS	REACTOME_POTENTIAL_THERAPEUTICS_FOR_SARS	154	0.49633	2.42139	1e-10	4.34828e-09	2.79673e-09	7964	tags=47%, list=22%, signal=37%	IGHV1-46/IGHV4-59/IGHV3-23/IGHV1-69/IGHV3-30/IGLV3-25/IGKV4-1/ATP1A4/IGKV1D-12/IGLV3-27/IGHV4-34/IGLV3-21/IGHV4-39/IGLV2-11/FXYD3/IGKV3-20/IGLV1-44/IGLV7-43/IGLV3-19/PDCD1/IGKV1-33/IGKV1-17/IGLV1-40/ATP1A1/IGKV5-2/IGHV3-11/IGLV1-47/IGHV3-33/IGHV1-2/IGKV1-5/IGHV3-48/RBBP4/IGKV1-12/IGHV2-5/IGHV2-70/IGLV1-51/IGKV1D-16/ITGA4/IGLV3-1/IGLV2-23/ITGB1/TLR7/IGKV1-39/IGKV3D-20/FXYD2/CUL3/IGHV3-7/IGKV2-28/R…
REACTOME_DNA_DOUBLE_STRAND_BREAK_REPAIR	REACTOME_DNA_DOUBLE_STRAND_BREAK_REPAIR	167	0.49026	2.4107	1e-10	4.34828e-09	2.79673e-09	9160	tags=51%, list=25%, signal=39%	EYA1/EYA4/CCNA2/POLQ/CLSPN/XRCC2/BLM/RAD51AP1/BARD1/H2BC7/EXO1/BRCA2/CHEK1/EME1/H2BC1/BRIP1/TP53BP1/NSD2/RTEL1/BRCA1/POLD1/RFC3/H2BC17/TOPBP1/PAXIP1/DNA2/TIMELESS/H4-16/H2BC13/ABRAXAS1/RAD51/MDC1/KPNA2/CDK2/RMI1/POLE2/H4C5/H2BC6/H2BC14/WRN/RIF1/RAD9B/ATM/PRKDC/MRE11/RFC4/RBBP8/RMI2/NHEJ1/H4C15/BAZ1B/SLX4/RPA1/ABL1/XRCC3/RFC5/PALB2/H2BU1/RHNO1/POLK/ATR/POLD3/FEN1/H2BC8/TDP1/H2BC9/PCNA/H2BC3/DCLRE1…
REACTOME_BIOLOGICAL_OXIDATIONS	REACTOME_BIOLOGICAL_OXIDATIONS	219	-0.437577	-2.38998	1e-10	4.34828e-09	2.79673e-09	3626	tags=34%, list=10%, signal=31%	ADH6/CYP2C18/MTARC2/DPEP1/CYP26A1/CES1/ACSM1/CES3/UGP2/MGST3/CYP2B6/CYP4F11/CYP2A13/CYP3A5/CYP11B1/GSTM5/FDXR/MGST1/CYP3A7/CYP4B1/SULT2A1/EPHX1/CYP4F2/MGST2/SULT2B1/CYP2E1/CYP2D6/AKR7L/ACSM5/ADH1B/SULT1A2/CYP3A43/UGT2B15/CYP2C9/GSTA5/CYP21A2/GGT5/CYP2C19/CYP4A11/CYP8B1/ABHD14B/CYP39A1/CYP3A4/GSTA1/CYP27A1/CYP2A6/ALDH2/GLYATL1/ACSM2B/CYP1A2/ACSM2A/UGT2B10/CYP2A7/ADH4/CYP4A22/CYP11A1/CYP1A1/PAOX/GS…
REACTOME_TRANSLATION	REACTOME_TRANSLATION	293	-0.411102	-2.35741	1e-10	4.34828e-09	2.79673e-09	14120	tags=54%, list=39%, signal=33%	SPCS1/MRPL35/PPA1/EIF5B/RPL22/CARS2/RPL39L/EIF3G/MRPS11/SRP14/OXA1L/MRPS31/MRPL17/RPS4X/EIF4EBP1/RPL5/RPS25/MRPS18B/MTRF1L/RPL6/EIF3F/SRP19/EIF2B3/RPL10A/MRPS7/KARS1/RPS3/MRPL47/EEF1B2/EIF3I/RPL4/RPL7A/RPL23A/MRPL1/MTIF3/MRPL37/RPS6/MRPS28/MRPL32/MRPL33/TRMT112/RPSA/MRPS6/MRPL43/MRPL16/RPS13/RPS3A/RPS7/MRPS26/CHCHD1/RPL3/MRPL21/RPL10/RPS8/RPS12/MRPL20/RPL14/MRPS5/SSR2/SRPRB/MRPL4/RPL30/RPL23/RPS2…
REACTOME_CILIUM_ASSEMBLY	REACTOME_CILIUM_ASSEMBLY	199	0.463968	2.35095	1e-10	4.34828e-09	2.79673e-09	9930	tags=49%, list=27%, signal=36%	TUBA3C/SSTR3/TUBAL3/PLK4/TUBB3/CDK1/PLK1/NEK2/TUBA1B/CEP152/TCTN2/CEP135/CNTRL/CEP97/KIF3C/HAUS6/DYNC2H1/TUBB4A/PKD1/TUBA1C/NDE1/KIF24/CENPJ/NEDD1/CEP192/CEP290/TTC26/IFT80/ASAP1/UNC119B/CCP110/IFT81/TMEM67/HAUS3/CEP78/IQCB1/CEP162/ARL13B/CKAP5/WDR35/ALMS1/ATAT1/C2CD3/BBS1/DYNC1H1/KIF3A/WDR19/PKD2/CCT5/RP2/AKAP9/CEP250/BBS10/HAUS2/TUBB1/MAPRE1/TUBB2B/TTBK2/IFT172/DCTN1/DYNC2I1/SCLT1/EXOC7/HAUS5/T…
WP_MALIGNANT_PLEURAL_MESOTHELIOMA	WP_MALIGNANT_PLEURAL_MESOTHELIOMA	438	0.410223	2.29846	1e-10	4.34828e-09	2.79673e-09	9917	tags=45%, list=27%, signal=33%	FGF4/CXCL5/WIF1/IGF2/CDH10/CDH18/CDH9/FGF5/CDH17/DKK1/LIN28B/FGF20/PAK5/CDH12/ITPR3/CDH7/EFNA5/COL4A6/UHRF1/KIF23/FOXM1/LAMA1/ITGA3/EGF/DSC3/WNT7A/BARD1/CSNK2A3/SFRP5/SLC2A1/ROR1/MAD2L1/DKK4/COL4A5/WNT7B/FGF11/IGF1R/KITLG/BRCA1/EZH2/FZD1/CIT/MAP2K6/RAF1/VGLL4/ITGA2/WNT5A/LAMA3/SFRP2/TNIK/CDK4/SETDB1/RPS6KA5/RBBP4/PRKAA2/CXXC4/KREMEN1/PHC1/HIF1A/MAP3K9/MMP14/MMP3/CXCL1/CDK2/ITGB4/TGFA/VEGFD/CDH6/I…
REACTOME_RHO_GTPASE_CYCLE	REACTOME_RHO_GTPASE_CYCLE	450	0.40487	2.27302	1e-10	4.34828e-09	2.79673e-09	9906	tags=44%, list=27%, signal=33%	PAK5/ANLN/KIF14/DLG5/PLEKHG4/ECT2/DOCK3/POTEE/DEPDC1B/LMNB1/RACGAP1/ARHGAP11A/VANGL2/FGD1/ARHGAP5/SLITRK5/NOX3/RHOBTB1/FAM169A/TJP2/ADD3/TUBA1B/DSG2/DDX4/CHN2/ARHGAP28/FMNL2/CIT/WASF1/VRK2/CCDC88A/SLC1A5/ARHGEF39/DOCK10/FAM83B/SLC4A7/ARHGEF2/CEP97/PIK3R2/DDX39B/DIAPH3/PLXNA1/IQGAP3/ARHGAP11B/ANKRD26/RHOF/WDR6/GIT2/ARHGEF11/RASAL2/MYO9A/PREX2/CCP110/MPP7/AMIGO2/SENP1/GOLGA8R/ARHGAP40/ARHGAP33/FRS2…
REACTOME_M_PHASE	REACTOME_M_PHASE	416	0.406855	2.27289	1e-10	4.34828e-09	2.79673e-09	7220	tags=35%, list=20%, signal=28%	TUBA3C/BUB1B/KIF18A/TUBAL3/SMC4/KIF23/NCAPG/PSMA8/CENPE/CENPI/CENPF/ERCC6L/BUB1/KNTC1/CENPK/SGO2/NUF2/PLK4/KIF20A/TUBB3/CDK1/CDCA8/PLK1/NCAPH/H2BC7/NEK2/LMNB1/INCENP/FBXO5/SGO1/NCAPG2/KIF2C/MAD2L1/H2BC1/CENPA/H3C12/CENPL/STAG1/TUBA1B/NCAPD2/ESPL1/SMC2/POM121/CCNB2/SKA1/ZWINT/NDC80/CEP152/CENPU/H2BC17/UBE2C/VRK2/SPDL1/PPP2R5D/CDC20/CCNB1/NCAPD3/SMC3/UBE2E1/CEP135/CNTRL/NUP205/NUP153/HAUS6/TPR/NUP2…
REACTOME_NEURONAL_SYSTEM	REACTOME_NEURONAL_SYSTEM	410	0.401433	2.24461	1e-10	4.34828e-09	2.79673e-09	7801	tags=36%, list=21%, signal=28%	SLITRK1/TUBA3C/GABRA2/HTR3A/PPFIA4/GRIA2/KCNK2/KCNV1/HCN4/KCNH8/CHRNA1/NRXN1/GRM1/TUBAL3/KCNG3/KCNK10/HCN1/KCNH7/GABRA3/KCNA6/GLRA3/KCNH5/GABRA5/SNAP25/GABRG2/TUBB3/NBEA/CHRNA9/KCNJ10/GABRA4/CHRNB3/NLGN1/GABRQ/CHRNA3/CACNG4/NRXN3/KCNC1/SYT1/ACTN2/CHRNA7/LRRTM3/GNG13/KCNV2/SLITRK5/NEFL/TUBA1B/KCNJ9/GNGT1/PLCB1/GRIK2/KCNA2/KCNQ3/HTR3E/GABRB3/DLGAP1/KCND2/GAD2/ADCY7/GNB3/EPB41L2/KCNA3/RPS6KA6/GRIA4/…
KEGG_NEUROACTIVE_LIGAND_RECEPTOR_INTERACTION	KEGG_NEUROACTIVE_LIGAND_RECEPTOR_INTERACTION	272	0.412138	2.1963	1e-10	4.34828e-09	2.79673e-09	3976	tags=27%, list=11%, signal=24%	HTR2C/MTNR1B/GABRA2/P2RY4/GPR50/GRIA2/SSTR3/GRM3/PRL/GRID2/CCKBR/HTR1D/CALCR/CHRNA1/GRM1/CNR1/PRSS1/MTNR1A/HTR4/GLP1R/GABRA3/TACR3/OPRK1/GLRA3/GABRA5/P2RX7/PRLHR/ADORA2B/GABRG2/UTS2R/CHRNA9/GABRA4/CHRNB3/GABRQ/CHRNA3/NPFFR1/DRD2/HTR1B/CHRM4/CHRNA7/TAAR1/AVPR1B/PRSS2/GIPR/VIPR2/OPRL1/MC4R/GRIK2/GABRB3/NPFFR2/LPAR1/GPR83/LPAR3/PTGFR/PTGER4/HTR6/GHSR/CHRM3/GRIA4/GRM4/HTR1F/MAS1/GRM5/GLP2R/GPR156/GRP…
REACTOME_RHO_GTPASE_EFFECTORS	REACTOME_RHO_GTPASE_EFFECTORS	323	0.402074	2.18391	1e-10	4.34828e-09	2.79673e-09	7579	tags=36%, list=21%, signal=29%	TUBA3C/BUB1B/KIF18A/TUBAL3/CENPE/CENPI/KIF14/CENPF/ERCC6L/BUB1/KNTC1/CENPK/SGO2/NUF2/TUBB3/CDCA8/PLK1/H2BC7/INCENP/SGO1/KIF5A/KIF2C/MAD2L1/H2BC1/CENPA/NOX3/H3C12/CENPL/TUBA1B/PFN2/FMNL2/SKA1/ZWINT/NDC80/CENPU/H2BC17/CIT/WASF1/SPDL1/PPP2R5D/CDC20/KLC3/DIAPH3/IQGAP3/SPC25/TUBB4A/TUBA1C/NDE1/H4-16/H2BC13/RCC2/CENPQ/NUP160/AURKB/DYNC1LI2/LIMK1/ZWILCH/H4C5/SRC/CYBB/H2BC6/H3C13/KIF2A/H2BC14/CENPP/DVL2/…
REACTOME_OLFACTORY_SIGNALING_PATHWAY	REACTOME_OLFACTORY_SIGNALING_PATHWAY	394	-0.368728	-2.16358	1e-10	4.34828e-09	2.79673e-09	12346	tags=63%, list=34%, signal=42%	OR10H2/OR10K1/OR1G1/OR8S1/OR51B6/OR7E24/OR2F1/OR10H1/OR5H14/OR10A7/OR2T3/OR13G1/OR2AP1/OR5C1/OR8D4/OR14K1/OR10K2/OR52A5/OR2Z1/OR1M1/OR5B12/OR10J1/OR9I1/OR5B21/OR8H1/OR1C1/OR51A7/OR6C3/OR2L5/OR4M2/OR1B1/OR8D2/OR7G2/OR8H2/OR10C1/OR10A4/OR2T34/OR2T2/OR13H1/OR5K4/OR2B3/OR9Q1/OR8B12/OR4A47/OR2V2/OR5H1/OR1L3/OR52K2/OR2A25/OR5M8/OR11H2/OR2T33/OR10AG1/OR6M1/OR2T6/OR2AJ1/OR6P1/OR6C76/OR2AK2/OR2J1/OR6C75/O…
WP_ENDODERM_DIFFERENTIATION	WP_ENDODERM_DIFFERENTIATION	142	0.502825	2.43372	1.7005e-10	7.14775e-09	4.5973e-09	8806	tags=50%, list=24%, signal=38%	DKK1/PAX3/PLCH1/TET1/SOX2/PTHLH/WDHD1/TRIM71/DUSP4/ZIC5/BMP7/NCAPG2/MIXL1/EZH2/NODAL/OTX2/DNMT3B/RAB38/NKX2-1/SP4/TOX3/ATP8B2/BCORL1/TAF4B/BTAF1/MTF2/CEBPZ/TCEAL2/PHF6/ONECUT1/BPTF/PRDM14/LAMC1/JARID2/GLI2/ZNF462/PIAS1/RFX7/GRHL2/EMSY/SFMBT1/NOTCH1/ACACA/UBR5/LEF1/CTNNB1/SMAD3/CER1/CEP250/DAB2/CAND1/BMPR1A/CDC73/TCF7/ZFHX4/FOXH1/MBTD1/CDYL/VAV3/PAX9/AEBP2/STAT1/ZNF281/DIP2A/APC/PBX1/FOXN3/GATA4/T…
REACTOME_MITOTIC_METAPHASE_AND_ANAPHASE	REACTOME_MITOTIC_METAPHASE_AND_ANAPHASE	236	0.428772	2.23046	1.67891e-10	7.14775e-09	4.5973e-09	6946	tags=36%, list=19%, signal=30%	TUBA3C/BUB1B/KIF18A/TUBAL3/PSMA8/CENPE/CENPI/CENPF/ERCC6L/BUB1/KNTC1/CENPK/SGO2/NUF2/TUBB3/CDK1/CDCA8/PLK1/LMNB1/INCENP/FBXO5/SGO1/KIF2C/MAD2L1/CENPA/CENPL/STAG1/TUBA1B/ESPL1/POM121/CCNB2/SKA1/ZWINT/NDC80/CENPU/UBE2C/VRK2/SPDL1/PPP2R5D/CDC20/CCNB1/SMC3/UBE2E1/NUP205/SPC25/TUBB4A/TUBA1C/NDE1/CDCA5/RCC2/CENPQ/NUP160/AURKB/SMC1A/DYNC1LI2/ZWILCH/NUP188/KIF2A/CENPP/TMPO/NUP107/CLASP2/ANAPC1/CKAP5/CENP…
REACTOME_ACTIVATION_OF_ATR_IN_RESPONSE_TO_REPLICATION_STRESS	REACTOME_ACTIVATION_OF_ATR_IN_RESPONSE_TO_REPLICATION_STRESS	37	0.726758	2.73655	1.83083e-10	7.56945e-09	4.86853e-09	7042	tags=70%, list=19%, signal=57%	MCM2/CLSPN/MCM10/ORC1/CDC6/CHEK1/CDC25A/CDC7/ORC6/MCM6/RFC3/DBF4/MCM8/MCM4/CDC45/MCM3/CDK2/RAD9B/CDC25C/RFC4/MCM7/RPA1/RFC5/MCM5/ATR/ORC2
REACTOME_PHASE_I_FUNCTIONALIZATION_OF_COMPOUNDS	REACTOME_PHASE_I_FUNCTIONALIZATION_OF_COMPOUNDS	104	-0.509609	-2.49248	2.74588e-10	1.11695e-08	7.18403e-09	3626	tags=41%, list=10%, signal=37%	ADH6/CYP2C18/MTARC2/CYP26A1/CES1/CES3/CYP2B6/CYP4F11/CYP2A13/CYP3A5/CYP11B1/FDXR/CYP3A7/CYP4B1/EPHX1/CYP4F2/CYP2E1/CYP2D6/ADH1B/CYP3A43/CYP2C9/CYP21A2/CYP2C19/CYP4A11/CYP8B1/CYP39A1/CYP3A4/CYP27A1/CYP2A6/ALDH2/CYP1A2/CYP2A7/ADH4/CYP4A22/CYP11A1/CYP1A1/PAOX/ADH1A/CYP2C8/POMC/ADH1C/ALDH3A1/CYP11B2
WP_MITOCHONDRIAL_COMPLEX_IV_ASSEMBLY	WP_MITOCHONDRIAL_COMPLEX_IV_ASSEMBLY	31	-0.725958	-2.69569	3.50237e-10	1.40206e-08	9.01781e-09	2332	tags=58%, list=6%, signal=54%	TACO1/COX5A/COA3/COX7A2/PET117/COX17/COX7C/NDUFA4/SURF1/COX7B/COX8A/PET100/COX14/COX5B/COX6A1/COX4I1/COX6B1/COX6C
REACTOME_KINESINS	REACTOME_KINESINS	61	0.635849	2.64073	4.39993e-10	1.73385e-08	1.11518e-08	4559	tags=41%, list=13%, signal=36%	TUBA3C/KIF15/KIF18A/TUBAL3/KIF23/CENPE/KIF18B/KIF4B/KIF11/KIF20A/TUBB3/KIF4A/KIF20B/KIFC1/RACGAP1/KIF5A/KIF2C/TUBA1B/KIF6/KLC3/KIF3C/TUBB4A/TUBA1C/KIF21B/KIF2A
REACTOME_CYTOPROTECTION_BY_HMOX1	REACTOME_CYTOPROTECTION_BY_HMOX1	61	-0.59399	-2.61891	5.0259e-10	1.95005e-08	1.25424e-08	2396	tags=34%, list=7%, signal=32%	STAP2/TACO1/COX5A/ALB/COX7C/NDUFA4/HMOX2/SURF1/COX7B/COX8A/BLVRB/COX14/COX5B/HBB/COX6A1/COX4I1/COX6B1/FABP1/COX6C/HBA1/HBA2
REACTOME_CELLULAR_RESPONSE_TO_CHEMICAL_STRESS	REACTOME_CELLULAR_RESPONSE_TO_CHEMICAL_STRESS	191	-0.407908	-2.18495	6.36946e-10	2.43391e-08	1.56545e-08	3139	tags=24%, list=9%, signal=22%	SOD2/GPX1/TXN/PSMB8/PSMB7/PSMB1/STAP2/PSMC5/TXN2/TACO1/COX5A/PSME2/PSMA1/ALB/PSMB6/PRDX6/PRDX5/COX7C/UBA52/NDUFA4/HMOX2/SURF1/TXNRD2/COX7B/CSNK2B/CCS/COX8A/PSMB3/SEM1/GSTA1/BLVRB/COX14/COX5B/HBB/ATOX1/COX6A1/SOD1/COX4I1/COX6B1/FABP1/GPX3/GPX2/COX6C/HBA1/HBA2/AQP8
REACTOME_EXTRACELLULAR_MATRIX_ORGANIZATION	REACTOME_EXTRACELLULAR_MATRIX_ORGANIZATION	299	0.390815	2.09973	7.1295e-10	2.68367e-08	1.72609e-08	9134	tags=41%, list=25%, signal=31%	COL2A1/SPOCK3/CAPN6/MATN3/MMP12/MMP10/COL24A1/ADAMTS16/MUSK/MMP1/MMP8/NRXN1/ITGB6/MMP13/COL4A6/PRSS1/COL11A1/CTSV/LAMA1/HAPLN1/ITGA3/COL11A2/LRP4/COL10A1/COL9A2/BMP7/TNC/COL28A1/MFAP2/PRSS2/COL4A5/MMP16/BMP4/ADAM9/COL21A1/TGFB2/EMILIN3/DDR1/NID1/ITGB8/FBLN1/ADAM17/CEACAM8/ITGA2/LAMA3/FBN2/LTBP1/MMP11/MMP20/MFAP3/COL9A3/IBSP/MMP14/MMP3/ITGB4/COLGALT2/ITGA6/ADAMTS5/ITGA4/FGF2/ADAMTS18/COL5A2/KLK7/I…
REACTOME_PROTEIN_LOCALIZATION	REACTOME_PROTEIN_LOCALIZATION	161	-0.427991	-2.23426	7.81609e-10	2.89885e-08	1.86449e-08	16761	tags=66%, list=46%, signal=36%	UBC/TIMM44/COX19/HSD17B4/VDAC1/SLC25A6/SLC25A17/PEX2/ATP5F1B/TOMM40/UBE2D3/PEX19/PEX6/ACOX3/PECR/TIMM23/ACOX2/CAMLG/SCP2/SERP1/UBB/ATP5F1A/SAMM50/SGTA/EMD/ALDH3A2/CHCHD4/PEX7/PAM16/COQ2/LONP2/ACOT8/GET3/GET1/ACOT2/CAT/BCS1L/TIMM22/TIMM17A/HACL1/DNAJC19/TIMM8A/CRAT/EHHADH/VAMP2/TOMM22/STX5/PEX14/NUDT7/CHCHD2/TIMM50/TIMM9/TIMM17B/FXN/PHYH/SLC25A4/COA4/ACOT4/GRPEL1/ACOX1/COA6/GFER/CHCHD7/IDH3G/ACAA1…
REACTOME_METALLOTHIONEINS_BIND_METALS	REACTOME_METALLOTHIONEINS_BIND_METALS	11	-0.931541	-2.50547	8.54604e-10	3.12364e-08	2.00907e-08	96	tags=82%, list=0%, signal=82%	MT3/MT1A/MT1E/MT1F/MT2A/MT1M/MT1H/MT1G/MT1X
REACTOME_SUMOYLATION	REACTOME_SUMOYLATION	187	0.449128	2.26667	1.0196e-09	3.67347e-08	2.36271e-08	9997	tags=51%, list=27%, signal=37%	TFAP2B/TOP2A/BLM/CDCA8/INCENP/TP53BP1/DNMT1/STAG1/BRCA1/POM121/DNMT3B/SMC3/PIAS3/NUP205/CBX2/NUP153/TPR/NUP210/H4-16/PHC1/XPC/NUP160/AURKB/MDC1/SMC1A/NRIP1/H4C5/SENP1/EP300/SP3/NUP188/WRN/NUP42/DNMT3A/SUZ12/NUP107/TFAP2A/UHRF2/PIAS1/RNF2/TDG/HDAC4/NUP155/H4C15/EID3/RPA1/NDC1/BIRC5/SMC5/UBA2/AURKA/PHC3/CBX5/IKBKE/PCGF2/NCOR2/NUP37/STAG2/NUP58/TOP2B/SIN3A/MITF/NUP98/HDAC2/PCNA/THRA/CHD3/CREBBP/SATB…
REACTOME_EUKARYOTIC_TRANSLATION_INITIATION	REACTOME_EUKARYOTIC_TRANSLATION_INITIATION	120	-0.471006	-2.345	1.1332e-09	4.02525e-08	2.58897e-08	4489	tags=72%, list=12%, signal=64%	RPL41/EIF3E/RPS18/EIF5B/RPL22/RPL39L/EIF3G/RPS4X/EIF4EBP1/RPL5/RPS25/RPL6/EIF3F/EIF2B3/RPL10A/RPS3/EIF3I/RPL4/RPL7A/RPL23A/RPS6/RPSA/RPS13/RPS3A/RPS7/RPL3/RPL10/RPS8/RPS12/RPL14/RPL30/RPL23/RPS27/RPL19/RPL29/RPS5/RPS27A/RPL11/RPL31/RPS16/RPS2/RPL3L/RPS4Y1/RPS24/RPL35A/RPL32/RPL12/RPL7/RPL26L1/RPL39/RPS21/RPL27/RPL13A/RPL9/RPS11/RPS14/RPS27L/RPL18/RPLP1/RPL37/RPS15/RPL37A/RPL18A/RPL24/UBA52/RPL21/…
WP_MESODERMAL_COMMITMENT_PATHWAY	WP_MESODERMAL_COMMITMENT_PATHWAY	151	0.475983	2.32705	1.39804e-09	4.89703e-08	3.14968e-08	9226	tags=48%, list=25%, signal=36%	HMGA2/PITX2/DKK1/PLCH1/TET1/SOX2/WDHD1/TRIM71/ZIC5/BMP7/KLF5/NCAPG2/PAX6/AXIN2/MIXL1/BMP4/NODAL/DNMT3B/CCDC88A/ZIC2/TOX3/ATP8B2/AMH/BCORL1/ARL4A/MTF2/PHF6/SETD2/FGFR1/KDM6A/JARID2/ZNF462/PIAS1/ACVR2B/LATS1/GRHL2/EMSY/YAP1/ACACA/UBR5/TEAD1/LEF1/SMAD3/TWSG1/CEP250/JAK2/CCND1/BMPR1A/ZFHX4/FOXH1/MBTD1/LEFTY1/VAV3/AEBP2/SCHIP1/FZD5/ZNF281/DIP2A/HES7/GATA3/PBX1/ACVR1/TRERF1/ARID5B/TEAD2/PBX3/EOMES/BMPR…
REACTOME_NEUROTRANSMITTER_RECEPTORS_AND_POSTSYNAPTIC_SIGNAL_TRANSMISSION	REACTOME_NEUROTRANSMITTER_RECEPTORS_AND_POSTSYNAPTIC_SIGNAL_TRANSMISSION	205	0.440037	2.23932	1.48961e-09	5.1463e-08	3.31001e-08	7634	tags=40%, list=21%, signal=31%	TUBA3C/GABRA2/HTR3A/GRIA2/CHRNA1/TUBAL3/GABRA3/GLRA3/GABRA5/GABRG2/TUBB3/NBEA/CHRNA9/KCNJ10/GABRA4/CHRNB3/GABRQ/CHRNA3/CACNG4/ACTN2/CHRNA7/GNG13/NEFL/TUBA1B/KCNJ9/GNGT1/PLCB1/GRIK2/HTR3E/GABRB3/ADCY7/GNB3/RPS6KA6/GRIA4/TUBB4A/TUBA1C/GRIP2/PRKAA2/GLRB/ADCY6/CHRNB2/KPNA2/SRC/MAPT/AKAP5/RPS6KA3/HTR3B/PRKCG/GABRG3/ADCY3/GABRB2/MYO6/GNG3/GRIK4/LRRC7/GNAI1/PRKCA/DLG3/GABRR1/CHRNA5/GLRA1/PPM1E/RASGRF1/K…
REACTOME_NONSENSE_MEDIATED_DECAY_NMD	REACTOME_NONSENSE_MEDIATED_DECAY_NMD	116	-0.47595	-2.35523	1.51935e-09	5.17811e-08	3.33047e-08	4489	tags=41%, list=12%, signal=36%	RPS16/RPS2/RPL3L/RPS4Y1/RPS24/RPL35A/RPL32/RPL12/RPL7/RPL26L1/RPL39/RPS21/RPL27/RPL13A/RPL9/RPS11/RPS14/RPS27L/RPL18/RPLP1/RPL37/RPS15/RPL37A/RPL18A/RPL24/UBA52/RPL21/RPL27A/RPS29/RPL36AL/RPS9/RPL22L1/RPLP2/RPL35/RPS26/RPS19/RPL28/RPL34/RPL38/RPL8/FAU/RPL26/RPS28/RPS15A/RPL13/RPL36/RPS20
KEGG_PATHWAYS_IN_CANCER	KEGG_PATHWAYS_IN_CANCER	325	0.37815	2.05379	1.55329e-09	5.2232e-08	3.35947e-08	8077	tags=36%, list=22%, signal=28%	FGF4/FGF5/FGF20/MMP1/COL4A6/CCNE2/LAMA1/ITGA3/CSF3R/EGF/WNT7A/ARNT2/BRCA2/SLC2A1/WNT7B/AXIN2/FGF11/E2F2/EGLN3/IGF1R/KITLG/BMP4/TGFB2/FZD1/RAF1/SKP2/ITGA2/WNT5A/MECOM/CBL/PIAS3/CXCL8/LAMA3/MSH2/PIK3R2/WNT8B/E2F3/TPR/CDK4/PLCG1/RAD51/HIF1A/CDK2/TGFA/VEGFD/GLI1/EP300/ITGA6/E2F1/FGF2/DVL2/MSH6/PRKCG/CDK6/ITGB1/LAMA5/FGFR1/LAMC1/GLI2/LAMB1/FGFR2/TRAF5/PIAS1/GLI3/ITGAV/PRKCA/STK36/STK4/BIRC5/FASLG/ABL1…
WP_VITAMIN_B12_METABOLISM	WP_VITAMIN_B12_METABOLISM	51	-0.61163	-2.5874	1.85207e-09	6.14596e-08	3.95297e-08	2014	tags=31%, list=6%, signal=30%	ALB/F2/PLG/APOE/CTH/MMAB/HBB/SAA4/SOD1/APOA1/SAA3P/CRP/INS/HBA1/SAA1/SAA2
REACTOME_SEPARATION_OF_SISTER_CHROMATIDS	REACTOME_SEPARATION_OF_SISTER_CHROMATIDS	191	0.439093	2.22404	1.92189e-09	6.29482e-08	4.04872e-08	6946	tags=37%, list=19%, signal=30%	TUBA3C/BUB1B/KIF18A/TUBAL3/PSMA8/CENPE/CENPI/CENPF/ERCC6L/BUB1/KNTC1/CENPK/SGO2/NUF2/TUBB3/CDCA8/PLK1/INCENP/SGO1/KIF2C/MAD2L1/CENPA/CENPL/STAG1/TUBA1B/ESPL1/SKA1/ZWINT/NDC80/CENPU/UBE2C/SPDL1/PPP2R5D/CDC20/SMC3/UBE2E1/SPC25/TUBB4A/TUBA1C/NDE1/CDCA5/RCC2/CENPQ/NUP160/AURKB/SMC1A/DYNC1LI2/ZWILCH/KIF2A/CENPP/NUP107/CLASP2/ANAPC1/CKAP5/CENPO/DYNC1I1/TAOK1/KNL1/CENPN/CENPH/DYNC1H1/BIRC5/AHCTF1/PSMA2/…
WP_ZINC_HOMEOSTASIS	WP_ZINC_HOMEOSTASIS	37	-0.674263	-2.61122	2.02077e-09	6.53381e-08	4.20243e-08	682	tags=30%, list=2%, signal=29%	SLC39A12/MT3/MT1A/MT1E/MT1F/MT1L/MT2A/MT1M/MT1H/MT1G/MT1X
REACTOME_INTRA_GOLGI_AND_RETROGRADE_GOLGI_TO_ER_TRAFFIC	REACTOME_INTRA_GOLGI_AND_RETROGRADE_GOLGI_TO_ER_TRAFFIC	203	0.43292	2.19789	2.21243e-09	6.9747e-08	4.486e-08	9297	tags=37%, list=26%, signal=28%	TUBA3C/KIF15/KIF18A/TUBAL3/KIF23/CENPE/KIF18B/KIF4B/KIF11/KIF20A/TUBB3/KIF4A/KIF20B/KIFC1/RACGAP1/KIF5A/KIF2C/PLA2G4A/RAB39A/TUBA1B/KIF6/KLC3/BICD1/KIF3C/TUBB4A/TUBA1C/COG2/DYNC1LI2/M6PR/KIF21B/GCC2/KIF2A/DYNC1I1/RINT1/COG5/KIF21A/PLIN3/MAN2A2/DYNC1H1/GOLGA4/KIF3A/VPS52/RHOBTB3/GOLIM4/NAA35/RAB9B/RAB30/TMF1/COPG2/RIC1/COPA/RGP1/TUBB1/TUBB2B/KIF5B/IGF2R/KLC2/DCTN1/KIF26B/KIF13B/VPS54/RAB43/COPB1/U…
KEGG_OLFACTORY_TRANSDUCTION	KEGG_OLFACTORY_TRANSDUCTION	373	-0.32945	-1.92487	2.18525e-09	6.9747e-08	4.486e-08	12346	tags=60%, list=34%, signal=40%	OR10H2/OR10K1/OR1G1/OR8S1/OR51B6/OR7E24/OR2F1/OR10H1/OR10A7/OR2T3/OR13G1/OR5C1/OR8D4/OR10K2/OR52A5/OR2Z1/OR1M1/OR5B12/OR10J1/OR9I1/OR5B21/OR8H1/OR1C1/OR51A7/OR6C3/OR8G2P/OR4M2/OR1B1/OR8D2/OR7G2/PRKACA/OR8H2/OR10C1/OR10A4/OR2T34/OR2T2/OR13H1/OR2B3/CLCA4/GUCA1B/OR9Q1/OR8B12/OR4A47/OR2V2/OR1L3/OR52K2/OR2A25/OR5M8/PRKACG/OR2T33/OR10AG1/OR6M1/OR2T6/OR6C76/OR2AK2/OR6C75/OR2L2/OR4D6/OR51L1/OR6C1/OR6Y1/O…
PID_E2F_PATHWAY	PID_E2F_PATHWAY	73	0.584383	2.51927	2.51966e-09	7.84515e-08	5.04586e-08	7072	tags=52%, list=19%, signal=42%	E2F7/CCNA2/CCNE2/TYMS/CDK1/ORC1/CDC6/CDC25A/APAF1/TP73/E2F2/MYBL2/BRCA1/RBL1/WASF1/TOPBP1/POLA1/RRM2/E2F3/MCM3/RBBP4/CDK2/EP300/TFDP1/E2F1/E2F5/RRM1/TRRAP/ATM/PRMT5/CDKN2C/RBBP8/SIRT1/E2F6/CBX5/DHFR/RB1/HBP1
REACTOME_TRANSMISSION_ACROSS_CHEMICAL_SYNAPSES	REACTOME_TRANSMISSION_ACROSS_CHEMICAL_SYNAPSES	269	0.399715	2.125	2.64617e-09	8.13858e-08	5.23459e-08	8798	tags=42%, list=24%, signal=32%	TUBA3C/GABRA2/HTR3A/PPFIA4/GRIA2/CHRNA1/TUBAL3/GABRA3/GLRA3/GABRA5/SNAP25/GABRG2/TUBB3/NBEA/CHRNA9/KCNJ10/GABRA4/CHRNB3/GABRQ/CHRNA3/CACNG4/SYT1/ACTN2/CHRNA7/GNG13/NEFL/TUBA1B/KCNJ9/GNGT1/PLCB1/GRIK2/HTR3E/GABRB3/GAD2/ADCY7/GNB3/RPS6KA6/GRIA4/TUBB4A/TUBA1C/GRIP2/CACNA2D2/PRKAA2/GLRB/ADCY6/CHRNB2/KPNA2/SLC1A3/CACNA1E/SLC38A1/SRC/MAPT/AKAP5/RPS6KA3/SYN3/HTR3B/CACNB1/PRKCG/GABRG3/STX1A/SLC6A4/GLS/AD…
REACTOME_G_ALPHA_I_SIGNALLING_EVENTS	REACTOME_G_ALPHA_I_SIGNALLING_EVENTS	310	0.379175	2.04733	2.74974e-09	8.35523e-08	5.37394e-08	5666	tags=29%, list=16%, signal=24%	SST/CXCL5/MTNR1B/P2RY4/SSTR3/GRM3/PPP1R1B/ITPR3/HTR1D/CNR1/MTNR1A/PDYN/RGS7/OPRK1/CCR8/NMU/TAS2R38/NBEA/OPN1SW/RLN3/GPSM2/OXGR1/RGS13/CCR3/HTR1B/TAS2R43/CHRM4/HCAR3/RGSL1/PTGDR2/PLA2G4A/GNG13/TAS2R5/CCL25/TAS2R31/TAS2R1/CXCL3/GNGT1/OPRL1/PLCB1/CCR4/TAS2R19/RGS17/TAS2R20/PENK/PPP2R5D/LPAR1/HCAR1/ADCY7/LPAR3/CXCL8/CXCR5/GNB3/CXCL9/CASR/GRM4/HTR1F/ADCY6/CXCR2/HTR5A/GNAT1/CCR6/CXCL1/KPNA2/LPAR5/TAS2R…
REACTOME_HOMOLOGY_DIRECTED_REPAIR	REACTOME_HOMOLOGY_DIRECTED_REPAIR	137	0.483334	2.33742	3.81402e-09	1.14512e-07	7.36518e-08	9713	tags=57%, list=27%, signal=42%	CCNA2/POLQ/CLSPN/XRCC2/BLM/RAD51AP1/BARD1/H2BC7/EXO1/BRCA2/CHEK1/EME1/H2BC1/BRIP1/TP53BP1/NSD2/RTEL1/BRCA1/POLD1/RFC3/H2BC17/TOPBP1/DNA2/TIMELESS/H4-16/H2BC13/ABRAXAS1/RAD51/MDC1/CDK2/RMI1/POLE2/H4C5/H2BC6/H2BC14/WRN/RAD9B/ATM/MRE11/RFC4/RBBP8/RMI2/H4C15/SLX4/RPA1/ABL1/XRCC3/RFC5/PALB2/H2BU1/RHNO1/POLK/ATR/POLD3/FEN1/H2BC8/H2BC9/PCNA/H2BC3/CCNA1/HERC2/RNF4/KAT5/RFC1/RAD52/RAD51D/RAD1/RAD50/RAD51B…
WP_FAMILIAL_HYPERLIPIDEMIA_TYPE_1	WP_FAMILIAL_HYPERLIPIDEMIA_TYPE_1	18	-0.814699	-2.60108	5.7636e-09	1.71009e-07	1.0999e-07	3069	tags=61%, list=8%, signal=56%	APOC2/LMF1/ANGPTL3/GPIHBP1/CETP/APOA5/APOA2/ANGPTL4/APOA1/APOA4/LCAT
PID_PLK1_PATHWAY	PID_PLK1_PATHWAY	46	0.665285	2.60413	5.90828e-09	1.73264e-07	1.1144e-07	7108	tags=59%, list=20%, signal=47%	BUB1B/CENPE/CLSPN/ERCC6L/BUB1/ECT2/KIF20A/CDK1/PLK1/INCENP/FBXO5/SGO1/TPX2/BORA/NDC80/CENPU/CDC20/CCNB1/SSPOP/KIF2A/PPP1R12A/CDC25C/PRC1/AURKA/WEE1/STAG2/ROCK2
WP_METAPATHWAY_BIOTRANSFORMATION_PHASE_I_AND_II	WP_METAPATHWAY_BIOTRANSFORMATION_PHASE_I_AND_II	183	-0.404776	-2.14053	6.77044e-09	1.96265e-07	1.26234e-07	3109	tags=31%, list=9%, signal=29%	CYP26A1/SULT1C3/MGST3/CYP2B6/CYP4F11/EPHX2/CYP2A13/CYP3A5/CYP11B1/GSTM5/MGST1/CHST7/CYP3A7/CYP4B1/SULT2A1/EPHX1/CYP4F2/MGST2/GPX4/SULT2B1/CYP2E1/CYP2D6/SULT1A2/CYP3A43/UGT2B15/CYP2C9/GSTA5/CYP21A2/CYP2C19/CYP8B1/CYP39A1/CYP3A4/GSTA1/AKR1C4/CYP27A1/CYP2A6/GLYATL1/CYP1A2/CYP2A7/CYP11A1/CYP1A1/NDST3/GSTO1/CYP2C8/AKR7A3/UGT2A1/SULT1A1/GSTZ1/GLYAT/GPX3/UGT2B7/GPX2/INMT/CHST8/NAT2/CYP11B2/NNMT
REACTOME_REGULATION_OF_TP53_ACTIVITY	REACTOME_REGULATION_OF_TP53_ACTIVITY	160	0.452044	2.22482	7.36865e-09	2.11179e-07	1.35826e-07	9711	tags=48%, list=27%, signal=35%	CCNA2/BLM/CDK1/BARD1/EXO1/CHEK1/TPX2/TP73/BRIP1/BRCA1/RFC3/L3MBTL1/TOPBP1/MAP2K6/CDK5R1/TAF6/DNA2/BRPF3/TAF4B/RBBP4/PRKAA2/AURKB/TAF1L/CDK2/RMI1/TAF1/EP300/WRN/DYRK2/TAF2/NUAK1/RAD9B/ATM/PRMT5/MRE11/HIPK1/RFC4/KAT6A/RBBP8/RMI2/BRPF1/TAF4/RPA1/AURKA/RFC5/RNF34/RHNO1/ATR/RFFL/TAF9B/GATAD2B/ZNF385A/PDPK1/HDAC2/SUPT16H/CHD3/BRD1/MDM4/CCNA1/TP53BP2/HIPK2/KAT5/EHMT2/RICTOR/RAD1/RAD50/PHF20/EHMT1/TTC5/S…
REACTOME_CELL_SURFACE_INTERACTIONS_AT_THE_VASCULAR_WALL	REACTOME_CELL_SURFACE_INTERACTIONS_AT_THE_VASCULAR_WALL	194	0.423449	2.14149	7.74711e-09	2.1953e-07	1.41198e-07	7712	tags=43%, list=21%, signal=34%	SLC7A10/IGHV1-46/MMP1/CEACAM5/OLR1/IGHV4-59/IGHV3-23/IGHV1-69/ITGA3/IGHV3-30/IGLV3-25/IGKV4-1/IGKV1D-12/IGLV3-27/L1CAM/IGHV4-34/IGLV3-21/IGHV4-39/IGLV2-11/IGKV3-20/IGLV1-44/SLC7A11/IGLV7-43/IGLV3-19/IGKV1-33/IGKV1-17/IGLV1-40/IGKV5-2/IGHV3-11/CEACAM8/IGLV1-47/PIK3R2/IGHV3-33/IGHV1-2/IGKV1-5/IGHV3-48/MERTK/SLC7A8/IGKV1-12/PLCG1/IGHV2-5/IGHV2-70/IGLV1-51/CD177/ITGA6/IGKV1D-16/ITGA4/SRC/IGLV3-1/SLC7…
REACTOME_CHROMATIN_MODIFYING_ENZYMES	REACTOME_CHROMATIN_MODIFYING_ENZYMES	273	0.385537	2.0537	7.97823e-09	2.23568e-07	1.43795e-07	11771	tags=59%, list=32%, signal=40%	PAX3/H2AC13/PRDM9/H2BC7/H2BC1/H2AC1/H2BC18/H3C12/NSD2/EZH2/H2BC17/SMARCC2/KMT2D/MECOM/ASH1L/USP22/BRPF3/CDK4/H4-16/SETDB1/H2BC13/RBBP4/SMARCC1/YEATS2/KDM5B/H2AC16/H4C5/EP300/ACTL6A/EP400/H2BC6/SUPT20H/ARID1A/H3C13/H2BC14/SETD2/KMT2E/DNMT3A/PBRM1/SUZ12/TRRAP/ELP1/PRMT3/KMT2A/H3C2/KDM6A/PRMT5/KANSL1/SUV39H2/KAT6A/BRPF1/PHF2/KDM3B/KMT2C/NSD1/KDM3A/H4C15/PRMT6/NSD3/ARID2/CARM1/HCFC1/KDM1B/ATXN7/ATXN7…
REACTOME_PLASMA_LIPOPROTEIN_ASSEMBLY_REMODELING_AND_CLEARANCE	REACTOME_PLASMA_LIPOPROTEIN_ASSEMBLY_REMODELING_AND_CLEARANCE	75	-0.537001	-2.44535	8.91462e-09	2.47062e-07	1.58906e-07	3069	tags=31%, list=8%, signal=28%	APOC2/CES3/LMF1/CIDEC/AP2S1/ANGPTL3/CREB3L3/ALB/APOC4/UBA52/GPIHBP1/APOE/CETP/APOA5/APOA2/ANGPTL4/APOA1/APOC3/LPA/APOF/APOA4/LCAT/APOC1
PID_ATR_PATHWAY	PID_ATR_PATHWAY	39	0.692625	2.62652	1.00025e-08	2.74199e-07	1.7636e-07	6867	tags=56%, list=19%, signal=46%	MCM2/CCNA2/CLSPN/PLK1/PPP2R2B/BRCA2/CDC6/FANCD2/CHEK1/CDC25A/RFC3/TOPBP1/TIMELESS/RAD51/CDK2/SSPOP/CDC25C/RFC4/MCM7/RPA1/RFC5/ATR
REACTOME_HOMOLOGOUS_DNA_PAIRING_AND_STRAND_EXCHANGE	REACTOME_HOMOLOGOUS_DNA_PAIRING_AND_STRAND_EXCHANGE	43	0.664815	2.55445	1.07213e-08	2.90742e-07	1.87e-07	8756	tags=74%, list=24%, signal=57%	XRCC2/BLM/RAD51AP1/BARD1/EXO1/BRCA2/CHEK1/BRIP1/BRCA1/RFC3/TOPBP1/DNA2/RAD51/RMI1/WRN/RAD9B/ATM/MRE11/RFC4/RBBP8/RMI2/RPA1/XRCC3/RFC5/PALB2/RHNO1/ATR/KAT5/RAD51D/RAD1/RAD50/RAD51B
REACTOME_DNA_REPAIR	REACTOME_DNA_REPAIR	332	0.360478	1.95898	1.09416e-08	2.93561e-07	1.88813e-07	9721	tags=43%, list=27%, signal=32%	EYA1/EYA4/CCNA2/POLQ/CLSPN/XRCC2/NEIL3/BLM/RAD51AP1/BARD1/FANCI/H2BC7/EXO1/BRCA2/DTL/FANCD2/CHEK1/EME1/H2BC1/BRIP1/TP53BP1/NSD2/RTEL1/BRCA1/FANCB/POLD1/FANCE/RFC3/H2BC17/CHD1L/TOPBP1/ERCC5/PAXIP1/MUTYH/PIAS3/DCLRE1B/FANCA/DNA2/MSH2/USP1/TIMELESS/POLR2B/H4-16/H2BC13/ABRAXAS1/XPC/RAD51/MDC1/KPNA2/CDK2/RMI1/POLE2/H4C5/EP300/ACTL6A/FANCM/H2BC6/H2BC14/WRN/RIF1/MSH6/UBE2T/FAN1/RAD9B/REV1/ATM/PRKDC/PIAS…
WP_G1_TO_S_CELL_CYCLE_CONTROL	WP_G1_TO_S_CELL_CYCLE_CONTROL	64	0.597217	2.50219	1.21645e-08	3.22936e-07	2.07707e-07	8843	tags=61%, list=24%, signal=46%	MCM2/CCNE2/CDK1/ORC1/CDC25A/PRIM1/ORC6/E2F2/MCM6/CCNB1/MCM4/E2F3/CDC45/CDK4/MCM3/CDK2/POLE2/TFDP1/E2F1/CREB3L1/CDK6/ATM/CDKN2C/MCM7/RPA1/MCM5/PRIM2/WEE1/CCND1/CREB1/ORC2/RB1/CDKN2B/PCNA/CCNA1/ATF6B/CCNG2/CCND2/POLE
REACTOME_ARACHIDONIC_ACID_METABOLISM	REACTOME_ARACHIDONIC_ACID_METABOLISM	59	-0.570603	-2.50248	1.32773e-08	3.48806e-07	2.24346e-07	3147	tags=41%, list=9%, signal=37%	DPEP1/GPX1/LTC4S/CYP4F11/EPHX2/PTGDS/FAAH2/CYP4B1/CYP4F2/PON3/GPX4/CYP2C9/GGT5/CYP2C19/CYP4A11/CBR1/CYP8B1/CYP1A2/PON1/CYP4A22/CYP1A1/DPEP3/CYP2C8/GPX2
REACTOME_CELLULAR_RESPONSE_TO_STARVATION	REACTOME_CELLULAR_RESPONSE_TO_STARVATION	156	-0.414336	-2.16347	1.54167e-08	4.00834e-07	2.57809e-07	7660	tags=40%, list=21%, signal=32%	RPL30/RPL23/RPS27/ATF3/RPL19/RPL29/RPS5/RPS27A/RPL11/ATP6V0E1/ATP6V0B/RPL31/RPS16/RPS2/RPL3L/LAMTOR5/RPS4Y1/RPS24/RPL35A/RPL32/RPL12/RPL7/RPL26L1/RPL39/RPS21/RPL27/RPL13A/RPL9/RPS11/RPS14/RPS27L/RPL18/RPLP1/RPL37/RPS15/RPL37A/RPL18A/RPL24/UBA52/RPL21/RPL27A/RPS29/RPL36AL/RPS9/RPL22L1/RPLP2/RPL35/RPS26/CEBPB/RPS19/LAMTOR4/RPL28/RPL34/RPL38/RPL8/FAU/RPL26/RPS28/RPS15A/RPL13/LAMTOR2/RPL36/RPS20
PID_AURORA_B_PATHWAY	PID_AURORA_B_PATHWAY	39	0.686941	2.60497	1.60109e-08	4.12035e-07	2.65014e-07	6389	tags=64%, list=18%, signal=53%	SMC4/KIF23/NCAPG/BUB1/KIF20A/CDCA8/NCAPH/INCENP/RACGAP1/SGO1/KIF2C/CENPA/NCAPD2/SMC2/NDC80/KLHL13/PPP2R5D/RASA1/AURKB/STMN1/TACC1/CUL3/BIRC5/AURKA/CBX5
REACTOME_L1CAM_INTERACTIONS	REACTOME_L1CAM_INTERACTIONS	121	0.486192	2.28924	1.74687e-08	4.4501e-07	2.86223e-07	9835	tags=48%, list=27%, signal=35%	TUBA3C/TUBAL3/CNTN1/LAMA1/KIF4B/TUBB3/KIF4A/SCN1A/DNM1/L1CAM/GAP43/SCN2A/TUBA1B/CNTNAP1/KCNQ3/CHL1/SPTA1/ITGA2/RPS6KA6/TUBB4A/TUBA1C/RPS6KA5/SPTB/SRC/SCN9A/RPS6KA3/ITGB1/FGFR1/LAMC1/LAMB1/ANK1/ITGAV/DLG3/EPHB2/SCN8A/ITGA5/MAPK1/SCN11A/TUBB1/TUBB2B/SCN7A/ANK3/NRP1/CNTN6/DLG1/RDX/RANBP9/SH3GL2/DCX/SCN2B/ANK2/DLG4/ITGB3/CSNK2A1/PAK1/SPTBN1/SPTAN1/TUBB8
WP_MITOCHONDRIAL_COMPLEX_I_ASSEMBLY_MODEL_OXPHOS_SYSTEM	WP_MITOCHONDRIAL_COMPLEX_I_ASSEMBLY_MODEL_OXPHOS_SYSTEM	50	-0.599255	-2.53423	1.87278e-08	4.72314e-07	3.03784e-07	3632	tags=46%, list=10%, signal=41%	NDUFB6/TMEM70/NDUFA6/NDUFV1/NDUFA8/NDUFS4/NDUFAF1/NDUFS3/NDUFC2/NDUFC1/NDUFAB1/NDUFS5/NDUFB11/NDUFA1/NDUFB10/NDUFA2/NDUFB2/NDUFS6/NDUFB1/NDUFB9/NDUFB7/NDUFA3/NDUFB8
PID_FANCONI_PATHWAY	PID_FANCONI_PATHWAY	47	0.649677	2.56062	1.94177e-08	4.84866e-07	3.11857e-07	10388	tags=79%, list=29%, signal=56%	BLM/FANCI/BRCA2/FANCD2/CHEK1/BRIP1/BRCA1/FANCB/FANCE/RFC3/TOPBP1/FANCA/USP1/RMI1/FANCM/SSPOP/UBE2T/FAN1/ATM/MRE11/RFC4/RPA1/XRCC3/RFC5/PALB2/ATR/FANCL/RAD1/RAD50/FAAP24/RAD9A/FBXW11/WDR48/FANCG/FANCF/TOP3A/H2AX
WP_FATTY_ACID_OMEGAOXIDATION	WP_FATTY_ACID_OMEGAOXIDATION	15	-0.844196	-2.56076	2.18065e-08	5.39176e-07	3.46788e-07	1599	tags=87%, list=4%, signal=83%	ADH6/CYP2E1/CYP2D6/ADH1B/CYP4A11/CYP3A4/CYP2A6/ALDH2/CYP1A2/ADH4/CYP1A1/ADH1A/ADH1C
WP_OXIDATION_BY_CYTOCHROME_P450	WP_OXIDATION_BY_CYTOCHROME_P450	62	-0.547188	-2.41373	2.77466e-08	6.79387e-07	4.36969e-07	3624	tags=47%, list=10%, signal=42%	CYP2C18/CYP26A1/CYB5A/CYP2B6/CYP4F11/CYP2A13/CYP3A5/CYP11B1/CYP3A7/CYP4B1/CYP4F2/CYP2E1/CYP2D6/CYP3A43/CYP2C9/CYP2C19/CYP4A11/CYP8B1/CYP39A1/CYP3A4/CYP27A1/CYP2A6/CYP1A2/CYP2A7/CYP4A22/CYP11A1/CYP1A1/CYP2C8/CYP11B2
WP_NETWORK_MAP_OF_SARSCOV2_SIGNALING_PATHWAY	WP_NETWORK_MAP_OF_SARSCOV2_SIGNALING_PATHWAY	217	-0.373681	-2.04146	3.0002e-08	7.27548e-07	4.67946e-07	2766	tags=19%, list=8%, signal=18%	HLA-DRB5/APOM/ITIH3/GSN/ALB/SERPINA10/CTSD/C1S/STEAP3/SELP/IFITM3/CEBPB/LBP/HRG/APOH/CCL15/HBB/CD14/C1R/APOA2/C8A/IFI6/CXCL2/BST2/SKAP1/FGA/LRG1/FGG/HBD/APOA1/FGB/CFI/CCL21/ITIH4/CRP/FAM83A/IFI27/APOC1/HP/SAA1/SAA2
REACTOME_COPI_DEPENDENT_GOLGI_TO_ER_RETROGRADE_TRAFFIC	REACTOME_COPI_DEPENDENT_GOLGI_TO_ER_RETROGRADE_TRAFFIC	100	0.508803	2.31955	3.07188e-08	7.37837e-07	4.74564e-07	6971	tags=34%, list=19%, signal=28%	TUBA3C/KIF15/KIF18A/TUBAL3/KIF23/CENPE/KIF18B/KIF4B/KIF11/KIF20A/TUBB3/KIF4A/KIF20B/KIFC1/RACGAP1/KIF5A/KIF2C/TUBA1B/KIF6/KLC3/KIF3C/TUBB4A/TUBA1C/KIF21B/KIF2A/RINT1/KIF21A/KIF3A/COPG2/COPA/TUBB1/TUBB2B/KIF5B/KLC2
REACTOME_IMMUNOREGULATORY_INTERACTIONS_BETWEEN_A_LYMPHOID_AND_A_NON_LYMPHOID_CELL	REACTOME_IMMUNOREGULATORY_INTERACTIONS_BETWEEN_A_LYMPHOID_AND_A_NON_LYMPHOID_CELL	186	0.421407	2.12633	3.12085e-08	7.42526e-07	4.77579e-07	7561	tags=41%, list=21%, signal=33%	COL2A1/IGHV1-46/NCR3LG1/IGHV4-59/IGHV3-23/IGHV1-69/IGHV3-30/IGLV3-25/IGKV4-1/IGKV1D-12/CD1A/IGLV3-27/IGHV4-34/IGLV3-21/IGHV4-39/IGLV2-11/IGKV3-20/IGLV1-44/IGLV7-43/TRAV29DV5/IGLV3-19/IGKV1-33/IGKV1-17/IGLV1-40/IGKV5-2/IGHV3-11/MICB/ULBP1/IGLV1-47/TRAV8-4/IGHV3-33/IGHV1-2/COLEC12/TREML2/IGKV1-5/IGHV3-48/TRBV12-3/IGKV1-12/IGHV2-5/IGHV2-70/IGLV1-51/CD3G/IGKV1D-16/ITGA4/IGLV3-1/IGLV2-23/TREM1/ITGB1/T…
KEGG_METABOLISM_OF_XENOBIOTICS_BY_CYTOCHROME_P450	KEGG_METABOLISM_OF_XENOBIOTICS_BY_CYTOCHROME_P450	69	-0.530522	-2.36821	3.30125e-08	7.78108e-07	5.00465e-07	3626	tags=46%, list=10%, signal=42%	ADH6/CYP2C18/MGST3/CYP2B6/CYP3A5/GSTM5/MGST1/CYP3A7/EPHX1/MGST2/CYP2E1/ADH1B/CYP3A43/UGT2B15/CYP2C9/GSTA5/CYP2C19/CYP3A4/GSTA1/AKR1C4/CYP1A2/UGT2B10/ADH4/CYP1A1/GSTO1/ADH1A/CYP2C8/UGT2A1/GSTZ1/UGT2B7/ADH1C/ALDH3A1
REACTOME_G_ALPHA_Q_SIGNALLING_EVENTS	REACTOME_G_ALPHA_Q_SIGNALLING_EVENTS	214	0.40562	2.07254	4.03227e-08	9.4161e-07	6.05627e-07	7628	tags=41%, list=21%, signal=33%	HTR2C/TAC1/DGKK/CCKBR/ITPR3/NTS/GRM1/TRH/TACR3/DGKB/TRPC7/NMU/GAST/UTS2R/NPFFR1/PROKR1/TAC3/RGS13/RGSL1/DAGLA/AVPR1B/GNG13/TRPC3/GNGT1/PLCB1/FFAR2/GPRC6A/FFAR4/UTS2B/RGS17/CCK/NPFFR2/LPAR1/LPAR3/PTGFR/PIK3R2/GNB3/GHSR/CASR/CHRM3/GRM5/GRPR/TRHR/TACR2/PROK2/LTB4R2/MLNR/MMP3/BRS3/PROKR2/LPAR5/GRP/RPS6KA3/MCHR2/TRIO/RGS4/PRKCD/DGKH/RGS1/CYSLTR2/GNG3/NPSR1/FPR2/PRKCA/RGS16/P2RY10/DGKA/P2RY1/HCRTR1/GNR…
REACTOME_DISEASES_OF_DNA_REPAIR	REACTOME_DISEASES_OF_DNA_REPAIR	51	0.627209	2.50808	4.67456e-08	1.08034e-06	6.94855e-07	8756	tags=69%, list=24%, signal=52%	XRCC2/NEIL3/BLM/RAD51AP1/BARD1/EXO1/BRCA2/BRIP1/BRCA1/RFC3/TOPBP1/MUTYH/DNA2/MSH2/RAD51/RMI1/WRN/MSH6/RAD9B/ATM/MRE11/RFC4/RBBP8/RMI2/PMS2/RPA1/RFC5/PALB2/RHNO1/ATR/KAT5/RAD51D/RAD1/RAD50/RAD51B
REACTOME_GOLGI_TO_ER_RETROGRADE_TRANSPORT	REACTOME_GOLGI_TO_ER_RETROGRADE_TRANSPORT	134	0.46684	2.24442	4.71203e-08	1.08034e-06	6.94855e-07	9297	tags=39%, list=26%, signal=29%	TUBA3C/KIF15/KIF18A/TUBAL3/KIF23/CENPE/KIF18B/KIF4B/KIF11/KIF20A/TUBB3/KIF4A/KIF20B/KIFC1/RACGAP1/KIF5A/KIF2C/PLA2G4A/TUBA1B/KIF6/KLC3/BICD1/KIF3C/TUBB4A/TUBA1C/DYNC1LI2/KIF21B/KIF2A/DYNC1I1/RINT1/KIF21A/DYNC1H1/KIF3A/COPG2/COPA/TUBB1/TUBB2B/KIF5B/KLC2/DCTN1/KIF26B/KIF13B/COPB1/GALNT1/KIF1B/GBF1/DYNC1I2/KIF12/KIF16B/CAPZA1/RAB3GAP1/KIFC2
REACTOME_GPCR_LIGAND_BINDING	REACTOME_GPCR_LIGAND_BINDING	457	0.325759	1.83595	5.21522e-08	1.18494e-06	7.6213e-07	5566	tags=27%, list=15%, signal=23%	SST/CXCL5/HTR2C/MTNR1B/P2RY4/TAC1/PLPPR5/SSTR3/GRM3/CCKBR/NTS/HTR1D/CALCR/GRM1/CNR1/TRH/MTNR1A/HTR4/GLP1R/PDYN/TACR3/OPRK1/PTHLH/CCR8/NMU/TAS2R38/PRLHR/ADORA2B/UTS2R/WNT7A/OPN1SW/RLN3/NPFFR1/CCL7/PROKR1/TAC3/OXGR1/CCR3/DRD2/HTR1B/TAS2R43/CHRM4/HCAR3/PTGDR2/TAAR1/AVPR1B/GNG13/GIPR/WNT7B/TAS2R5/CCL25/TAS2R31/VIPR2/TAS2R1/ADGRE3/CXCL3/GNGT1/OPRL1/MC4R/CCR4/TAS2R19/FFAR2/CALCB/GPRC6A/FFAR4/FZD1/UTS2B…
REACTOME_REGULATION_OF_EXPRESSION_OF_SLITS_AND_ROBOS	REACTOME_REGULATION_OF_EXPRESSION_OF_SLITS_AND_ROBOS	172	-0.396283	-2.08888	6.96816e-08	1.56908e-06	1.0092e-06	4489	tags=34%, list=12%, signal=30%	RPS16/RPS2/RPL3L/RPS4Y1/RPS24/RPL35A/RPL32/RPL12/PSMB8/RPL7/RPL26L1/RPL39/RPS21/PSMB7/PSMB1/RPL27/LHX3/RPL13A/PSMC5/RPL9/RPS11/RPS14/PSME2/PSMA1/RPS27L/RPL18/RPLP1/RPL37/PSMB6/RPS15/RPL37A/RPL18A/RPL24/UBA52/RPL21/RPL27A/RPS29/RPL36AL/RPS9/RPL22L1/RPLP2/RPL35/RPS26/RPS19/PSMB3/SEM1/RPL28/RPL34/RPL38/RPL8/FAU/RPL26/RPS28/RPS15A/RPL13/RPL36/RPS20/ELOB
WP_GASTRIC_CANCER_NETWORK_2	WP_GASTRIC_CANCER_NETWORK_2	31	0.703916	2.54911	7.49572e-08	1.67294e-06	1.076e-06	6401	tags=55%, list=18%, signal=45%	TOP2A/FANCI/RFC3/UBE2C/ATAD2/SNURF/COL9A3/CEBPZ/LMNB2/UBE2T/DSCC1/RFC4/CHTF18/CHTF8/LBR/CTNNB1/AHCTF1
KEGG_RETINOL_METABOLISM	KEGG_RETINOL_METABOLISM	64	-0.549076	-2.44678	8.29301e-08	1.83465e-06	1.18001e-06	3626	tags=52%, list=10%, signal=47%	ADH6/CYP2C18/CYP26A1/CYP2B6/CYP2A13/CYP3A5/CYP3A7/DGAT1/BCO1/DHRS3/ADH1B/CYP3A43/DHRS4/UGT2B15/CYP2C9/CYP2C19/CYP4A11/CYP3A4/CYP2A6/AWAT2/CYP1A2/UGT2B10/CYP2A7/ADH4/CYP4A22/CYP1A1/ADH1A/CYP2C8/UGT2A1/DHRS4L2/UGT2B7/ADH1C/RDH16
REACTOME_CYTOCHROME_P450_ARRANGED_BY_SUBSTRATE_TYPE	REACTOME_CYTOCHROME_P450_ARRANGED_BY_SUBSTRATE_TYPE	64	-0.548859	-2.44582	8.52827e-08	1.87029e-06	1.20293e-06	2558	tags=48%, list=7%, signal=45%	CYP2C18/CYP26A1/CYP2B6/CYP4F11/CYP2A13/CYP3A5/CYP11B1/FDXR/CYP3A7/CYP4B1/CYP4F2/CYP2E1/CYP2D6/CYP3A43/CYP2C9/CYP21A2/CYP2C19/CYP4A11/CYP8B1/CYP39A1/CYP3A4/CYP27A1/CYP2A6/CYP1A2/CYP2A7/CYP4A22/CYP11A1/CYP1A1/CYP2C8/POMC/CYP11B2
REACTOME_RRNA_PROCESSING	REACTOME_RRNA_PROCESSING	202	-0.37594	-2.03466	9.33581e-08	2.02973e-06	1.30549e-06	4489	tags=27%, list=12%, signal=24%	RPS16/RPS2/RPL3L/RPS4Y1/RPS24/RPL35A/EXOSC5/RPL32/RRP7A/RPL12/RPL7/RPL26L1/RPL39/RPS21/RPL27/RPL13A/RPL9/RPS11/BOP1/RPS14/NOP10/RPS27L/RPL18/RPLP1/HSD17B10/RPL37/RPS15/RPL37A/RPL18A/RPL24/UBA52/RPL21/RCL1/RPL27A/RPS29/RPL36AL/RPS9/RPL22L1/RPLP2/RPL35/RPS26/RPS19/RPL28/RPL34/RPL38/RPL8/MRM3/FAU/RPL26/RPS28/RPS15A/RPL13/RPL36/RPS20/EXOSC4
WP_GLYOXYLATE_METABOLISM	WP_GLYOXYLATE_METABOLISM	11	-0.889112	-2.39135	1.03719e-07	2.23572e-06	1.43798e-06	2851	tags=82%, list=8%, signal=75%	HOGA1/DAO/GOT2/ALDH4A1/GRHPR/PRODH2/HAO1/AGXT/PXMP2
REACTOME_MITOCHONDRIAL_TRANSLATION	REACTOME_MITOCHONDRIAL_TRANSLATION	94	-0.472205	-2.26178	1.11478e-07	2.3826e-06	1.53244e-06	13733	tags=69%, list=38%, signal=43%	MRPL39/MTFMT/MRPS18C/MRPL48/MRPS16/ERAL1/MRPL18/MRPL35/MRPS11/OXA1L/MRPS31/MRPL17/MRPS18B/MTRF1L/MRPS7/MRPL47/MRPL1/MTIF3/MRPL37/MRPS28/MRPL32/MRPL33/MRPS6/MRPL43/MRPL16/MRPS26/CHCHD1/MRPL21/MRPL20/MRPS5/MRPL4/MRPL58/MRPL13/MRPL11/MRPS33/TUFM/MRPL22/MRPS25/MRPL15/MRPS17/MRPS36/MRPL53/MRPL36/MRPS21/MRPL57/MRPL34/MRPL51/MRPS15/MRPS2/MRPL14/MRPL23/MRPL24/MRPS34/MRPL40/MRPS12/MRPL55/MRPL28/MRPL52/AUR…
REACTOME_HDR_THROUGH_SINGLE_STRAND_ANNEALING_SSA	REACTOME_HDR_THROUGH_SINGLE_STRAND_ANNEALING_SSA	37	0.657615	2.4762	1.15451e-07	2.44678e-06	1.57372e-06	9540	tags=76%, list=26%, signal=56%	BLM/BARD1/EXO1/BRIP1/BRCA1/RFC3/TOPBP1/DNA2/RAD51/RMI1/WRN/RAD9B/ATM/MRE11/RFC4/RBBP8/RMI2/RPA1/ABL1/RFC5/RHNO1/ATR/KAT5/RAD52/RAD1/RAD50/RAD9A/ERCC4
BIOCARTA_COMP_PATHWAY	BIOCARTA_COMP_PATHWAY	19	-0.753263	-2.46968	1.20961e-07	2.5304e-06	1.62751e-06	1724	tags=53%, list=5%, signal=50%	C3/MBL2/C1S/C2/C7/C6/C1R/C8A/MASP2/C9
REACTOME_ANCHORING_OF_THE_BASAL_BODY_TO_THE_PLASMA_MEMBRANE	REACTOME_ANCHORING_OF_THE_BASAL_BODY_TO_THE_PLASMA_MEMBRANE	97	0.503299	2.2878	1.21403e-07	2.5304e-06	1.62751e-06	10536	tags=56%, list=29%, signal=40%	PLK4/CDK1/PLK1/NEK2/CEP152/TCTN2/CEP135/CNTRL/CEP97/HAUS6/TUBB4A/NDE1/KIF24/CENPJ/NEDD1/CEP192/CEP290/CCP110/TMEM67/HAUS3/CEP78/IQCB1/CEP162/CKAP5/ALMS1/C2CD3/DYNC1H1/AKAP9/CEP250/HAUS2/MAPRE1/TTBK2/DCTN1/SCLT1/HAUS5/NPHP4/CEP72/CC2D2A/RAB3IP/CEP83/CEP76/HAUS7/DYNC1I2/SFI1/RPGRIP1L/CEP164/CLASP1/CEP41/PRKAR2B/SEPTIN2/AHI1/NPHP1/OFD1/PCNT
REACTOME_SUMOYLATION_OF_DNA_DAMAGE_RESPONSE_AND_REPAIR_PROTEINS	REACTOME_SUMOYLATION_OF_DNA_DAMAGE_RESPONSE_AND_REPAIR_PROTEINS	77	0.539239	2.34972	1.29095e-07	2.64698e-06	1.70249e-06	9886	tags=60%, list=27%, signal=44%	BLM/STAG1/BRCA1/POM121/SMC3/NUP205/CBX2/NUP153/TPR/NUP210/PHC1/XPC/NUP160/MDC1/SMC1A/NUP188/WRN/NUP42/NUP107/PIAS1/RNF2/TDG/NUP155/EID3/RPA1/NDC1/SMC5/PHC3/PCGF2/NUP37/STAG2/NUP58/NUP98/RAD21/HERC2/SCMH1/RAD52/RNF168/SMC6/NUP62/POM121C/NUP133/NUP54/PARP1/RANBP2/BMI1
REACTOME_ECM_PROTEOGLYCANS	REACTOME_ECM_PROTEOGLYCANS	76	0.539107	2.3426	1.29065e-07	2.64698e-06	1.70249e-06	9627	tags=51%, list=26%, signal=38%	COL2A1/MATN3/MUSK/ITGB6/COL4A6/LAMA1/HAPLN1/LRP4/COL9A2/TNC/COL4A5/TGFB2/ITGA2/LAMA3/COL9A3/IBSP/COL5A2/ITGB1/LAMA5/LAMC1/PTPRS/COL4A3/LAMB1/ITGAV/HSPG2/DMP1/COL6A3/COMP/COL3A1/AGRN/DSPP/VCAN/ITGA8/MATN1/ITGB3/FMOD/DAG1/ACAN/COL1A2
WP_FAMILIAL_HYPERLIPIDEMIA_TYPE_4	WP_FAMILIAL_HYPERLIPIDEMIA_TYPE_4	22	-0.738017	-2.48963	1.30667e-07	2.6576e-06	1.70932e-06	3621	tags=50%, list=10%, signal=45%	GCKR/APOC2/LMF1/GPIHBP1/CETP/APOA5/APOA2/GCK/APOA1/APOA4/LCAT
REACTOME_G1_S_SPECIFIC_TRANSCRIPTION	REACTOME_G1_S_SPECIFIC_TRANSCRIPTION	29	0.715871	2.57302	1.38734e-07	2.7991e-06	1.80033e-06	8651	tags=72%, list=24%, signal=55%	TYMS/CDK1/ORC1/CDC6/FBXO5/LIN9/CDC25A/RBL1/POLA1/RRM2/CDC45/RBBP4/TFDP1/E2F1/E2F5/E2F6/DHFR/PCNA/CCNA1/CDT1/LIN54
WP_COMPLEMENT_ACTIVATION	WP_COMPLEMENT_ACTIVATION	22	-0.735936	-2.48262	1.41647e-07	2.83519e-06	1.82354e-06	1724	tags=50%, list=5%, signal=48%	C3/C1S/C2/C7/C8B/C6/C1R/C8A/MASP2/C8G/C9
WP_CILIOPATHIES	WP_CILIOPATHIES	177	0.427365	2.13186	1.43144e-07	2.84259e-06	1.8283e-06	10794	tags=56%, list=30%, signal=40%	CENPF/PLK4/MCIDAS/NEK2/TULP1/DNAH11/RAB23/EVC2/INTU/TCTN2/GPR161/FAM161A/ZIC2/DYNC2H1/PKD1/CEP290/TUB/ADCY6/IFT80/CPLANE1/LCA5/KIF7/TBC1D32/PKHD1/MAK/TMEM237/IFT81/EVC/TMEM67/CEP78/GLIS2/IQCB1/ARL13B/GLI2/GLI3/TRIM32/WDR35/ALMS1/CEP19/C2CD3/BBS1/WDR19/PKD2/RP2/BBS10/ANKS6/TTLL5/TTBK2/CFAP52/IFT172/DNAJB13/DYNC2I1/EFHC1/ARL2BP/SCLT1/OCRL/TTC21B/IFT57/NPHP4/CCDC103/CC2D2A/BBS7/KIAA0753/NME9/ARL6/KA…
REACTOME_ANTI_INFLAMMATORY_RESPONSE_FAVOURING_LEISHMANIA_PARASITE_INFECTION	REACTOME_ANTI_INFLAMMATORY_RESPONSE_FAVOURING_LEISHMANIA_PARASITE_INFECTION	223	0.390127	2.01208	1.51288e-07	2.98085e-06	1.91723e-06	6726	tags=38%, list=18%, signal=31%	IGHV1-46/ITPR3/CALCR/HTR4/IGHV4-59/GLP1R/IGHV3-23/IGHV1-69/IGHV3-30/IGLV3-25/PTHLH/IGKV4-1/ADORA2B/IGKV1D-12/RLN3/IGLV3-27/IGHV4-34/IGLV3-21/IGHV4-39/IGLV2-11/GPR25/IGKV3-20/IGLV1-44/TAAR1/GNG13/GIPR/IGLV7-43/IGLV3-19/VIPR2/GNGT1/IGKV1-33/MC4R/CALCB/IGKV1-17/IGLV1-40/IGKV5-2/GPR45/IGHV3-11/ADAM17/GPR83/ADCY7/GGT1/GPR84/IGLV1-47/PTGER4/HTR6/IGHV3-33/GNB3/IGHV1-2/IGKV1-5/IGHV3-48/GLP2R/IGKV1-12/ADC…
REACTOME_CLASS_A_1_RHODOPSIN_LIKE_RECEPTORS	REACTOME_CLASS_A_1_RHODOPSIN_LIKE_RECEPTORS	325	0.350195	1.90196	1.53991e-07	3.01059e-06	1.93636e-06	5943	tags=29%, list=16%, signal=25%	SST/CXCL5/HTR2C/MTNR1B/P2RY4/TAC1/PLPPR5/SSTR3/CCKBR/NTS/HTR1D/CNR1/TRH/MTNR1A/HTR4/PDYN/TACR3/OPRK1/CCR8/NMU/PRLHR/ADORA2B/UTS2R/OPN1SW/RLN3/NPFFR1/CCL7/PROKR1/TAC3/OXGR1/CCR3/DRD2/HTR1B/CHRM4/HCAR3/PTGDR2/TAAR1/AVPR1B/CCL25/CXCL3/OPRL1/MC4R/CCR4/FFAR2/FFAR4/UTS2B/PENK/CCK/NPFFR2/LPAR1/HCAR1/LPAR3/CXCL8/CXCR5/PTGFR/PTGER4/HTR6/CXCL9/GHSR/CHRM3/HTR1F/GRPR/TRHR/CXCR2/HTR5A/TACR2/PROK2/LTB4R2/MLNR/…
WP_DNA_IRDOUBLE_STRAND_BREAKS_AND_CELLULAR_RESPONSE_VIA_ATM	WP_DNA_IRDOUBLE_STRAND_BREAKS_AND_CELLULAR_RESPONSE_VIA_ATM	55	0.601562	2.44538	1.65998e-07	3.22036e-06	2.07128e-06	9713	tags=62%, list=27%, signal=45%	BLM/EXO1/BRCA2/FANCD2/CHEK1/APAF1/TP73/TP53BP1/BRCA1/SMC3/RAD51/MDC1/SMC1A/ACTL6A/E2F1/RIF1/CDC25C/ATM/PRKDC/MRE11/LATS1/YAP1/ABL1/ATF2/ATR/PCNA/DCLRE1C/KAT5/RAD52/RAD50/RNF8/CASP3/RAD9A/PARP1
WP_FAMILIAL_HYPERLIPIDEMIA_TYPE_5	WP_FAMILIAL_HYPERLIPIDEMIA_TYPE_5	15	-0.818449	-2.48266	1.68668e-07	3.24718e-06	2.08853e-06	3069	tags=60%, list=8%, signal=55%	APOC2/LMF1/GPIHBP1/CETP/APOA5/APOA2/APOA1/APOA4/LCAT
WP_BARDETBIEDL_SYNDROME	WP_BARDETBIEDL_SYNDROME	86	0.51669	2.3096	1.70102e-07	3.24998e-06	2.09033e-06	9916	tags=58%, list=27%, signal=42%	EFHC2/RAB23/EVC2/GPR161/ZIC2/DYNC2H1/PKD1/CEP290/IFT80/LCA5/KIF7/PKHD1/MAK/IFT81/EVC/TMEM67/IQCB1/ARL13B/GLI2/GLI3/TRIM32/WDR35/BBS1/WDR19/PKD2/RP2/SCAPER/BBS10/IFT172/DYNC2I1/EFHC1/SCLT1/OCRL/TTC21B/IFT57/PTCH1/BBS7/ARL6/ARNTL/BBS5/IFT52/BBS12/DCDC2/CILK1/CEP164/IFT140/CEP41/PCARE/LZTFL1/NEK1
KEGG_DRUG_METABOLISM_CYTOCHROME_P450	KEGG_DRUG_METABOLISM_CYTOCHROME_P450	71	-0.519905	-2.33415	1.74153e-07	3.30237e-06	2.12402e-06	3626	tags=46%, list=10%, signal=42%	ADH6/CYP2C18/MGST3/CYP2B6/CYP2A13/CYP3A5/GSTM5/MGST1/CYP3A7/MGST2/CYP2E1/CYP2D6/ADH1B/CYP3A43/UGT2B15/CYP2C9/GSTA5/CYP2C19/CYP3A4/GSTA1/CYP2A6/CYP1A2/UGT2B10/CYP2A7/ADH4/GSTO1/ADH1A/CYP2C8/UGT2A1/GSTZ1/UGT2B7/ADH1C/ALDH3A1
WP_GLIOBLASTOMA_SIGNALING_PATHWAYS	WP_GLIOBLASTOMA_SIGNALING_PATHWAYS	82	0.531566	2.35241	1.79925e-07	3.38636e-06	2.17805e-06	9203	tags=54%, list=25%, signal=40%	BRCA2/IGF1R/BRCA1/MAP2K6/RAF1/CBL/PIK3R2/CDK4/PLCG1/CDK2/EP300/SRC/E2F1/PRKCI/MSH6/PRKCG/CDK6/FGFR1/PRKCD/ATM/FGFR2/CDKN2C/PRKCA/PIK3C2A/GAB1/NRAS/CCND1/PIK3CG/MAPK1/PRKCB/TSC1/NF1/PIK3CA/RB1/BRAF/CDKN2B/KRAS/PRKCQ/PDPK1/MDM4/PIK3C2B/CCND2/PIK3CD/PDGFRA
REACTOME_CDC42_GTPASE_CYCLE	REACTOME_CDC42_GTPASE_CYCLE	155	0.432973	2.10809	2.17823e-07	4.06926e-06	2.61727e-06	10835	tags=51%, list=30%, signal=36%	PAK5/PLEKHG4/ECT2/DEPDC1B/RACGAP1/FGD1/ARHGAP5/FMNL2/DOCK10/PIK3R2/DIAPH3/IQGAP3/ARHGAP11B/GIT2/ARHGEF11/PREX2/GOLGA8R/ARHGAP40/ARHGAP33/CDC42BPB/TMPO/CHN1/TRIO/DOCK7/OPHN1/IQGAP1/SRGAP2/ARHGAP26/VANGL1/ARHGAP32/FNBP1L/FAM13B/LBR/ARAP2/SH3PXD2A/SRGAP1/TAGAP/ARHGAP21/DOCK11/DOCK8/FARP1/ARHGAP39/TFRC/VAV3/GNA13/ARHGEF25/WIPF2/ARHGEF6/PLEKHG2/SPATA13/PAK6/RALBP1/GMIP/ARHGAP27/ARHGAP24/FGD2/ARHGAP44/…
REACTOME_G2_M_DNA_DAMAGE_CHECKPOINT	REACTOME_G2_M_DNA_DAMAGE_CHECKPOINT	93	0.503434	2.27584	2.60089e-07	4.82313e-06	3.10215e-06	8905	tags=52%, list=24%, signal=39%	BLM/CDK1/BARD1/H2BC7/EXO1/CHEK1/H2BC1/BRIP1/TP53BP1/NSD2/BRCA1/RFC3/H2BC17/TOPBP1/CCNB1/DNA2/H4-16/H2BC13/ABRAXAS1/MDC1/RMI1/H4C5/H2BC6/H2BC14/WRN/RAD9B/CDC25C/ATM/MRE11/RFC4/RBBP8/RMI2/H4C15/RPA1/RFC5/H2BU1/WEE1/RHNO1/ATR/H2BC8/H2BC9/H2BC3/YWHAQ/HERC2/KAT5/RAD1/RAD50/RNF168
KEGG_AXON_GUIDANCE	KEGG_AXON_GUIDANCE	129	0.456159	2.183	2.67716e-07	4.92832e-06	3.16981e-06	7698	tags=37%, list=21%, signal=29%	EPHA5/PAK5/SEMA3E/EFNA5/UNC5D/SEMA3A/CHP2/EPHA6/L1CAM/NTNG1/PPP3R2/SEMA6A/NFAT5/PLXNB3/ROBO2/SEMA3D/SEMA3C/PLXNC1/ROBO1/EPHB3/PLXNA1/RASA1/LIMK1/NFATC3/NFATC2/PLXNA3/NTN3/ITGB1/UNC5B/NCK2/SEMA5B/SRGAP2/GNAI1/EPHB2/ROCK1/ABL1/SEMA3B/NRAS/SRGAP1/MAPK1/SEMA4D/ROCK2/SEMA6D/NRP1/KRAS/DCC/EPHB6/SEMA4C
REACTOME_XENOBIOTICS	REACTOME_XENOBIOTICS	23	-0.703335	-2.41356	2.84014e-07	5.15312e-06	3.31439e-06	3624	tags=70%, list=10%, signal=63%	CYP2C18/CYP2B6/CYP2A13/CYP3A5/CYP3A7/CYP2E1/CYP2D6/CYP3A43/CYP2C9/CYP2C19/CYP3A4/CYP2A6/CYP1A2/CYP2A7/CYP1A1/CYP2C8
KEGG_GAP_JUNCTION	KEGG_GAP_JUNCTION	90	0.50844	2.28964	2.83159e-07	5.15312e-06	3.31439e-06	9203	tags=46%, list=25%, signal=34%	TUBA3C/HTR2C/ITPR3/PRKG2/GRM1/TUBAL3/TUBB3/CDK1/EGF/DRD2/TUBA1B/PLCB1/RAF1/LPAR1/ADCY7/TUBB4A/TUBA1C/GRM5/ADCY6/SRC/PRKCG/ADCY3/GNAI1/PRKCA/GJA1/NRAS/MAPK1/PRKCB/TUBB1/TUBB2B/MAPK7/KRAS/PLCB4/PRKACB/SOS1/GUCY1A1/PRKX/TJP1/SOS2/PDGFD/PDGFRA
WP_MECP2_AND_ASSOCIATED_RETT_SYNDROME	WP_MECP2_AND_ASSOCIATED_RETT_SYNDROME	73	0.537788	2.31841	2.88049e-07	5.18899e-06	3.33747e-06	7010	tags=44%, list=19%, signal=35%	SST/FGF4/IGF2/POU3F2/FGF5/DLX5/TET1/DLX6/OPRK1/CDON/IGF1R/EZH2/TET3/SMC3/GRIA4/GPRIN1/TAF1/SP3/E2F1/FUT8/FOXG1/PSIP1/FGF2/DHX9/TET2/BDNF/HNRNPH1/FGF3/REST/CREB1/NF1/SIN3A
REACTOME_INFLUENZA_INFECTION	REACTOME_INFLUENZA_INFECTION	157	-0.394022	-2.05845	3.13416e-07	5.60592e-06	3.60563e-06	4489	tags=33%, list=12%, signal=29%	RPS16/RPS2/RPL3L/RPS4Y1/RPS24/RPL35A/RPL32/RPL12/RPL7/RPL26L1/RPL39/RPS21/RPL27/RPL13A/RPL9/RPS11/RPS14/RPS27L/RPL18/RPLP1/RPL37/RPS15/RPL37A/RPL18A/RPL24/UBA52/POLR2F/RPL21/RPL27A/RPS29/RPL36AL/RPS9/RPL22L1/RPLP2/RPL35/RPS26/POLR2J/RPS19/POLR2L/RPL28/RPL34/RPL38/RPL8/FAU/RPL26/RPS28/RPS15A/RPL13/ISG15/RPL36/RPS20/POLR2I
REACTOME_O_LINKED_GLYCOSYLATION	REACTOME_O_LINKED_GLYCOSYLATION	111	0.478709	2.21702	3.21617e-07	5.71211e-06	3.67393e-06	6931	tags=32%, list=19%, signal=26%	ADAMTS20/MUC5AC/MUC15/GALNT5/ADAMTS16/A4GNT/MUC1/GCNT1/GALNT4/MUCL1/B3GNT5/GCNT3/B3GNT9/LARGE2/B4GALT6/ADAMTS6/GCNT7/ST6GALNAC2/MUC3A/POMK/ADAMTS19/GALNT3/GALNT7/SSPOP/ADAMTS5/ADAMTS18/ADAMTS3/MUC20/ADAMTS9/SEMA5B/C1GALT1/THSD7A/MUC5B/MUC6/ADAMTS14/POFUT2
REACTOME_G0_AND_EARLY_G1	REACTOME_G0_AND_EARLY_G1	27	0.72808	2.58492	3.50981e-07	6.19004e-06	3.98132e-06	4607	tags=52%, list=13%, signal=45%	TOP2A/CCNA2/CCNE2/CDK1/CDC6/LIN9/CDC25A/MYBL2/RBL1/RBBP4/CDK2/TFDP1/E2F1/E2F5
REACTOME_MET_ACTIVATES_PTK2_SIGNALING	REACTOME_MET_ACTIVATES_PTK2_SIGNALING	30	0.701508	2.52943	3.6735e-07	6.43373e-06	4.13806e-06	5257	tags=47%, list=14%, signal=40%	COL2A1/COL24A1/COL11A1/LAMA1/ITGA3/COL11A2/ITGA2/LAMA3/SRC/COL5A2/ITGB1/LAMA5/LAMC1/LAMB1
REACTOME_RAC2_GTPASE_CYCLE	REACTOME_RAC2_GTPASE_CYCLE	88	0.502758	2.24911	3.86524e-07	6.72285e-06	4.32401e-06	10926	tags=57%, list=30%, signal=40%	DOCK3/DEPDC1B/RACGAP1/SLITRK5/DSG2/VRK2/DOCK10/PIK3R2/DIAPH3/GIT2/MPP7/CYBB/TMPO/ITGB1/TRIO/OPHN1/DOCK2/IQGAP1/ARHGAP26/NCKAP1/VANGL1/ARHGAP32/LEMD3/LBR/ABI2/NHS/NCF2/ARHGAP21/SWAP70/ARHGAP39/TFRC/PIK3CA/VAV3/WASF2/DOCK1/GARRE1/NCKAP1L/ANKLE2/ERBIN/TAOK3/NCF1/DOCK4/ARHGAP42/PAK1/PAK4/ABI1/ARHGDIA/PREX1/ABR/MCAM
REACTOME_HCMV_EARLY_EVENTS	REACTOME_HCMV_EARLY_EVENTS	137	0.443732	2.1459	4.13447e-07	7.11702e-06	4.57754e-06	7722	tags=39%, list=21%, signal=31%	TUBA3C/TUBAL3/H2AC13/TUBB3/H2BC7/H2BC1/H2AC1/H2BC18/H3C12/TUBA1B/POM121/EZH2/H2BC17/NUP205/NUP153/TPR/NUP210/TUBB4A/TUBA1C/H4-16/H2BC13/RBBP4/NUP160/DYNC1LI2/H2AC16/H4C5/CBX1/H2BC6/NUP188/H3C13/H2BC14/NUP42/SUZ12/ITGB1/NUP107/H3C2/DYNC1I1/NUP155/H4C15/DYNC1H1/NDC1/H2BU1/NCOR2/CREB1/NUP37/NUP58/TUBB1/TUBB2B/GPS2/H2BC8/NUP98/H2BC9/H2BC3
KEGG_FOCAL_ADHESION	KEGG_FOCAL_ADHESION	199	0.393981	1.99632	4.1483e-07	7.11702e-06	4.57754e-06	9203	tags=40%, list=25%, signal=30%	COL2A1/PAK5/ITGB6/COL4A6/COL11A1/LAMA1/ITGA3/COL11A2/EGF/TNC/ACTN2/ARHGAP5/FLNC/IGF1R/ILK/ACTN3/RAF1/ITGB8/RELN/ITGA2/THBS4/LAMA3/PIK3R2/IBSP/ITGB4/VEGFD/ITGA6/ITGA4/SRC/MYLK2/PPP1R12A/COL5A2/PRKCG/ITGB1/LAMA5/LAMC1/LAMB1/ITGB7/ITGAV/PRKCA/ROCK1/RASGRF1/VCL/CTNNB1/VEGFA/ITGA5/CCND1/PIK3CG/MAPK1/PRKCB/BIRC3/COL6A3/FLNA/PIK3CA/VAV3/ROCK2/COMP/BRAF/FLNB/PDPK1/COL3A1/MAPK10/CRKL/SHC1/DOCK1/PAK6/SOS1/…
WP_STATIN_INHIBITION_OF_CHOLESTEROL_PRODUCTION	WP_STATIN_INHIBITION_OF_CHOLESTEROL_PRODUCTION	31	-0.643736	-2.39037	4.22419e-07	7.19824e-06	4.62978e-06	1749	tags=35%, list=5%, signal=34%	APOC2/DGAT1/APOE/CETP/APOA5/APOA2/APOA1/APOC3/APOA4/LCAT/APOC1
REACTOME_NON_INTEGRIN_MEMBRANE_ECM_INTERACTIONS	REACTOME_NON_INTEGRIN_MEMBRANE_ECM_INTERACTIONS	59	0.570656	2.3531	4.67303e-07	7.90965e-06	5.08734e-06	5874	tags=42%, list=16%, signal=36%	COL2A1/NRXN1/COL4A6/COL11A1/LAMA1/COL11A2/COL10A1/TNC/COL4A5/DDR1/ITGA2/LAMA3/ITGB4/ITGA6/FGF2/COL5A2/ITGB1/LAMA5/LAMC1/COL4A3/LAMB1/ITGAV/PRKCA/DDR2/HSPG2
REACTOME_HDR_THROUGH_HOMOLOGOUS_RECOMBINATION_HRR	REACTOME_HDR_THROUGH_HOMOLOGOUS_RECOMBINATION_HRR	68	0.549953	2.34908	4.74022e-07	7.96989e-06	5.12609e-06	8917	tags=63%, list=24%, signal=48%	XRCC2/BLM/RAD51AP1/BARD1/EXO1/BRCA2/CHEK1/EME1/BRIP1/RTEL1/BRCA1/POLD1/RFC3/TOPBP1/DNA2/RAD51/RMI1/POLE2/WRN/RAD9B/ATM/MRE11/RFC4/RBBP8/RMI2/SLX4/RPA1/XRCC3/RFC5/PALB2/RHNO1/POLK/ATR/POLD3/PCNA/KAT5/RFC1/RAD51D/RAD1/RAD50/RAD51B/POLE/EME2
REACTOME_G2_M_CHECKPOINTS	REACTOME_G2_M_CHECKPOINTS	166	0.415233	2.04616	5.17566e-07	8.64437e-06	5.55991e-06	7171	tags=38%, list=20%, signal=31%	MCM2/PSMA8/GTSE1/CLSPN/MCM10/BLM/CDK1/BARD1/H2BC7/ORC1/EXO1/CDC6/CHEK1/CDC25A/H2BC1/CDC7/BRIP1/TP53BP1/ORC6/NSD2/BRCA1/CCNB2/MCM6/RFC3/H2BC17/TOPBP1/CCNB1/DNA2/DBF4/MCM8/MCM4/PKMYT1/CDC45/MCM3/H4-16/H2BC13/ABRAXAS1/MDC1/CDK2/RMI1/H4C5/H2BC6/H2BC14/WRN/RAD9B/CDC25C/ATM/MRE11/RFC4/RBBP8/RMI2/H4C15/MCM7/RPA1/RFC5/MCM5/H2BU1/WEE1/RHNO1/PSMA2/ATR/ORC2/H2BC8
REACTOME_FC_EPSILON_RECEPTOR_FCERI_SIGNALING	REACTOME_FC_EPSILON_RECEPTOR_FCERI_SIGNALING	186	0.396996	2.00315	5.50844e-07	9.13967e-06	5.87847e-06	7848	tags=39%, list=22%, signal=31%	IGHV1-46/ITPR3/PSMA8/IGHV4-59/IGHV3-23/IGHV1-69/IGHV3-30/IGLV3-25/IGKV4-1/IGKV1D-12/IGLV3-27/IGHV4-34/IGLV3-21/IGHV4-39/IGLV2-11/IGKV3-20/IGLV1-44/IGLV7-43/IGLV3-19/IGKV1-33/IGKV1-17/IGLV1-40/IGKV5-2/IGHV3-11/IGLV1-47/PIK3R2/IGHV3-33/IGHV1-2/IGKV1-5/IGHV3-48/IGKV1-12/PLCG1/IGHV2-5/IGHV2-70/NFATC3/NFATC2/IGLV1-51/IGKV1D-16/IGLV3-1/IGLV2-23/UBE2V1/IGKV1-39/IGKV3D-20/IGHV3-7/IGKV2-28/MAP3K1/IGKV1D-3…
REACTOME_AMINO_ACID_TRANSPORT_ACROSS_THE_PLASMA_MEMBRANE	REACTOME_AMINO_ACID_TRANSPORT_ACROSS_THE_PLASMA_MEMBRANE	33	0.687043	2.51908	6.36861e-07	1.04946e-05	6.74995e-06	4737	tags=52%, list=13%, signal=45%	SLC6A15/SLC7A10/SLC6A14/SLC6A20/SLC7A11/SLC6A6/SLC36A2/SLC7A3/SLC38A5/SLC3A1/SLC1A5/SLC7A1/SLC7A8/SLC36A1/SLC38A1/SLC7A6/SLC6A19
WP_HIPPOMERLIN_SIGNALING_DYSREGULATION	WP_HIPPOMERLIN_SIGNALING_DYSREGULATION	120	0.463089	2.17644	6.40829e-07	1.04946e-05	6.74995e-06	9953	tags=51%, list=27%, signal=37%	CDH10/CDH18/CDH9/CDH17/LIN28B/PAK5/CDH12/CDH7/ITGB6/FOXM1/ITGA3/IGF1R/ITGB8/VGLL4/ITGA2/ITGB4/CDH6/ITGA6/ITGA4/YY1AP1/PPP1R12A/ITGB1/FGFR1/FGFR2/ITGB7/CDH8/LATS1/ITGAV/ITGAM/CDH24/DCAF1/CXCL10/TEAD1/CTNNB1/NRAS/ITGA5/CCND1/PRKAR2A/AJUBA/CDH20/FGFR3/KRAS/CDH13/PLCB4/PRKACB/PAK6/CDH19/ITGA8/NTRK1/CDH11/TEAD2/ITGB3/PDGFRA/TEAD3/ITGB2/PAK1/AMOT/PRKAR2B/PAK4/CDH3/CUL4A
WP_DNA_REPLICATION	WP_DNA_REPLICATION	42	0.624758	2.38504	6.54541e-07	1.065e-05	6.8499e-06	8843	tags=71%, list=24%, signal=54%	MCM2/MCM10/ORC1/CDC6/CDC7/PRIM1/ORC6/MCM6/POLD1/RFC3/POLA1/DBF4/MCM4/CDC45/MCM3/CDK2/POLE2/RFC4/MCM7/RPA1/RFC5/MCM5/PRIM2/POLD3/ORC2/PCNA/RPA4/CDT1/RFC1/POLE
BIOCARTA_LECTIN_PATHWAY	BIOCARTA_LECTIN_PATHWAY	12	-0.834673	-2.34182	6.71547e-07	1.08567e-05	6.98282e-06	1724	tags=67%, list=5%, signal=64%	C3/MBL2/C2/C7/C6/C8A/MASP2/C9
WP_PATHWAYS_AFFECTED_IN_ADENOID_CYSTIC_CARCINOMA	WP_PATHWAYS_AFFECTED_IN_ADENOID_CYSTIC_CARCINOMA	65	0.555216	2.34715	7.32509e-07	1.17668e-05	7.56819e-06	8647	tags=52%, list=24%, signal=40%	UHRF1/CHEK1/MYCN/MYB/BRCA1/RAF1/BCOR/H1-4/BCORL1/MYBL1/SMC1A/H2AC16/EP300/ARID1A/SETD2/KDM6A/ATM/ATRX/PRKDC/KANSL1/KAT6A/MGA/KMT2C/NSD1/NOTCH1/JMJD1C/PIK3CA/ARID4B/CNTN6/CREBBP/BRD1/MAML3/ARID5B/ERBIN
PID_FOXM1_PATHWAY	PID_FOXM1_PATHWAY	40	0.632424	2.40755	8.39496e-07	1.33158e-05	8.56447e-06	4384	tags=48%, list=12%, signal=42%	CCNA2/FOXM1/CENPF/CDK1/PLK1/NEK2/BRCA2/H2BC1/CENPA/CCNB2/CCNB1/SKP2/CDK4/AURKB/NFATC3/CDK2/TGFA/EP300/ONECUT1
REACTOME_MET_PROMOTES_CELL_MOTILITY	REACTOME_MET_PROMOTES_CELL_MOTILITY	41	0.632133	2.40512	8.34465e-07	1.33158e-05	8.56447e-06	8493	tags=54%, list=23%, signal=41%	COL2A1/COL24A1/COL11A1/LAMA1/ITGA3/COL11A2/ITGA2/LAMA3/SRC/TNS4/COL5A2/ITGB1/LAMA5/LAMC1/DOCK7/LAMB1/GAB1/COL27A1/COL3A1/CRKL/TNS3/RAPGEF1
REACTOME_PROCESSING_OF_DNA_DOUBLE_STRAND_BREAK_ENDS	REACTOME_PROCESSING_OF_DNA_DOUBLE_STRAND_BREAK_ENDS	96	0.48143	2.18515	8.55261e-07	1.3481e-05	8.67077e-06	9160	tags=53%, list=25%, signal=40%	CCNA2/CLSPN/BLM/BARD1/H2BC7/EXO1/CHEK1/H2BC1/BRIP1/TP53BP1/NSD2/BRCA1/RFC3/H2BC17/TOPBP1/DNA2/TIMELESS/H4-16/H2BC13/ABRAXAS1/MDC1/CDK2/RMI1/H4C5/H2BC6/H2BC14/WRN/RAD9B/ATM/MRE11/RFC4/RBBP8/RMI2/H4C15/RPA1/RFC5/H2BU1/RHNO1/ATR/H2BC8/H2BC9/H2BC3/CCNA1/HERC2/RNF4/KAT5/RAD1/RAD50/RNF168/RNF8/TIPIN
WP_GASTRIC_CANCER_NETWORK_1	WP_GASTRIC_CANCER_NETWORK_1	27	0.714769	2.53766	8.63376e-07	1.35244e-05	8.69868e-06	8077	tags=81%, list=22%, signal=63%	E2F7/KIF15/TOP2A/CENPF/ECT2/KIF20B/LIN9/TPX2/MYBL2/UBE2C/MCM4/H4-16/CEP192/ACTL6A/NUP107/ESM1/NOTCH1/AURKA/INO80D/RNF216/CCNA1/APC
REACTOME_CHYLOMICRON_REMODELING	REACTOME_CHYLOMICRON_REMODELING	10	-0.878862	-2.32307	9.06509e-07	1.40259e-05	9.02118e-06	3069	tags=80%, list=8%, signal=73%	APOC2/GPIHBP1/APOE/APOA5/APOA2/APOA1/APOC3/APOA4
REACTOME_ASSEMBLY_OF_COLLAGEN_FIBRILS_AND_OTHER_MULTIMERIC_STRUCTURES	REACTOME_ASSEMBLY_OF_COLLAGEN_FIBRILS_AND_OTHER_MULTIMERIC_STRUCTURES	61	0.557753	2.31639	9.04877e-07	1.40259e-05	9.02118e-06	9127	tags=49%, list=25%, signal=37%	COL2A1/COL24A1/MMP13/COL4A6/COL11A1/CTSV/COL11A2/COL10A1/COL9A2/COL4A5/LAMA3/MMP20/COL9A3/MMP3/ITGB4/ITGA6/COL5A2/LOX/COL4A3/COL8A2/COL27A1/COL6A3/MMP7/COL3A1/DST/COL7A1/LOXL3/MMP9/COL12A1/LAMC2
REACTOME_RECRUITMENT_OF_NUMA_TO_MITOTIC_CENTROSOMES	REACTOME_RECRUITMENT_OF_NUMA_TO_MITOTIC_CENTROSOMES	95	0.49235	2.23365	9.16355e-07	1.40917e-05	9.06356e-06	9835	tags=51%, list=27%, signal=37%	TUBA3C/TUBAL3/PLK4/TUBB3/CDK1/PLK1/NEK2/TUBA1B/CEP152/CEP135/CNTRL/HAUS6/TUBB4A/TUBA1C/NDE1/CENPJ/NEDD1/CEP192/CEP290/CCP110/HAUS3/CEP78/CKAP5/ALMS1/DYNC1H1/NUMA1/TUBGCP4/AKAP9/CEP250/HAUS2/TUBB1/MAPRE1/TUBB2B/DCTN1/TUBGCP3/HAUS5/CEP72/MZT1/CEP76/HAUS7/DYNC1I2/SFI1/CEP164/CLASP1/CEP41/PRKAR2B/NME7/TUBB8
REACTOME_LAMININ_INTERACTIONS	REACTOME_LAMININ_INTERACTIONS	30	0.687705	2.47966	9.60209e-07	1.46767e-05	9.43976e-06	5874	tags=57%, list=16%, signal=48%	COL4A6/LAMA1/ITGA3/COL4A5/NID1/ITGA2/LAMA3/ITGB4/ITGA6/ITGB1/LAMA5/NID2/LAMC1/COL4A3/LAMB1/ITGAV/HSPG2
WP_DNA_REPAIR_PATHWAYS_FULL_NETWORK	WP_DNA_REPAIR_PATHWAYS_FULL_NETWORK	120	0.45756	2.15046	9.93594e-07	1.50954e-05	9.70912e-06	10729	tags=58%, list=29%, signal=41%	NEIL3/FANCI/EXO1/BRCA2/FANCD2/CHEK1/BRIP1/BRCA1/FANCB/POLD1/FANCE/RFC3/ERCC5/MUTYH/FANCA/MSH2/USP1/XPC/RAD51/POLE2/FANCM/WRN/MSH6/FAN1/REV1/ATM/PRKDC/MRE11/RFC4/TDG/LIG1/PMS2/NHEJ1/RPA1/REV3L/RFC5/GTF2H2C/PALB2/POLK/GTF2H3/ATR/POLD3/FEN1/POLI/PCNA/DCLRE1C/FANCL/RFC1/RAD52/GTF2H4/RAD50/GTF2H2/POLE/FAAP24/ERCC6/CUL4B/ERCC4/POLH/UNG/PARP1/ERCC3/CUL4A/WDR48/FANCG/FANCF/GTF2H1/H2AX/RAD54B/LIG3/MLH1
REACTOME_TRANSPORT_OF_INORGANIC_CATIONS_ANIONS_AND_AMINO_ACIDS_OLIGOPEPTIDES	REACTOME_TRANSPORT_OF_INORGANIC_CATIONS_ANIONS_AND_AMINO_ACIDS_OLIGOPEPTIDES	106	0.463316	2.13226	1.14673e-06	1.73177e-05	1.11384e-05	8733	tags=42%, list=24%, signal=32%	SLC6A15/SLC7A10/SLC6A14/SLC34A2/SLC9A4/SLC6A20/SLC7A11/SLC6A6/SLC24A2/SLC36A2/SLC7A3/SLC38A5/SLC3A1/SLC4A8/SLC1A5/SLC12A2/SLC4A7/SLC7A1/SLC7A8/SLC36A1/SLC4A2/SLC1A3/SLC38A1/SLC7A6/SLC6A19/SLC15A2/SLC8A2/SLC12A6/SLC9A2/SLC1A7/SLC24A1/SLC26A2/SLC34A3/SLC26A3/SLC36A4/SLC1A4/SLC8A1/SLC7A7/AHCYL2/SLC9A6/SLC26A9/SLC17A5/SLC26A11/SLC15A1/SLC26A6
REACTOME_COLLAGEN_FORMATION	REACTOME_COLLAGEN_FORMATION	90	0.488701	2.20075	1.26347e-06	1.89671e-05	1.21993e-05	9127	tags=44%, list=25%, signal=33%	COL2A1/COL24A1/MMP13/COL4A6/COL11A1/CTSV/COL11A2/COL10A1/COL9A2/COL28A1/COL4A5/COL21A1/LAMA3/MMP20/COL9A3/MMP3/ITGB4/COLGALT2/ITGA6/COL5A2/LOX/PLOD2/COL4A3/ADAMTS3/COL20A1/COL19A1/COL8A2/COL27A1/COL6A3/ADAMTS14/MMP7/COL3A1/COL16A1/DST/SERPINH1/COL7A1/LOXL3/MMP9/COL12A1/LAMC2
REACTOME_SUMOYLATION_OF_DNA_REPLICATION_PROTEINS	REACTOME_SUMOYLATION_OF_DNA_REPLICATION_PROTEINS	46	0.604748	2.36717	1.39938e-06	2.08831e-05	1.34316e-05	9740	tags=63%, list=27%, signal=46%	TOP2A/CDCA8/INCENP/POM121/PIAS3/NUP205/NUP153/TPR/NUP210/NUP160/AURKB/NUP188/NUP42/NUP107/NUP155/NDC1/BIRC5/AURKA/NUP37/NUP58/TOP2B/NUP98/PCNA/TOP1/NUP62/POM121C/NUP133/NUP54/RANBP2
REACTOME_DNA_STRAND_ELONGATION	REACTOME_DNA_STRAND_ELONGATION	32	0.675065	2.47013	1.48598e-06	2.19161e-05	1.4096e-05	8535	tags=78%, list=23%, signal=60%	MCM2/GINS4/GINS1/PRIM1/MCM6/POLD1/RFC3/POLA1/DNA2/MCM8/MCM4/CDC45/MCM3/RFC4/LIG1/MCM7/RPA1/RFC5/MCM5/PRIM2/POLD3/FEN1/PCNA/GINS3/RFC1
WP_LIPID_PARTICLES_COMPOSITION	WP_LIPID_PARTICLES_COMPOSITION	10	-0.872569	-2.30643	1.48259e-06	2.19161e-05	1.4096e-05	3069	tags=70%, list=8%, signal=64%	APOC2/APOE/CETP/APOA2/APOA1/APOC3/LCAT
REACTOME_AURKA_ACTIVATION_BY_TPX2	REACTOME_AURKA_ACTIVATION_BY_TPX2	72	0.527414	2.26582	1.50178e-06	2.20203e-05	1.4163e-05	9681	tags=53%, list=27%, signal=39%	PLK4/CDK1/PLK1/NEK2/TPX2/HMMR/CEP152/CEP135/CNTRL/HAUS6/TUBB4A/NDE1/CENPJ/NEDD1/CEP192/CEP290/CCP110/HAUS3/CEP78/CKAP5/ALMS1/DYNC1H1/AURKA/AKAP9/CEP250/HAUS2/MAPRE1/DCTN1/HAUS5/CEP72/CEP76/HAUS7/DYNC1I2/SFI1/CEP164/CLASP1/CEP41/PRKAR2B
REACTOME_REGULATION_OF_TP53_ACTIVITY_THROUGH_PHOSPHORYLATION	REACTOME_REGULATION_OF_TP53_ACTIVITY_THROUGH_PHOSPHORYLATION	92	0.483385	2.18141	1.5883e-06	2.31543e-05	1.48925e-05	9598	tags=53%, list=26%, signal=39%	CCNA2/BLM/BARD1/EXO1/CHEK1/TPX2/BRIP1/BRCA1/RFC3/TOPBP1/CDK5R1/TAF6/DNA2/TAF4B/PRKAA2/AURKB/TAF1L/CDK2/RMI1/TAF1/WRN/DYRK2/TAF2/NUAK1/RAD9B/ATM/MRE11/HIPK1/RFC4/RBBP8/RMI2/TAF4/RPA1/AURKA/RFC5/RHNO1/ATR/TAF9B/SUPT16H/MDM4/CCNA1/HIPK2/KAT5/RAD1/RAD50/SSRP1/CSNK2A1/RAD9A/TAF3
REACTOME_DEGRADATION_OF_CYSTEINE_AND_HOMOCYSTEINE	REACTOME_DEGRADATION_OF_CYSTEINE_AND_HOMOCYSTEINE	14	-0.794784	-2.33488	1.5991e-06	2.31778e-05	1.49076e-05	4349	tags=79%, list=12%, signal=69%	GADL1/CDO1/TXN2/ETHE1/TSTD1/GOT2/SQOR/MPST/CTH/TST/SLC25A10
PID_AVB3_INTEGRIN_PATHWAY	PID_AVB3_INTEGRIN_PATHWAY	74	0.521275	2.25192	1.71608e-06	2.47312e-05	1.59067e-05	10676	tags=58%, list=29%, signal=41%	COL2A1/COL4A6/COL11A1/COL11A2/COL10A1/COL9A2/COL4A5/IGF1R/ILK/CBL/COL9A3/EDIL3/SRC/FGF2/COL5A2/COL4A3/ITGAV/PIK3C2A/ROCK1/PI4KA/VCL/CSF1/VEGFA/COL8A2/MAPK1/PTPN11/COL6A3/PIK3CA/VAV3/COL3A1/CASP8/COL16A1/COL7A1/COL12A1/PI4KB/ITGB3/ADGRA2/COL1A2/IRS1/COL5A1/COL4A4/RPS6KB1/TGFBR2
KEGG_SMALL_CELL_LUNG_CANCER	KEGG_SMALL_CELL_LUNG_CANCER	84	0.489706	2.18301	1.78187e-06	2.55333e-05	1.64226e-05	7225	tags=36%, list=20%, signal=29%	COL4A6/CCNE2/LAMA1/ITGA3/APAF1/E2F2/SKP2/ITGA2/PIAS3/LAMA3/PIK3R2/E2F3/CDK4/CDK2/ITGA6/E2F1/CDK6/ITGB1/LAMA5/LAMC1/LAMB1/TRAF5/PIAS1/ITGAV/CCND1/PIK3CG/BIRC3/PIK3CA/RB1/CDKN2B
REACTOME_CYP2E1_REACTIONS	REACTOME_CYP2E1_REACTIONS	11	-0.854568	-2.29844	1.81315e-06	2.58348e-05	1.66165e-05	2558	tags=82%, list=7%, signal=76%	CYP2B6/CYP2A13/CYP2E1/CYP2D6/CYP2C9/CYP2C19/CYP2A6/CYP2A7/CYP2C8
REACTOME_FACTORS_INVOLVED_IN_MEGAKARYOCYTE_DEVELOPMENT_AND_PLATELET_PRODUCTION	REACTOME_FACTORS_INVOLVED_IN_MEGAKARYOCYTE_DEVELOPMENT_AND_PLATELET_PRODUCTION	168	0.396479	1.95082	1.86634e-06	2.64434e-05	1.70079e-05	9297	tags=45%, list=26%, signal=33%	TUBA3C/KIF15/KIF18A/TUBAL3/KIF23/CENPE/KIF18B/KIF4B/KIF11/KIF20A/TUBB3/KIF4A/DOCK3/KIF20B/KIFC1/RACGAP1/KIF5A/KIF2C/H3C12/MYB/TUBA1B/KIF6/KLC3/DOCK10/KIF3C/TUBB4A/TUBA1C/CARMIL1/CDK2/KIF21B/H3C13/KIF2A/CABLES2/H3C2/DOCK7/DOCK2/KIF21A/KIF3A/ABL1/JMJD1C/CBX5/WEE1/JAK2/DOCK11/PRKAR2A/DOCK8/TUBB1/TUBB2B/KIF5B/KLC2/MAFG/SIN3A/PHF21A/HDAC2/KIF26B/PRKACB/KIF13B/MICAL1/SH2B2/MAFK/DOCK1/RCOR1/MFN1/GATA3/G…
REACTOME_TP53_REGULATES_TRANSCRIPTION_OF_CELL_CYCLE_GENES	REACTOME_TP53_REGULATES_TRANSCRIPTION_OF_CELL_CYCLE_GENES	49	0.586373	2.34057	2.03476e-06	2.86685e-05	1.84391e-05	8063	tags=49%, list=22%, signal=38%	E2F7/E2F8/CCNA2/CCNE2/CDK1/PLAGL1/ARID3A/RBL1/CCNB1/CNOT1/CENPJ/CDK2/EP300/TFDP1/E2F1/CNOT6/CDC25C/CARM1/AURKA/ZNF385A/PCNA/CNOT9/CNOT3/CCNA1
BIOCARTA_EXTRINSIC_PATHWAY	BIOCARTA_EXTRINSIC_PATHWAY	13	-0.805116	-2.31829	2.05219e-06	2.87535e-05	1.84937e-05	1760	tags=54%, list=5%, signal=51%	PROC/F2/F10/SERPINC1/FGA/FGG/FGB
REACTOME_LEISHMANIA_INFECTION	REACTOME_LEISHMANIA_INFECTION	308	0.341673	1.84365	2.10482e-06	2.93279e-05	1.88632e-05	6726	tags=31%, list=18%, signal=26%	IGHV1-46/ITPR3/CALCR/HTR4/IGHV4-59/GLP1R/IGHV3-23/IGHV1-69/IGHV3-30/IGLV3-25/PTHLH/IGKV4-1/P2RX7/ADORA2B/IGKV1D-12/RLN3/IGLV3-27/IGHV4-34/IGLV3-21/IGHV4-39/IGLV2-11/IL1A/GPR25/IGKV3-20/IGLV1-44/TAAR1/GNG13/GIPR/IGLV7-43/IGLV3-19/VIPR2/GNGT1/IGKV1-33/MC4R/CALCB/IGKV1-17/IGLV1-40/IGKV5-2/WASF1/GPR45/IGHV3-11/ADAM17/GPR83/ADCY7/WNT5A/GGT1/GPR84/IGLV1-47/PTGER4/HTR6/IGHV3-33/GNB3/IGHV1-2/IGKV1-5/IGHV…
BIOCARTA_CLASSIC_PATHWAY	BIOCARTA_CLASSIC_PATHWAY	14	-0.787868	-2.31456	2.13689e-06	2.96112e-05	1.90454e-05	1724	tags=57%, list=5%, signal=54%	C3/C1S/C2/C7/C6/C1R/C8A/C9
REACTOME_SULFUR_AMINO_ACID_METABOLISM	REACTOME_SULFUR_AMINO_ACID_METABOLISM	27	-0.660438	-2.35714	2.23353e-06	3.07812e-05	1.97979e-05	6506	tags=59%, list=18%, signal=49%	BHMT2/MAT1A/GADL1/CDO1/TXN2/ETHE1/TSTD1/BHMT/GOT2/SQOR/GOT1/MPST/CTH/TST/SLC25A10/ADI1
REACTOME_POLO_LIKE_KINASE_MEDIATED_EVENTS	REACTOME_POLO_LIKE_KINASE_MEDIATED_EVENTS	16	0.793951	2.38788	2.29873e-06	3.15077e-05	2.02652e-05	5156	tags=75%, list=14%, signal=64%	FOXM1/CENPF/PLK1/LIN9/CDC25A/MYBL2/CCNB2/CCNB1/PKMYT1/RBBP4/EP300/CDC25C
REACTOME_DEGRADATION_OF_THE_EXTRACELLULAR_MATRIX	REACTOME_DEGRADATION_OF_THE_EXTRACELLULAR_MATRIX	140	0.417825	2.01664	2.51908e-06	3.43412e-05	2.20877e-05	5348	tags=27%, list=15%, signal=23%	COL2A1/SPOCK3/CAPN6/MMP12/MMP10/ADAMTS16/MMP1/MMP8/MMP13/COL4A6/PRSS1/COL11A1/CTSV/COL11A2/COL10A1/COL9A2/PRSS2/COL4A5/MMP16/ADAM9/NID1/ADAM17/LAMA3/FBN2/MMP11/MMP20/COL9A3/MMP14/MMP3/ADAMTS5/ADAMTS18/COL5A2/KLK7/LAMA5/LAMC1/COL4A3/LAMB1/ADAMTS9
REACTOME_NUCLEAR_ENVELOPE_BREAKDOWN	REACTOME_NUCLEAR_ENVELOPE_BREAKDOWN	53	0.575084	2.31166	2.5631e-06	3.47534e-05	2.23528e-05	9740	tags=60%, list=27%, signal=44%	CDK1/PLK1/LMNB1/POM121/CCNB2/VRK2/CCNB1/NUP205/NUP153/TPR/NUP210/NUP160/NUP188/TMPO/NUP42/NUP107/PRKCA/NUP155/LEMD3/NEK7/LPIN3/NDC1/PRKCB/NUP37/NUP58/NUP98/NUP62/VRK1/POM121C/NUP133/NUP54/RANBP2
KEGG_ARACHIDONIC_ACID_METABOLISM	KEGG_ARACHIDONIC_ACID_METABOLISM	58	-0.503696	-2.19257	2.58672e-06	3.48861e-05	2.24381e-05	3636	tags=36%, list=10%, signal=33%	PLA2G5/CYP2C18/GPX1/LTC4S/CYP2B6/EPHX2/PTGDS/CYP4F2/GPX4/CYP2E1/PLA2G2F/CYP2C9/GGT5/CYP2C19/CYP4A11/CBR1/CYP4A22/CYP2C8/GPX3/GPX2/PLA2G2A
WP_HAIR_FOLLICLE_DEVELOPMENT_CYTODIFFERENTIATION_PART_3_OF_3	WP_HAIR_FOLLICLE_DEVELOPMENT_CYTODIFFERENTIATION_PART_3_OF_3	87	0.491119	2.19771	2.74016e-06	3.6759e-05	2.36427e-05	6822	tags=41%, list=19%, signal=34%	WIF1/ADAMTS20/PROM1/DKK1/GJB6/SOSTDC1/KLK4/KRT19/SOX2/CASP14/FOXN1/DKK4/DSG4/KITLG/BMP4/FZD1/LGR5/ADAM17/GPRC5D/WNT5A/GSDMA/DSC2/FOXQ1/BCL11B/HR/SOX9/NOTCH2/KLK6/KLK7/GLI2/IFNG/NOTCH1/LEF1/CTNNB1/BMPR1A/TCF3
WP_GPCRS_CLASS_A_RHODOPSINLIKE	WP_GPCRS_CLASS_A_RHODOPSINLIKE	258	0.357645	1.88215	2.77668e-06	3.70517e-05	2.3831e-05	4247	tags=23%, list=12%, signal=21%	HTR2C/MTNR1B/P2RY4/GPR50/OR2H1/SSTR3/CCKBR/HTR1D/CNR1/OR14J1/MTNR1A/HTR4/OR11A1/OR5V1/OPRK1/GPR63/CCR8/PRLHR/ADORA2B/OPN1SW/NPFFR1/CCR3/DRD2/HTR1B/CHRM4/GPR75/HCAR3/GPR25/PTGDR2/AVPR1B/OPRL1/MC4R/CCR4/FFAR2/CHML/GPR45/GPR161/NPFFR2/GPR83/HCAR1/OR6B1/CXCR5/PTGFR/PTGER4/HTR6/GHSR/CHRM3/HTR1F/MAS1/OR2H2/GRPR/TRHR/CXCR2/HTR5A/GPR52/MLNR/CCR6/OR7C1/BRS3/LPAR5
KEGG_ARRHYTHMOGENIC_RIGHT_VENTRICULAR_CARDIOMYOPATHY_ARVC	KEGG_ARRHYTHMOGENIC_RIGHT_VENTRICULAR_CARDIOMYOPATHY_ARVC	74	0.516262	2.23026	2.79827e-06	3.71434e-05	2.389e-05	10281	tags=55%, list=28%, signal=40%	ITGB6/CACNA1S/ITGA3/CACNG4/ACTN2/DSG2/CACNA1D/ACTN3/ITGB8/ITGA2/DSC2/SGCG/CACNA2D2/RYR2/CACNG6/ITGB4/ITGA6/ITGA4/CACNB1/ITGB1/ITGB7/ITGAV/DSP/GJA1/LEF1/CTNNB1/ITGA5/TCF7/CACNA2D4/SLC8A1/ATP2A2/CACNB4/ACTN4/ITGA8/CACNB2/ITGB3/PKP2/DAG1/SGCB/CACNG8/DMD
WP_DEVELOPMENT_OF_URETERIC_COLLECTION_SYSTEM	WP_DEVELOPMENT_OF_URETERIC_COLLECTION_SYSTEM	60	0.535479	2.21913	2.8446e-06	3.75606e-05	2.41583e-05	8815	tags=55%, list=24%, signal=42%	EYA1/FREM1/FRAS1/SIX2/BMP7/VANGL2/MYCN/ROBO2/BMP4/TGFB2/HOXA11/ILK/ROBO1/GDF11/SIX1/GLI1/ANOS1/ITGB1/GLI2/FGFR2/GLI3/CTNNB1/CCND1/CELSR1/BMPR1A/GPC3/GRIP1/GATA3/PBX1/CRIM1/ITGA8/GREB1L/BMPR2
REACTOME_FORMATION_OF_ATP_BY_CHEMIOSMOTIC_COUPLING	REACTOME_FORMATION_OF_ATP_BY_CHEMIOSMOTIC_COUPLING	16	-0.75147	-2.31835	2.90073e-06	3.81023e-05	2.45067e-05	2198	tags=56%, list=6%, signal=53%	ATP5PD/ATP5MG/ATP5MC1/ATP5PF/ATP5MF/ATP5F1E/ATP5PO/ATP5F1D/ATP5ME
PID_BETA_CATENIN_NUC_PATHWAY	PID_BETA_CATENIN_NUC_PATHWAY	79	0.495775	2.18671	3.00601e-06	3.92632e-05	2.52534e-05	9167	tags=48%, list=25%, signal=36%	FGF4/PITX2/DKK1/ZCCHC12/SALL4/IGF2BP1/INCENP/DKK4/AXIN2/BCL9/ADCY7/CXCL8/TNIK/MED12/KCNIP4/EP300/SSPOP/TRRAP/DVL3/LEF1/CTNNB1/CCND1/SP5/TCF7/CHD8/CAMK4/MITF/HBP1/CACNA1G/HDAC2/TLE4/YWHAQ/APC/XPO1/VCAN/CCND2/MMP9/NCOA2
WP_NEURAL_CREST_DIFFERENTIATION	WP_NEURAL_CREST_DIFFERENTIATION	101	0.459945	2.09537	3.02024e-06	3.92632e-05	2.52534e-05	6309	tags=35%, list=17%, signal=29%	OLIG3/COL2A1/PAX3/DLX5/TFAP2B/CDH7/DMBX1/ISL1/PRTG/COL11A2/ZIC5/BMP7/SOX10/AXIN2/MYB/BMP4/HDAC9/DLL3/TLX2/LHX5/FOXD3/SOX9/CDH6/NOTCH2/DCT/FGF2/DVL2/ITGB1/FGFR1/TFAP2A/FGFR2/HDAC4/NOTCH1/DVL3/CTNNB1
KEGG_ECM_RECEPTOR_INTERACTION	KEGG_ECM_RECEPTOR_INTERACTION	83	0.492318	2.1901	3.0503e-06	3.94505e-05	2.53739e-05	7617	tags=42%, list=21%, signal=33%	COL2A1/ITGB6/COL4A6/COL11A1/LAMA1/ITGA3/COL11A2/SV2A/TNC/HMMR/ITGB8/RELN/ITGA2/THBS4/LAMA3/IBSP/ITGB4/ITGA6/ITGA4/COL5A2/ITGB1/SV2C/LAMA5/LAMC1/LAMB1/ITGB7/ITGAV/HSPG2/ITGA5/COL6A3/SV2B/CD36/COMP/COL3A1/AGRN
REACTOME_ION_CHANNEL_TRANSPORT	REACTOME_ION_CHANNEL_TRANSPORT	183	0.388109	1.95347	3.23475e-06	4.16226e-05	2.67709e-05	8021	tags=34%, list=22%, signal=27%	CLCA1/SLC9C1/ATP12A/MCOLN3/TRPA1/ATP6V1G3/TRPM5/TRPC7/ATP1A4/TRDN/ATP6V0A4/ANO9/BSND/FXYD3/TRPC1/ANO3/TTYH1/TRPC3/ATP10B/ATP6V1B1/ATP6V0D2/ATP1A1/RAF1/WNK2/BEST1/TRPV5/TRPM3/ATP8B2/CLCN2/ATP2B1/ATP7A/TTYH3/ANO5/RYR2/ASIC1/MCOLN2/ATP11B/ATP11A/ATP8A1/ANO8/ANO4/WNK1/CASQ1/TRPM6/FXYD2/RIPK3/TRPM7/ATP10A/RYR3/ATP10D/ATP9A/ATP7B/UNC80/BEST2/ATP6V1C2/TPCN2/ATP2A2/CLCN7/FXYD4/TRPC5/ATP9B/ASIC4/ATP2C1
REACTOME_TP53_REGULATES_METABOLIC_GENES	REACTOME_TP53_REGULATES_METABOLIC_GENES	84	-0.454403	-2.11385	3.48571e-06	4.46241e-05	2.87015e-05	2332	tags=23%, list=6%, signal=21%	TXN/TACO1/COX5A/PRDX5/COX7C/NDUFA4/SURF1/COX7B/PRKAG3/COX8A/LAMTOR4/COX14/COX5B/LAMTOR2/COX6A1/COX4I1/COX6B1/GPX2/COX6C
REACTOME_COLLAGEN_DEGRADATION	REACTOME_COLLAGEN_DEGRADATION	64	0.53147	2.22673	3.67119e-06	4.67613e-05	3.0076e-05	3984	tags=31%, list=11%, signal=28%	COL2A1/MMP12/MMP10/MMP1/MMP8/MMP13/COL4A6/COL11A1/COL11A2/COL10A1/COL9A2/PRSS2/COL4A5/ADAM9/ADAM17/MMP11/MMP20/COL9A3/MMP14/MMP3
WP_PI3KAKT_SIGNALING_PATHWAY	WP_PI3KAKT_SIGNALING_PATHWAY	336	0.324697	1.76933	4.05824e-06	5.14316e-05	3.30799e-05	7676	tags=28%, list=21%, signal=22%	FGF4/IGF2/COL2A1/FGF5/FGF20/PRL/EFNA5/ITGB6/COL4A6/CCNE2/LAMA1/ITGA3/CSF3R/EGF/PPP2R2B/COL9A2/TNC/GNG13/COL4A5/FGF11/IGF1R/KITLG/MYB/BRCA1/GNGT1/PPP2R5D/RAF1/ITGB8/LPAR1/RELN/ITGA2/THBS4/LPAR3/LAMA3/PIK3R2/GNB3/CDK4/COL9A3/PRKAA2/IBSP/CDK2/ITGB4/TGFA/LPAR5/VEGFD/ITGA6/ITGA4/CREB3L1/FGF2/PRLR/CDK6/ITGB1/LAMA5/FGFR1/LAMC1/COL4A3/LAMB1/FGFR2/GNG3/TLR2/ITGB7/IL2RB/IL2RA/ITGAV/PRKCA/BDNF/FASLG/FGF13/F…
REACTOME_DRUG_ADME	REACTOME_DRUG_ADME	97	-0.427525	-2.05763	4.15245e-06	5.23624e-05	3.36786e-05	2848	tags=32%, list=8%, signal=30%	CES1/XDH/SLCO1B3/ALB/SULT2A1/PON3/CYP2E1/CYP2D6/ACSM5/UGT2B15/CYP2C9/GUK1/GGT5/CYP2C19/NME1/CYP3A4/GSTA1/GLYATL1/ACSM2B/ACSM2A/UGT2B10/PON1/PCK1/ADH1A/CYP2C8/UGT2A1/SULT1A1/GLYAT/UGT2B7/NAT2/SLC22A1
REACTOME_RESOLUTION_OF_D_LOOP_STRUCTURES_THROUGH_SYNTHESIS_DEPENDENT_STRAND_ANNEALING_SDSA	REACTOME_RESOLUTION_OF_D_LOOP_STRUCTURES_THROUGH_SYNTHESIS_DEPENDENT_STRAND_ANNEALING_SDSA	27	0.69095	2.45309	4.25561e-06	5.33444e-05	3.43101e-05	8756	tags=85%, list=24%, signal=65%	XRCC2/BLM/RAD51AP1/BARD1/EXO1/BRCA2/BRIP1/RTEL1/BRCA1/DNA2/RAD51/RMI1/WRN/ATM/MRE11/RBBP8/RMI2/XRCC3/PALB2/KAT5/RAD51D/RAD50/RAD51B
REACTOME_GLYOXYLATE_METABOLISM_AND_GLYCINE_DEGRADATION	REACTOME_GLYOXYLATE_METABOLISM_AND_GLYCINE_DEGRADATION	31	-0.609606	-2.26364	4.28499e-06	5.33444e-05	3.43101e-05	2851	tags=39%, list=8%, signal=36%	HOGA1/DAO/GCSH/GOT2/ALDH4A1/NDUFAB1/GRHPR/PRODH2/HAO1/AGXT/PXMP2/AGXT2
KEGG_PEROXISOME	KEGG_PEROXISOME	78	-0.472674	-2.15607	4.29378e-06	5.33444e-05	3.43101e-05	3625	tags=29%, list=10%, signal=27%	BAAT/SOD2/MLYCD/XDH/NOS2/EPHX2/PIPOX/DAO/PMVK/PRDX5/DHRS4/ECH1/HAO1/ECI2/DECR2/HMGCL/AGXT/SLC27A2/PAOX/PXMP2/SOD1/PEX11G/HAO2
REACTOME_RECYCLING_PATHWAY_OF_L1	REACTOME_RECYCLING_PATHWAY_OF_L1	49	0.57484	2.29454	4.34323e-06	5.36943e-05	3.45352e-05	4517	tags=29%, list=12%, signal=25%	TUBA3C/TUBAL3/KIF4B/TUBB3/KIF4A/DNM1/L1CAM/TUBA1B/RPS6KA6/TUBB4A/TUBA1C/RPS6KA5/SRC/RPS6KA3
REACTOME_BIOSYNTHESIS_OF_SPECIALIZED_PRORESOLVING_MEDIATORS_SPMS	REACTOME_BIOSYNTHESIS_OF_SPECIALIZED_PRORESOLVING_MEDIATORS_SPMS	19	-0.696952	-2.28506	4.65721e-06	5.7295e-05	3.68511e-05	2841	tags=53%, list=8%, signal=49%	LTC4S/EPHX2/GPX4/CYP2E1/CYP2D6/CYP2C9/CYP3A4/CYP1A2/CYP1A1/CYP2C8
REACTOME_RHOD_GTPASE_CYCLE	REACTOME_RHOD_GTPASE_CYCLE	53	0.566373	2.27664	4.95953e-06	6.07182e-05	3.90528e-05	7175	tags=45%, list=20%, signal=36%	PAK5/DEPDC1B/LMNB1/RACGAP1/ARHGAP5/ADD3/VRK2/SLC4A7/PIK3R2/DIAPH3/PLXNA1/GOLGA8R/TMPO/DBN1/ARHGAP26/ANKFY1/VANGL1/ARHGAP32/LEMD3/LBR/MOSPD2/ARHGAP21/ARHGAP39/ARHGAP12
REACTOME_RESOLUTION_OF_D_LOOP_STRUCTURES	REACTOME_RESOLUTION_OF_D_LOOP_STRUCTURES	35	0.637139	2.38004	5.02353e-06	6.09103e-05	3.91764e-05	8917	tags=74%, list=24%, signal=56%	XRCC2/BLM/RAD51AP1/BARD1/EXO1/BRCA2/EME1/BRIP1/RTEL1/BRCA1/DNA2/RAD51/RMI1/WRN/ATM/MRE11/RBBP8/RMI2/SLX4/XRCC3/PALB2/KAT5/RAD51D/RAD50/RAD51B/EME2
WP_GENES_RELATED_TO_PRIMARY_CILIUM_DEVELOPMENT_BASED_ON_CRISPR	WP_GENES_RELATED_TO_PRIMARY_CILIUM_DEVELOPMENT_BASED_ON_CRISPR	102	0.453906	2.07253	5.00065e-06	6.09103e-05	3.91764e-05	9344	tags=47%, list=26%, signal=35%	CEP295/SASS6/RAB23/EVC2/TCTN2/CEP97/DYNC2H1/CEP192/TTC26/IFT80/CPLANE1/MIB1/IFT81/EVC/TMEM67/CEP162/ARL13B/ARMC9/EFCAB7/WDR35/CEP19/C2CD3/BBS1/KIF3A/WDR19/TEDC2/BBS10/TTBK2/IFT172/DYNC2I1/SCLT1/TTC21B/IFT57/CEP44/CC2D2A/BBS7/KIAA0753/ARL6/TULP3/CEP83/CEP76/BBS5/IFT52/BBS12/RPGRIP1L/TTC30B/CILK1/IFT140
NABA_BASEMENT_MEMBRANES	NABA_BASEMENT_MEMBRANES	40	0.601824	2.29106	5.5874e-06	6.74231e-05	4.33653e-05	5874	tags=42%, list=16%, signal=36%	COL4A6/LAMA1/NPNT/NTNG1/COL4A5/PAPLN/NID1/LAMA3/NTN3/LAMA5/NID2/LAMC1/COL4A3/LAMB1/NTNG2/HMCN1/HSPG2
REACTOME_AFLATOXIN_ACTIVATION_AND_DETOXIFICATION	REACTOME_AFLATOXIN_ACTIVATION_AND_DETOXIFICATION	19	-0.69358	-2.274	5.9681e-06	7.12924e-05	4.5854e-05	3147	tags=63%, list=9%, signal=58%	DPEP1/MGST3/CYP2A13/CYP3A5/MGST1/MGST2/AKR7L/GGT5/CYP3A4/CYP1A2/DPEP3/AKR7A3
WP_COMPLEMENT_SYSTEM_IN_NEURONAL_DEVELOPMENT_AND_PLASTICITY	WP_COMPLEMENT_SYSTEM_IN_NEURONAL_DEVELOPMENT_AND_PLASTICITY	105	-0.414733	-2.03026	5.99286e-06	7.12924e-05	4.5854e-05	1724	tags=21%, list=5%, signal=20%	C3/MBL2/COLEC11/C1S/C4BPA/GAS6/CLU/SERPING1/C2/C7/C4BPB/C8B/C6/C1R/C8A/MASP2/CFI/C8G/COLEC10/FCN2/FCN3/C9
REACTOME_SLC_MEDIATED_TRANSMEMBRANE_TRANSPORT	REACTOME_SLC_MEDIATED_TRANSMEMBRANE_TRANSPORT	248	0.350574	1.82962	5.95193e-06	7.12924e-05	4.5854e-05	7395	tags=30%, list=20%, signal=24%	SLC6A15/SLC7A10/SLC6A14/SLC30A8/SLC34A2/SLC44A4/SLC9A4/SLC13A2/SLC6A5/SLCO4C1/SLC6A20/SLC44A5/SLC28A2/SLC2A1/SLC22A15/SLC5A1/SLC29A4/SLC27A6/SLC7A11/SLC6A6/SLC24A2/LCN15/SLC36A2/SLC7A3/SLC28A3/SLCO1A2/SLC38A5/SLC30A3/SLC3A1/SLC22A6/SLC4A8/SLC1A5/SLC12A2/SLC39A1/SLC4A7/SLC7A1/SLC6A9/SLC7A8/SLC6A7/SLC36A1/SLCO4A1/SLC4A2/SLC1A3/SLC38A1/SLC18A1/SLC5A3/SLC41A1/SLC7A6/SLC6A19/SLC13A4/SLC15A2/SLC39A10/S…
REACTOME_MHC_CLASS_II_ANTIGEN_PRESENTATION	REACTOME_MHC_CLASS_II_ANTIGEN_PRESENTATION	124	0.424699	2.01522	6.18893e-06	7.32792e-05	4.71319e-05	4672	tags=21%, list=13%, signal=18%	TUBA3C/CTSE/KIF15/KIF18A/TUBAL3/KIF23/CENPE/CTSV/KIF4B/KIF11/KIF20A/TUBB3/KIF4A/DNM1/RACGAP1/KIF5A/KIF2C/TUBA1B/SEC24C/KLC3/KIF3C/TUBB4A/TUBA1C/DYNC1LI2/KIF2A/IFI30
BIOCARTA_G1_PATHWAY	BIOCARTA_G1_PATHWAY	28	0.679095	2.41051	6.33358e-06	7.43946e-05	4.78493e-05	8063	tags=64%, list=22%, signal=50%	CDK1/CDC25A/TGFB2/SKP2/CDK4/CDK2/TFDP1/E2F1/CDK6/ATM/ABL1/SMAD3/DHFR/CCND1/ATR/RB1/CDKN2B/CCNA1
WP_ARRHYTHMOGENIC_RIGHT_VENTRICULAR_CARDIOMYOPATHY	WP_ARRHYTHMOGENIC_RIGHT_VENTRICULAR_CARDIOMYOPATHY	75	0.499994	2.17261	6.34212e-06	7.43946e-05	4.78493e-05	10281	tags=55%, list=28%, signal=39%	ITGB6/CACNA1S/ITGA3/CACNG4/ACTN2/DSG2/CACNA1D/ACTN3/ITGB8/ITGA2/DSC2/SGCG/CACNA2D2/RYR2/CACNG6/ITGB4/ITGA6/ITGA4/CACNB1/ITGB1/ITGB7/ITGAV/DSP/GJA1/LEF1/CTNNB1/ITGA5/TCF7/CACNA2D4/SLC8A1/ATP2A2/CACNB4/ACTN4/ITGA8/CACNB2/ITGB3/PKP2/DAG1/SGCB/CACNG8/DMD
REACTOME_NUCLEAR_PORE_COMPLEX_NPC_DISASSEMBLY	REACTOME_NUCLEAR_PORE_COMPLEX_NPC_DISASSEMBLY	36	0.628533	2.34745	6.82876e-06	7.97321e-05	5.12823e-05	12487	tags=86%, list=34%, signal=57%	CDK1/POM121/CCNB2/CCNB1/NUP205/NUP153/TPR/NUP210/NUP160/NUP188/NUP42/NUP107/NUP155/NEK7/NDC1/NUP37/NUP58/NUP98/NUP62/POM121C/NUP133/NUP54/RANBP2/NUP93/NUP43/NUP85/NEK9/SEH1L/NUP214/NUP88/NUP35
REACTOME_FCERI_MEDIATED_NF_KB_ACTIVATION	REACTOME_FCERI_MEDIATED_NF_KB_ACTIVATION	136	0.41215	1.98866	6.9891e-06	8.12282e-05	5.22445e-05	7704	tags=41%, list=21%, signal=33%	IGHV1-46/PSMA8/IGHV4-59/IGHV3-23/IGHV1-69/IGHV3-30/IGLV3-25/IGKV4-1/IGKV1D-12/IGLV3-27/IGHV4-34/IGLV3-21/IGHV4-39/IGLV2-11/IGKV3-20/IGLV1-44/IGLV7-43/IGLV3-19/IGKV1-33/IGKV1-17/IGLV1-40/IGKV5-2/IGHV3-11/IGLV1-47/IGHV3-33/IGHV1-2/IGKV1-5/IGHV3-48/IGKV1-12/IGHV2-5/IGHV2-70/IGLV1-51/IGKV1D-16/IGLV3-1/IGLV2-23/UBE2V1/IGKV1-39/IGKV3D-20/IGHV3-7/IGKV2-28/IGKV1D-39/MALT1/IGKV1-16/IGKV1D-33/TAB3/IGHV3-53…
REACTOME_SIGNALING_BY_THE_B_CELL_RECEPTOR_BCR	REACTOME_SIGNALING_BY_THE_B_CELL_RECEPTOR_BCR	166	0.390262	1.9231	7.04793e-06	8.15362e-05	5.24426e-05	6726	tags=34%, list=18%, signal=28%	IGHV1-46/ITPR3/PSMA8/IGHV4-59/IGHV3-23/IGHV1-69/IGHV3-30/IGLV3-25/IGKV4-1/IGKV1D-12/IGLV3-27/IGHV4-34/IGLV3-21/IGHV4-39/IGLV2-11/TRPC1/IGKV3-20/IGLV1-44/IGLV7-43/IGLV3-19/IGKV1-33/IGKV1-17/IGLV1-40/IGKV5-2/IGHV3-11/IGLV1-47/IGHV3-33/IGHV1-2/IGKV1-5/IGHV3-48/IGKV1-12/IGHV2-5/IGHV2-70/NFATC3/NFATC2/IGLV1-51/IGKV1D-16/IGLV3-1/IGLV2-23/DAPP1/REL/IGKV1-39/IGKV3D-20/IGHV3-7/IGKV2-28/IGKV1D-39/MALT1/IGK…
REACTOME_MEIOSIS	REACTOME_MEIOSIS	118	0.429655	2.01698	7.74871e-06	8.9234e-05	5.73937e-05	7722	tags=37%, list=21%, signal=29%	TEX15/SMC1B/SYCP2/PRDM9/MSH5/BLM/H2BC7/LMNB1/BRCA2/H2BC1/SYCP1/H3C12/STAG1/BRCA1/PSMC3IP/MND1/H2BC17/SMC3/CDK4/H4-16/H2BC13/RAD51/DMC1/SMC1A/CDK2/H4C5/H2BC6/H3C13/H2BC14/H3C2/ATM/MRE11/RBBP8/H4C15/RPA1/DIDO1/H2BU1/STAG2/ATR/H2BC8/SUN1/H2BC9/MSH4/H2BC3
REACTOME_ACTIVATION_OF_THE_PRE_REPLICATIVE_COMPLEX	REACTOME_ACTIVATION_OF_THE_PRE_REPLICATIVE_COMPLEX	33	0.648605	2.37815	7.81058e-06	8.95376e-05	5.7589e-05	7042	tags=64%, list=19%, signal=51%	MCM2/MCM10/ORC1/CDC6/CDC7/PRIM1/ORC6/MCM6/POLA1/DBF4/MCM8/MCM4/CDC45/MCM3/CDK2/POLE2/MCM7/RPA1/MCM5/PRIM2/ORC2
REACTOME_SIGNALING_BY_MET	REACTOME_SIGNALING_BY_MET	79	0.485377	2.14084	7.8717e-06	8.983e-05	5.77771e-05	8493	tags=48%, list=23%, signal=37%	COL2A1/SH3GL3/COL24A1/COL11A1/LAMA1/ITGA3/COL11A2/ITGA2/CBL/LAMA3/SRC/TNS4/COL5A2/ITGB1/LAMA5/LAMC1/HGS/DOCK7/SPINT2/LAMB1/MUC20/GAB1/NRAS/COL27A1/PTPN11/PIK3CA/STAM/GGA3/KRAS/COL3A1/CRKL/SHC1/RANBP9/SPINT1/SOS1/TNS3/SH3GL2/RAPGEF1
BIOCARTA_INTRINSIC_PATHWAY	BIOCARTA_INTRINSIC_PATHWAY	23	-0.653577	-2.24281	8.05442e-06	9.15011e-05	5.88519e-05	1810	tags=48%, list=5%, signal=45%	F12/PROC/F2/F10/SERPINC1/SERPING1/KLKB1/F9/FGA/FGG/FGB
REACTOME_MITOTIC_G1_PHASE_AND_G1_S_TRANSITION	REACTOME_MITOTIC_G1_PHASE_AND_G1_S_TRANSITION	149	0.409556	1.99868	8.34339e-06	9.43589e-05	6.069e-05	7225	tags=36%, list=20%, signal=29%	MCM2/TOP2A/CCNA2/CCNE2/MCM10/TYMS/CDK1/ORC1/CDC6/FBXO5/LIN9/CDC25A/CDC7/PRIM1/ORC6/E2F2/MYBL2/RBL1/MCM6/CCNB1/POLA1/SKP2/RRM2/DBF4/MCM8/MCM4/E2F3/CDC45/CDK4/MCM3/RBBP4/CDK2/POLE2/TFDP1/SRC/E2F1/E2F5/CDK6/CDKN2C/MCM7/RPA1/ABL1/E2F6/MCM5/PRIM2/WEE1/JAK2/DHFR/CCND1/PSMA2/ORC2/RB1/CDKN2B
REACTOME_MITOCHONDRIAL_PROTEIN_IMPORT	REACTOME_MITOCHONDRIAL_PROTEIN_IMPORT	62	-0.482448	-2.12815	8.47482e-06	9.54174e-05	6.13707e-05	16658	tags=73%, list=46%, signal=39%	TIMM44/COX19/VDAC1/SLC25A6/ATP5F1B/TOMM40/TIMM23/ATP5F1A/SAMM50/CHCHD4/PAM16/COQ2/BCS1L/TIMM22/TIMM17A/DNAJC19/TIMM8A/TOMM22/CHCHD2/TIMM50/TIMM9/TIMM17B/FXN/SLC25A4/COA4/GRPEL1/COA6/GFER/CHCHD7/IDH3G/PMPCA/OTC/TIMM8B/TOMM7/CMC2/COX17/CYC1/ATP5MC1/TIMM10/CHCHD5/TIMM13/HSCB/LDHD/CHCHD10/NDUFB8
REACTOME_RHOA_GTPASE_CYCLE	REACTOME_RHOA_GTPASE_CYCLE	149	0.409159	1.99674	8.57677e-06	9.61361e-05	6.1833e-05	11255	tags=46%, list=31%, signal=32%	ANLN/PLEKHG4/ECT2/DEPDC1B/RACGAP1/ARHGAP11A/ARHGAP5/TJP2/ARHGAP28/CIT/ARHGEF2/PIK3R2/DIAPH3/IQGAP3/ARHGAP11B/ARHGEF11/MYO9A/PREX2/ARHGAP40/TMPO/TRIO/OPHN1/DOCK2/IQGAP1/ARHGAP26/VANGL1/ARHGAP32/ROCK1/LBR/ARAP2/SRGAP1/TAGAP/ARHGAP21/PKN2/ARHGEF3/FARP1/ARHGAP39/TFRC/VAV3/ROCK2/ARHGAP8/ARHGEF25/ARHGAP19/AKAP13/SLK/ARHGEF40/GMIP/ERBIN/ARHGAP18/ARHGAP24/ACTC1/ARHGAP44/ARHGAP42/ARAP1/ARHGEF28/ARHGAP30/A…
WP_INTEGRATED_CANCER_PATHWAY	WP_INTEGRATED_CANCER_PATHWAY	44	0.589914	2.2777	9.32496e-06	0.000103624	6.66493e-05	8814	tags=59%, list=24%, signal=45%	MMP1/BLM/CDK1/PLK1/BARD1/CHEK1/CDC25A/BRCA1/MSH2/CDK4/CDK2/E2F1/MSH6/ATM/MRE11/BACH1/SMAD3/ATR/RB1/CDKN2B/ATF1/CASP8/STAT1/POU2F1/RAD50/CDC25B
REACTOME_SUMOYLATION_OF_RNA_BINDING_PROTEINS	REACTOME_SUMOYLATION_OF_RNA_BINDING_PROTEINS	47	0.565578	2.22916	9.35975e-06	0.000103624	6.66493e-05	12487	tags=77%, list=34%, signal=50%	POM121/NUP205/CBX2/NUP153/TPR/NUP210/PHC1/NUP160/NUP188/NUP42/NUP107/RNF2/NUP155/NDC1/PHC3/PCGF2/NUP37/NUP58/NUP98/NOP58/SCMH1/NUP62/POM121C/NUP133/NUP54/RANBP2/BMI1/NUP93/CBX4/NUP43/NUP85/SEH1L/HNRNPK/NUP214/NUP88/NUP35
REACTOME_MITOTIC_G2_G2_M_PHASES	REACTOME_MITOTIC_G2_G2_M_PHASES	200	0.365644	1.85707	9.3681e-06	0.000103624	6.66493e-05	9855	tags=41%, list=27%, signal=30%	TUBA3C/TUBAL3/PSMA8/CCNA2/GTSE1/FOXM1/CENPF/PLK4/TUBB3/CDK1/PLK1/NEK2/LIN9/TPX2/CDC25A/BORA/HMMR/MYBL2/TUBA1B/CCNB2/CEP152/CCNB1/CEP135/CNTRL/PKMYT1/E2F3/HAUS6/TUBB4A/TUBA1C/NDE1/CENPJ/RBBP4/NEDD1/CEP192/CEP290/CDK2/FBXL18/CCP110/EP300/E2F1/HAUS3/PPP1R12A/CEP78/CKAP5/CDC25C/ALMS1/DYNC1H1/TUBGCP4/AURKA/AKAP9/CEP250/WEE1/PSMA2/HAUS2/AJUBA/TUBB1/MAPRE1/TUBB2B/DCTN1/TUBGCP3/HAUS5/CEP72/CCNA1/PSMA6/XP…
REACTOME_INTERACTIONS_OF_REV_WITH_HOST_CELLULAR_PROTEINS	REACTOME_INTERACTIONS_OF_REV_WITH_HOST_CELLULAR_PROTEINS	37	0.595156	2.24101	1.01686e-05	0.000111988	7.20284e-05	12487	tags=81%, list=34%, signal=53%	POM121/NUP205/NUP153/TPR/NUP210/NUP160/NUP188/NUP42/NUP107/NUP155/NDC1/NUP37/NUP58/KPNB1/NUP98/XPO1/NUP62/POM121C/NUP133/NUP54/RANBP2/RCC1/NUP93/NUP43/NUP85/SEH1L/RAN/NUP214/NUP88/NUP35
REACTOME_SCAVENGING_OF_HEME_FROM_PLASMA	REACTOME_SCAVENGING_OF_HEME_FROM_PLASMA	69	0.489245	2.09154	1.0446e-05	0.000114543	7.36721e-05	6473	tags=62%, list=18%, signal=51%	IGHV1-46/IGHV4-59/IGHV3-23/IGHV1-69/IGHV3-30/IGLV3-25/IGKV4-1/IGKV1D-12/IGLV3-27/IGHV4-34/IGLV3-21/IGHV4-39/IGLV2-11/IGKV3-20/IGLV1-44/IGLV7-43/IGLV3-19/IGKV1-33/IGKV1-17/IGLV1-40/IGKV5-2/IGHV3-11/IGLV1-47/IGHV3-33/IGHV1-2/IGKV1-5/IGHV3-48/IGKV1-12/IGHV2-5/IGHV2-70/IGLV1-51/IGKV1D-16/IGLV3-1/IGLV2-23/IGKV1-39/IGKV3D-20/IGHV3-7/IGKV2-28/IGKV1D-39/IGKV1-16/IGKV1D-33/IGHV3-53/IGLV2-14
REACTOME_O_LINKED_GLYCOSYLATION_OF_MUCINS	REACTOME_O_LINKED_GLYCOSYLATION_OF_MUCINS	62	0.510504	2.13201	1.07461e-05	0.000117323	7.54602e-05	2629	tags=24%, list=7%, signal=22%	MUC5AC/MUC15/GALNT5/A4GNT/MUC1/GCNT1/GALNT4/MUCL1/B3GNT5/GCNT3/B3GNT9/B4GALT6/GCNT7/ST6GALNAC2/MUC3A
REACTOME_TRANSPORT_OF_MATURE_TRANSCRIPT_TO_CYTOPLASM	REACTOME_TRANSPORT_OF_MATURE_TRANSCRIPT_TO_CYTOPLASM	84	0.465171	2.07364	1.08272e-05	0.000117699	7.57021e-05	10065	tags=45%, list=28%, signal=33%	LUZP4/ZC3H11A/POM121/NUP205/DDX39B/NUP153/TPR/NUP210/NUP160/NUP188/NUP42/NUP107/THOC2/NUP155/NDC1/NUP37/NUP58/SRSF11/NUP98/CASC3/FIP1L1/SLBP/CDC40/NUP62/SARNP/UPF3B/U2AF1/POM121C/NUP133/SRRM1/NUP54/DHX38/U2AF2/RANBP2/THOC1/SRSF1/SRSF9/NCBP1
REACTOME_TRANSCRIPTION_OF_E2F_TARGETS_UNDER_NEGATIVE_CONTROL_BY_P107_RBL1_AND_P130_RBL2_IN_COMPLEX_WITH_HDAC1	REACTOME_TRANSCRIPTION_OF_E2F_TARGETS_UNDER_NEGATIVE_CONTROL_BY_P107_RBL1_AND_P130_RBL2_IN_COMPLEX_WITH_HDAC1	16	0.769476	2.31427	1.12119e-05	0.00012084	7.77219e-05	4607	tags=56%, list=13%, signal=49%	CCNA2/CDK1/LIN9/MYBL2/RBL1/RBBP4/TFDP1/E2F1/E2F5
REACTOME_CREATION_OF_C4_AND_C2_ACTIVATORS	REACTOME_CREATION_OF_C4_AND_C2_ACTIVATORS	71	0.504168	2.16039	1.12063e-05	0.00012084	7.77219e-05	6473	tags=61%, list=18%, signal=50%	IGHV1-46/IGHV4-59/IGHV3-23/IGHV1-69/IGHV3-30/IGLV3-25/IGKV4-1/IGKV1D-12/IGLV3-27/IGHV4-34/IGLV3-21/IGHV4-39/IGLV2-11/IGKV3-20/IGLV1-44/IGLV7-43/IGLV3-19/IGKV1-33/IGKV1-17/IGLV1-40/IGKV5-2/IGHV3-11/IGLV1-47/IGHV3-33/IGHV1-2/IGKV1-5/IGHV3-48/IGKV1-12/IGHV2-5/IGHV2-70/IGLV1-51/IGKV1D-16/IGLV3-1/IGLV2-23/IGKV1-39/IGKV3D-20/IGHV3-7/IGKV2-28/IGKV1D-39/IGKV1-16/IGKV1D-33/IGHV3-53/IGLV2-14
KEGG_PHOSPHATIDYLINOSITOL_SIGNALING_SYSTEM	KEGG_PHOSPHATIDYLINOSITOL_SIGNALING_SYSTEM	76	0.487956	2.12033	1.27933e-05	0.000137297	8.83068e-05	10314	tags=57%, list=28%, signal=41%	ITPR3/DGKB/INPP5J/PLCD4/PIP5K1B/PLCB1/PIK3R2/IPPK/PLCG1/PIKFYVE/CDS1/PIP5K1A/PRKCG/DGKH/PRKCA/DGKA/PIK3C2A/PI4KA/SYNJ1/INPPL1/SYNJ2/PIK3CG/PRKCB/DGKD/INPP4A/DGKI/PIK3CA/INPP5A/PLCB4/OCRL/PLCE1/PIK3C2B/PIK3CD/PI4KB/INPP5B/PIP4K2C/PIP4K2B/DGKQ/PIK3R5/PIK3CB/PLCD3/PIK3C3/INPP5D
REACTOME_ASSEMBLY_OF_ACTIVE_LPL_AND_LIPC_LIPASE_COMPLEXES	REACTOME_ASSEMBLY_OF_ACTIVE_LPL_AND_LIPC_LIPASE_COMPLEXES	19	-0.680221	-2.2302	1.36592e-05	0.000145968	9.38842e-05	3069	tags=47%, list=8%, signal=43%	APOC2/LMF1/CIDEC/ANGPTL3/CREB3L3/GPIHBP1/APOA5/ANGPTL4/APOA4
REACTOME_REGULATION_OF_PLK1_ACTIVITY_AT_G2_M_TRANSITION	REACTOME_REGULATION_OF_PLK1_ACTIVITY_AT_G2_M_TRANSITION	87	0.472842	2.11592	1.37377e-05	0.000146188	9.40255e-05	9747	tags=49%, list=27%, signal=36%	PLK4/CDK1/PLK1/NEK2/BORA/CCNB2/CEP152/CCNB1/CEP135/CNTRL/HAUS6/TUBB4A/NDE1/CENPJ/NEDD1/CEP192/CEP290/CCP110/HAUS3/PPP1R12A/CEP78/CKAP5/ALMS1/DYNC1H1/AURKA/AKAP9/CEP250/HAUS2/AJUBA/MAPRE1/DCTN1/HAUS5/CEP72/CEP76/HAUS7/DYNC1I2/SFI1/CEP164/CLASP1/CEP41/BTRC/PRKAR2B/FBXW11
REACTOME_RND1_GTPASE_CYCLE	REACTOME_RND1_GTPASE_CYCLE	42	0.57428	2.19234	1.38289e-05	0.00014654	9.42521e-05	7961	tags=50%, list=22%, signal=39%	KIF14/DLG5/DEPDC1B/VANGL2/ARHGAP5/CCDC88A/FAM83B/PIK3R2/PLXNA1/ANKRD26/WDR6/RASAL2/FRS2/FAM135A/KIDINS220/VANGL1/LEMD3/DSP/TFRC/CPD/DST
WP_BLOOD_CLOTTING_CASCADE	WP_BLOOD_CLOTTING_CASCADE	22	-0.668745	-2.25595	1.39698e-05	0.000146799	9.44185e-05	1810	tags=45%, list=5%, signal=43%	F12/F2/PLG/F10/SERPINF2/KLKB1/F9/FGA/FGG/FGB
WP_PHOSPHOINOSITIDES_METABOLISM	WP_PHOSPHOINOSITIDES_METABOLISM	49	0.55482	2.21463	1.39592e-05	0.000146799	9.44185e-05	10473	tags=67%, list=29%, signal=48%	PLCH1/PLCD4/PIP5K1B/PLCB1/MTMR8/PLCG1/PIKFYVE/PIP5K1A/SBF2/SBF1/MTMR7/MTMR2/PIK3C2A/PIK3CG/MTMR1/PIK3CA/PLCB4/OCRL/PLCE1/MTMR12/PIK3C2B/PIK3CD/PIK3R4/SACM1L/PIP4K2C/MTMR3/PIP4K2B/PIK3CB/PLCD3/PIK3C3/INPP5D/PIP4P2/MTM1
WP_ATM_SIGNALING_PATHWAY	WP_ATM_SIGNALING_PATHWAY	40	0.58412	2.22366	1.4482e-05	0.00015155	9.74744e-05	6752	tags=48%, list=19%, signal=39%	CDK1/FANCD2/CHEK1/CDC25A/TP73/TP53BP1/BRCA1/CCNB1/CASP2/RAD51/MDC1/SMC1A/CDK2/CDC25C/ATM/MRE11/ABL1/CREB1/ATF2
REACTOME_RHOF_GTPASE_CYCLE	REACTOME_RHOF_GTPASE_CYCLE	42	0.571974	2.18353	1.51459e-05	0.000157284	0.000101162	7175	tags=48%, list=20%, signal=38%	POTEE/DEPDC1B/LMNB1/ARHGAP5/FAM169A/ADD3/SLC4A7/PIK3R2/DIAPH3/RHOF/SENP1/TMPO/SRGAP2/VANGL1/ARHGAP32/ARHGAP21/MTMR1/FARP1/ARHGAP39/ARHGAP12
WP_FOCAL_ADHESION_PI3KAKTMTORSIGNALING_PATHWAY	WP_FOCAL_ADHESION_PI3KAKTMTORSIGNALING_PATHWAY	301	0.324868	1.74872	1.51546e-05	0.000157284	0.000101162	7676	tags=28%, list=21%, signal=22%	FGF4/COL2A1/FGF20/PRL/EFNA5/ITGB6/COL4A6/COL11A1/LAMA1/ITGA3/CSF3R/COL11A2/EGF/PPP2R2B/TNC/SLC2A1/PFKFB4/GNG13/FGF11/IGF1R/KITLG/GNGT1/PPP2R5D/RAF1/ITGB8/LPAR1/RELN/ITGA2/THBS4/LPAR3/LAMA3/PIK3R2/GNB3/PRKAA2/IBSP/HIF1A/ITGB4/LPAR5/VEGFD/ITGA6/ITGA4/CREB3L1/FGF2/PRLR/COL5A2/ITGB1/LAMA5/FGFR1/LAMC1/LAMB1/FGFR2/GNG3/ITGB7/IL2RB/IL2RA/ITGAV/PFKFB2/PFKFB3/PIK3C2A/ACACA/STRADA/FGF13/FGF3/CSF1/CREB3L2/N…
REACTOME_CRISTAE_FORMATION	REACTOME_CRISTAE_FORMATION	29	-0.606065	-2.19754	1.64422e-05	0.000168566	0.000108418	2198	tags=34%, list=6%, signal=32%	ATP5PD/ATP5MG/ATP5MC1/ATP5PF/ATP5MF/MICOS13/ATP5F1E/ATP5PO/ATP5F1D/ATP5ME
REACTOME_RND2_GTPASE_CYCLE	REACTOME_RND2_GTPASE_CYCLE	43	0.56483	2.17028	1.63699e-05	0.000168566	0.000108418	7961	tags=42%, list=22%, signal=33%	KIF14/DLG5/DEPDC1B/VANGL2/ARHGAP5/FAM83B/PIK3R2/ANKRD26/WDR6/FRS2/LRRC1/KIDINS220/VANGL1/LEMD3/UHRF1BP1L/TFRC/CKAP4/DST
REACTOME_PI_METABOLISM	REACTOME_PI_METABOLISM	84	0.459992	2.05055	1.64123e-05	0.000168566	0.000108418	11183	tags=58%, list=31%, signal=41%	ENPP6/INPP5J/PIP5K1B/PIK3R2/MTMR8/PIKFYVE/PIP5K1A/SBF2/TPTE/SBF1/MTMR7/MTMR2/PLEKHA8/PIK3C2A/PI4KA/SYNJ1/INPPL1/SYNJ2/PIK3CG/MTMR1/INPP4A/GDPD3/PIK3CA/OCRL/MTMR12/INPP5F/PLEKHA5/PLEKHA2/PLEKHA1/PIK3C2B/GDPD1/PIK3CD/PIK3R4/PLEKHA6/PI4KB/SACM1L/PIP4K2C/MTMR3/PIP4K2B/PIK3R5/TNFAIP8L3/PIK3CB/PIK3C3/TNFAIP8/INPP5D/MTM1/TPTE2/PIP4K2A/MTMR6
REACTOME_TRANSPORT_OF_MATURE_MRNAS_DERIVED_FROM_INTRONLESS_TRANSCRIPTS	REACTOME_TRANSPORT_OF_MATURE_MRNAS_DERIVED_FROM_INTRONLESS_TRANSCRIPTS	43	0.564369	2.16851	1.71557e-05	0.000175169	0.000112665	12487	tags=72%, list=34%, signal=47%	POM121/NUP205/NUP153/TPR/NUP210/NUP160/NUP188/NUP42/NUP107/NUP155/NDC1/NUP37/NUP58/NUP98/FIP1L1/SLBP/NUP62/POM121C/NUP133/NUP54/RANBP2/NCBP1/NUP93/NUP43/NUP85/NCBP2/SEH1L/EIF4E/NUP214/NUP88/NUP35
REACTOME_DISEASES_ASSOCIATED_WITH_O_GLYCOSYLATION_OF_PROTEINS	REACTOME_DISEASES_ASSOCIATED_WITH_O_GLYCOSYLATION_OF_PROTEINS	68	0.502963	2.14837	1.72342e-05	0.000175261	0.000112724	6857	tags=35%, list=19%, signal=29%	ADAMTS20/MUC5AC/MUC15/ADAMTS16/MUC1/MUCL1/ADAMTS6/MUC3A/ADAMTS19/GALNT3/SSPOP/ADAMTS5/NOTCH2/ADAMTS18/ADAMTS3/MUC20/ADAMTS9/SEMA5B/C1GALT1/NOTCH1/THSD7A/MUC5B/MUC6/ADAMTS14
KEGG_T_CELL_RECEPTOR_SIGNALING_PATHWAY	KEGG_T_CELL_RECEPTOR_SIGNALING_PATHWAY	108	0.438231	2.01188	1.77209e-05	0.000179487	0.000115443	12242	tags=60%, list=34%, signal=40%	PAK5/CHP2/PPP3R2/NFAT5/MAPK13/PDCD1/PTPRC/RAF1/CBL/PIK3R2/CDK4/PLCG1/NFATC3/NFATC2/CD3G/ICOS/NCK2/IFNG/MALT1/ITK/CSF2/LAT/NRAS/CARD11/CD8A/PIK3CG/MAPK1/IL4/PIK3CA/VAV3/RASGRP1/MAP3K8/KRAS/DLG1/PRKCQ/PDPK1/MAP3K7/CD28/PAK6/SOS1/SOS2/PIK3CD/MAP3K14/IL10/PAK1/NFKB1/PAK4/PIK3R5/LCP2/CTLA4/PIK3CB/GSK3B/BCL10/CBLB/MAPK9/NCK1/CHUK/VAV1/NFATC4/MAPK14/AKT1/TNF/IKBKB/PAK2/TEC
KEGG_FC_GAMMA_R_MEDIATED_PHAGOCYTOSIS	KEGG_FC_GAMMA_R_MEDIATED_PHAGOCYTOSIS	96	0.44497	2.01966	2.17234e-05	0.000219146	0.000140951	10683	tags=50%, list=29%, signal=35%	SCIN/ASAP2/DNM1/PIP5K1B/PLA2G4D/PLA2G4A/PTPRC/WASF1/AMPH/RAF1/PIK3R2/PLCG1/ASAP1/LIMK1/PIKFYVE/PIP5K1A/PRKCG/PRKCD/DOCK2/PLA2G4F/PRKCA/SPHK1/MARCKS/LAT/PIK3CG/MAPK1/PRKCB/SYK/PIK3CA/VAV3/ARPC1B/WASF2/CRKL/PLA2G4B/FCGR1A/DNM1L/GAB2/PIK3CD/NCF1/PAK1/PIP4K2B/PIK3R5/FCGR2A/PIK3CB/INPP5D/RPS6KB1/SPHK2/HCK
WP_FAMILIAL_HYPERLIPIDEMIA_TYPE_3	WP_FAMILIAL_HYPERLIPIDEMIA_TYPE_3	13	-0.762814	-2.19648	2.21699e-05	0.000222759	0.000143275	1236	tags=46%, list=3%, signal=45%	APOE/CETP/APOA2/APOA1/APOA4/LCAT
WP_ECTODERM_DIFFERENTIATION	WP_ECTODERM_DIFFERENTIATION	138	0.387398	1.87137	2.23602e-05	0.00022378	0.000143931	8342	tags=35%, list=23%, signal=27%	SORCS1/PAX3/ELOVL4/KCNK10/SOX2/NLGN1/CTNND2/PAX6/CDON/BMP4/GREB1/BCOR/TOX3/HMGB2/CAP2/ANKS1B/EDA/CDH6/CELSR2/PAN2/TFAP2A/FGFR2/PDE7A/CDH8/GLI3/C1GALT1/ROR2/BAZ1A/CCDC88C/PI4KA/NUMA1/SKIL/CTNNB1/RAB8B/TRIM33/BMPR1A/TCF3/ELOVL2/ZFHX4/OGT/RIT1/H2BC9/SCHIP1/FZD5/TNFRSF11B/TTC14/ST8SIA4/TRPM2
REACTOME_NUCLEAR_IMPORT_OF_REV_PROTEIN	REACTOME_NUCLEAR_IMPORT_OF_REV_PROTEIN	34	0.621213	2.29106	2.3048e-05	0.000229751	0.000147772	12487	tags=85%, list=34%, signal=56%	POM121/NUP205/NUP153/TPR/NUP210/NUP160/NUP188/NUP42/NUP107/NUP155/NDC1/NUP37/NUP58/KPNB1/NUP98/NUP62/POM121C/NUP133/NUP54/RANBP2/RCC1/NUP93/NUP43/NUP85/SEH1L/RAN/NUP214/NUP88/NUP35
REACTOME_TRANSPORT_OF_THE_SLBP_DEPENDANT_MATURE_MRNA	REACTOME_TRANSPORT_OF_THE_SLBP_DEPENDANT_MATURE_MRNA	36	0.606145	2.26383	2.3659e-05	0.000234913	0.000151092	12487	tags=83%, list=34%, signal=55%	POM121/NUP205/NUP153/TPR/NUP210/NUP160/NUP188/NUP42/NUP107/NUP155/NDC1/NUP37/NUP58/NUP98/SLBP/NUP62/POM121C/NUP133/NUP54/RANBP2/NCBP1/NUP93/NUP43/NUP85/NCBP2/SEH1L/EIF4E/NUP214/NUP88/NUP35
WP_TGFBETA_SIGNALING_PATHWAY	WP_TGFBETA_SIGNALING_PATHWAY	132	0.402658	1.93234	2.5477e-05	0.000251973	0.000162064	11071	tags=50%, list=30%, signal=35%	MMP12/MMP1/CDK1/TNC/CCNB2/RBL1/MAP2K6/RAF1/ITGA2/PIK3R2/NUP153/ZFYVE16/SMURF2/RUNX2/ITGB4/EP300/TFDP1/SRC/E2F5/ITGB1/HGS/PIAS1/DCP1A/RNF111/YAP1/ROCK1/SKIL/MEF2A/STAMBPL1/SMAD3/CCND1/DAB2/MAPK1/PRKAR2A/ATF2/SKI/KLF11/FOXH1/SIN3A/CDKN2B/ZFYVE9/MAP3K7/CREBBP/SHC1/PJA1/SOS1/SP1/ZEB1/ITGB3/SIK1/RBL2/COL1A2/SMAD7/BTRC/SPTBN1/TGFBR1/PDK1/ZEB2/UCHL5/SMURF1/SMAD2/TGFBR2/MAPK9/MAPK8/FN1/NEDD9
WP_EGFEGFR_SIGNALING_PATHWAY	WP_EGFEGFR_SIGNALING_PATHWAY	161	0.378255	1.86314	2.64993e-05	0.000261059	0.000167909	12026	tags=56%, list=33%, signal=38%	SH3GL3/EGF/DNM1/MYBL2/RAF1/CBL/PIAS3/PIK3R2/RPS6KA5/RASA1/PLCG1/ASAP1/SRC/E2F1/RPS6KA3/PRKCI/PRKCD/HGS/STMN1/NCOA3/IQGAP1/NCK2/PRKCA/MAP3K1/ROCK1/ABL1/GJA1/SYNJ1/GAB1/PTPN12/INPPL1/AURKA/MEF2A/JAK2/MAPK1/PRKCB/CREB1/PTPN11/VAV3/BRAF/MAPK7/STAM/KRAS/ATF1/PDPK1/PCNA/STAT1/PLCE1/CRKL/SHC1/NEDD4/MAP3K3/USP6NL/PIK3C2B/SOS1/RALBP1/SH3GL2/SP1/RICTOR/SOS2/GAB2/MAP3K4/PAK1/STAM2/PTPN5/PTPRR/ELK4/STXBP1/AT…
BIOCARTA_MCM_PATHWAY	BIOCARTA_MCM_PATHWAY	18	0.729423	2.24292	2.76779e-05	0.00027161	0.000174695	7042	tags=67%, list=19%, signal=54%	MCM2/ORC1/CDC6/ORC6/KITLG/MCM6/MCM4/MCM3/CDK2/MCM7/MCM5/ORC2
WP_VITAMIN_A_AND_CAROTENOID_METABOLISM	WP_VITAMIN_A_AND_CAROTENOID_METABOLISM	43	-0.51254	-2.07778	2.99712e-05	0.000292974	0.000188436	2039	tags=37%, list=6%, signal=35%	RLBP1/DGAT1/BCO1/SULT2B1/CYP2E1/DHRS3/RBP1/AWAT2/BCO2/CRABP1/RXRG/ADH4/RBP4/ADH1A/RBP7/SULT1A1
REACTOME_HDL_REMODELING	REACTOME_HDL_REMODELING	10	-0.8249	-2.18043	3.13988e-05	0.000305744	0.000196649	3069	tags=70%, list=8%, signal=64%	APOC2/ALB/APOE/CETP/APOA1/APOC3/LCAT
WP_FOCAL_ADHESION	WP_FOCAL_ADHESION	198	0.35405	1.79706	3.17544e-05	0.000308017	0.000198111	9627	tags=38%, list=26%, signal=28%	COL2A1/ITGB6/COL4A6/LAMA1/ITGA3/STYK1/EGF/TNC/ARHGAP5/FLNC/IGF1R/ILK/RAF1/ITGB8/RELN/ITGA2/THBS4/LAMA3/PIK3R2/IBSP/ITGB4/VEGFD/ITGA6/MYLK4/ITGA4/SRC/MYLK2/PPP1R12A/COL5A2/PRKCG/ITGB1/LAMA5/LAMC1/LAMB1/ITGB7/ITGAV/PRKCA/ROCK1/RASGRF1/VCL/CTNNB1/VEGFA/ITGA5/CCND1/MAPK1/PRKCB/BIRC3/FLNA/PIK3CA/VAV3/ROCK2/COMP/BRAF/FLNB/PDPK1/MAPK10/CRKL/SHC1/DOCK1/PAK6/SOS1/ACTN4/RAPGEF1/ITGA8/CCND2/PIK3CD/THBS2/BIR…
BIOCARTA_GABA_PATHWAY	BIOCARTA_GABA_PATHWAY	10	0.844467	2.21785	3.22106e-05	0.000310472	0.00019969	1171	tags=40%, list=3%, signal=39%	GABRA2/GABRA3/GABRA5/GABRA4
REACTOME_RHOU_GTPASE_CYCLE	REACTOME_RHOU_GTPASE_CYCLE	40	0.572799	2.18056	3.22537e-05	0.000310472	0.00019969	10816	tags=62%, list=30%, signal=44%	DLG5/DEPDC1B/PIK3R2/WDR6/GIT2/SRC/HGS/MYO6/IQGAP1/NCK2/SRGAP2/VANGL1/STAM/ARHGEF6/ITSN2/DST/PEAK1/PAK1/STAM2/SPTBN1/SPTAN1/PAK4/ARHGAP30/USP9X/CLTC
REACTOME_SIGNALING_BY_ROBO_RECEPTORS	REACTOME_SIGNALING_BY_ROBO_RECEPTORS	218	-0.31648	-1.73072	3.25235e-05	0.000311879	0.000200595	4489	tags=27%, list=12%, signal=24%	RPS16/RPS2/RPL3L/PFN1/RPS4Y1/RPS24/RPL35A/RPL32/RPL12/PSMB8/RPL7/RPL26L1/RPL39/RPS21/PSMB7/PSMB1/RPL27/LHX3/RPL13A/PSMC5/RPL9/RPS11/RPS14/PSME2/PSMA1/RPS27L/RPL18/RPLP1/RPL37/PSMB6/RPS15/RPL37A/RPL18A/RPL24/UBA52/RPL21/RPL27A/RPS29/RPL36AL/RPS9/RPL22L1/RPLP2/RPL35/RPS26/RPS19/PSMB3/SEM1/RPL28/RPL34/RPL38/RPL8/FAU/RPL26/RPS28/RPS15A/RPL13/RPL36/RPS20/ELOB
REACTOME_S_PHASE	REACTOME_S_PHASE	163	0.382025	1.87937	3.29547e-05	0.000314818	0.000202485	8843	tags=42%, list=24%, signal=32%	MCM2/PSMA8/CCNA2/CCNE2/GINS4/ESCO2/GINS1/ORC1/CDC6/LIN9/CDC25A/PRIM1/ORC6/STAG1/MCM6/POLD1/RFC3/UBE2C/POLA1/SMC3/UBE2E1/SKP2/DNA2/MCM8/MCM4/CDC45/CDK4/MCM3/CDCA5/RBBP4/SMC1A/CDK2/POLE2/TFDP1/E2F1/E2F5/ANAPC1/RFC4/LIG1/MCM7/RPA1/RFC5/MCM5/PRIM2/WEE1/CCND1/PSMA2/STAG2/POLD3/PDS5B/FEN1/ORC2/RB1/ESCO1/CDC23/PCNA/WAPL/RAD21/CCNA1/PDS5A/PSMA6/GINS3/CDT1/RFC1/LIN54/CDC27/CDC25B/POLE
WP_AMINO_ACID_METABOLISM	WP_AMINO_ACID_METABOLISM	91	-0.412447	-1.9703	3.3557e-05	0.000319361	0.000205408	3653	tags=27%, list=10%, signal=25%	CPS1/FH/MDH2/OTC/TH/TAT/HMGCS2/BHMT/OAT/GOT2/HDC/PC/GOT1/MPST/CTH/HMGCL/FAH/ADH4/ARG1/ASS1/PCK1/SDHA/FTCD/ADH1C/SDS
WP_ATM_SIGNALING_IN_DEVELOPMENT_AND_DISEASE	WP_ATM_SIGNALING_IN_DEVELOPMENT_AND_DISEASE	45	0.56276	2.18709	3.44238e-05	0.000326379	0.000209921	11142	tags=71%, list=31%, signal=49%	BUB1/CDK1/CHEK1/G6PD/TP53BP1/CDK5R1/AURKB/MDC1/SMC1A/RIF1/ATM/PRKDC/MRE11/RBBP8/RNF40/HDAC4/LBR/RASGRF1/ATF2/ATR/PPM1D/DCLRE1C/KAT5/RAD50/RNF168/RNF8/NFKB1/RNF20/H2AX/MTOR/PPP5C/PRKAA1
REACTOME_REGULATION_OF_TLR_BY_ENDOGENOUS_LIGAND	REACTOME_REGULATION_OF_TLR_BY_ENDOGENOUS_LIGAND	21	-0.667802	-2.23412	3.70983e-05	0.000350419	0.000225383	2033	tags=48%, list=6%, signal=45%	LY96/SFTPA2/GSDMD/LBP/CD14/SFTPD/FGA/FGG/FGB/SFTPA1
REACTOME_PLASMA_LIPOPROTEIN_ASSEMBLY	REACTOME_PLASMA_LIPOPROTEIN_ASSEMBLY	19	-0.660488	-2.1655	3.83725e-05	0.000361103	0.000232255	3069	tags=42%, list=8%, signal=39%	APOC2/APOC4/APOE/APOA2/APOA1/APOC3/APOA4/APOC1
WP_PRIMARY_FOCAL_SEGMENTAL_GLOMERULOSCLEROSIS_FSGS	WP_PRIMARY_FOCAL_SEGMENTAL_GLOMERULOSCLEROSIS_FSGS	72	0.481464	2.06841	3.87542e-05	0.000363339	0.000233693	9516	tags=50%, list=26%, signal=37%	KIRREL2/DKK1/NPHS1/ITGA3/MKI67/NPHS2/DNM1/COL4A5/ILK/PTPRO/PLCG1/UTRN/ITGB4/CD80/ITGB1/LAMA5/COL4A3/MME/ITGAV/LIMS1/NOTCH1/VCL/CTNNB1/CD2AP/PLAUR/CR1/FAT1/PCNA/AGRN/PLCE1/YWHAQ/ACTN4/ITGB3/WNT1/JAG1/DAG1
REACTOME_RND3_GTPASE_CYCLE	REACTOME_RND3_GTPASE_CYCLE	42	0.556246	2.12349	3.8912e-05	0.000363467	0.000233775	7961	tags=45%, list=22%, signal=35%	DLG5/DEPDC1B/VANGL2/ARHGAP5/DDX4/CCDC88A/FAM83B/PIK3R2/ANKRD26/WDR6/RASAL2/VANGL1/LEMD3/ROCK1/DSP/ARHGAP21/CKAP4/CPD/DST
REACTOME_RECRUITMENT_OF_MITOTIC_CENTROSOME_PROTEINS_AND_COMPLEXES	REACTOME_RECRUITMENT_OF_MITOTIC_CENTROSOME_PROTEINS_AND_COMPLEXES	81	0.451454	2.00977	4.0382e-05	0.000375806	0.000241712	11559	tags=59%, list=32%, signal=41%	PLK4/CDK1/PLK1/NEK2/CEP152/CEP135/CNTRL/HAUS6/TUBB4A/NDE1/CENPJ/NEDD1/CEP192/CEP290/CCP110/HAUS3/CEP78/CKAP5/ALMS1/DYNC1H1/TUBGCP4/AKAP9/CEP250/HAUS2/MAPRE1/DCTN1/TUBGCP3/HAUS5/CEP72/MZT1/CEP76/HAUS7/DYNC1I2/SFI1/CEP164/CLASP1/CEP41/PRKAR2B/NME7/TUBGCP6/OFD1/PCNT/YWHAG/TUBGCP5/PCM1/TUBB/CEP131/HAUS1
REACTOME_STIMULI_SENSING_CHANNELS	REACTOME_STIMULI_SENSING_CHANNELS	106	0.421481	1.93973	4.34339e-05	0.000402722	0.000259024	5831	tags=29%, list=16%, signal=25%	CLCA1/SLC9C1/MCOLN3/TRPA1/TRPM5/TRPC7/TRDN/ANO9/BSND/TRPC1/ANO3/TTYH1/TRPC3/RAF1/WNK2/BEST1/TRPV5/TRPM3/CLCN2/TTYH3/ANO5/RYR2/ASIC1/MCOLN2/ANO8/ANO4/WNK1/CASQ1/TRPM6/RIPK3/TRPM7
PID_ATM_PATHWAY	PID_ATM_PATHWAY	34	0.611225	2.25423	4.36766e-05	0.000403489	0.000259517	10762	tags=65%, list=30%, signal=46%	BLM/FANCD2/CDC25A/TP53BP1/BRCA1/SMC3/ABRAXAS1/MDC1/SMC1A/CDC25C/ATM/MRE11/RBBP8/ABL1/DCLRE1C/KAT5/RAD50/RNF8/RAD9A/TOP3A/H2AX/UIMC1
PID_RB_1PATHWAY	PID_RB_1PATHWAY	65	0.492807	2.08332	4.39192e-05	0.000404249	0.000260006	7067	tags=43%, list=19%, signal=35%	PAX3/RBP2/MYOD1/CCNA2/E2F2/DNMT1/TGFB2/RAF1/SKP2/E2F3/CDK4/RBBP4/RUNX2/CDK2/TAF1/EP300/TFDP1/E2F1/ELF1/CKM/CDK6/ABL1/SIRT1/CSF2/CCND1/ATF2/RB1/MITF
REACTOME_RHOV_GTPASE_CYCLE	REACTOME_RHOV_GTPASE_CYCLE	37	0.563417	2.1215	4.52105e-05	0.000414622	0.000266677	11554	tags=73%, list=32%, signal=50%	DLG5/DEPDC1B/CEP97/WDR6/GIT2/MYO9A/CCP110/ZNF512B/IQGAP1/NCK2/VANGL1/ARHGAP12/DST/PAK6/PEAK1/PARD6B/TPM4/TPM3/PAK1/SPTBN1/SPTAN1/PAK4/SH3RF1/USP9X/CLTC/RHOV/NCK1
WP_WNT_SIGNALING	WP_WNT_SIGNALING	114	0.417124	1.94268	4.53751e-05	0.000414623	0.000266678	7726	tags=41%, list=21%, signal=33%	WIF1/DKK1/NKD1/WNT7A/CSNK2A3/SFRP5/ROR1/VANGL2/PPP3R2/DKK4/WNT7B/PLCB1/FZD1/WNT5A/SFRP2/CXXC4/KREMEN1/NFATC3/NFATC2/DVL2/DAAM2/PRKCG/PRKCA/VANGL1/ROR2/NOTUM/SOST/DVL3/LEF1/CTNNB1/CER1/CCND1/CSNK1A1/PRKCB/FZD10/TCF7/CHD8/PRICKLE2/FZD2/ROCK2/FZD3/GPC4/FZD6/WNT10B/PLCB4/MAP3K7/FZD5
WP_CELLTYPE_DEPENDENT_SELECTIVITY_OF_CCK2R_SIGNALING	WP_CELLTYPE_DEPENDENT_SELECTIVITY_OF_CCK2R_SIGNALING	13	0.794831	2.2429	4.64009e-05	0.000420946	0.000270745	6349	tags=77%, list=17%, signal=64%	CCKBR/CNR1/TRPC1/DAGLA/CD38/PLCB1/CCK/RYR2/GNAI1/RYR3
REACTOME_FOXO_MEDIATED_TRANSCRIPTION_OF_OXIDATIVE_STRESS_METABOLIC_AND_NEURONAL_GENES	REACTOME_FOXO_MEDIATED_TRANSCRIPTION_OF_OXIDATIVE_STRESS_METABOLIC_AND_NEURONAL_GENES	29	-0.588412	-2.13353	4.63863e-05	0.000420946	0.000270745	3139	tags=31%, list=9%, signal=28%	SOD2/TRIM63/IGFBP1/NPY/PCK1/GCK/POMC/INS/AGRP
WP_OSTEOBLAST_DIFFERENTIATION_AND_RELATED_DISEASES	WP_OSTEOBLAST_DIFFERENTIATION_AND_RELATED_DISEASES	118	0.404692	1.89979	4.6831e-05	0.000423325	0.000272275	7950	tags=42%, list=22%, signal=33%	FGF4/FGF5/MYOD1/WNT7A/WNT7B/MAPK13/BMP4/DLL3/FZD1/WNT5A/PIK3R2/WNT8B/RUNX2/SOX9/NOTCH2/PRKCI/FGF2/PRKCG/FGFR1/PRKCD/GLI2/PRKDC/SMAD5/FGFR2/GLI3/PRKCA/NOTCH1/PIK3C2A/FGF3/CTNNB1/MAPK6/PIK3CG/MAPK1/PRKCB/BMPR1A/FZD10/PIK3CA/WNT9A/FZD2/FZD3/MAPK7/FZD6/FGFR3/WNT10B/PRKCQ/MAPK10/FZD5/STAT1/PTCH1
WP_OXYSTEROLS_DERIVED_FROM_CHOLESTEROL	WP_OXYSTEROLS_DERIVED_FROM_CHOLESTEROL	46	-0.516675	-2.14337	5.04121e-05	0.000454069	0.000292049	2533	tags=33%, list=7%, signal=30%	EPHX2/ACOT12/ESR1/LBP/CYP8B1/CYP39A1/IL17D/CYP3A4/AKR1C4/CYP27A1/HSD3B7/SLC27A2/EBP/IL25/SLC27A5
REACTOME_SUMOYLATION_OF_UBIQUITINYLATION_PROTEINS	REACTOME_SUMOYLATION_OF_UBIQUITINYLATION_PROTEINS	39	0.569296	2.15884	5.07526e-05	0.000455509	0.000292976	12487	tags=74%, list=34%, signal=49%	POM121/NUP205/NUP153/TPR/NUP210/NUP160/NUP188/NUP42/NUP107/PIAS1/NUP155/NDC1/NUP37/NUP58/NUP98/NUP62/POM121C/NUP133/VHL/NUP54/RANBP2/NUP93/NUP43/NUP85/PIAS2/SEH1L/NUP214/NUP88/NUP35
WP_HIPPO_SIGNALING_REGULATION_PATHWAYS	WP_HIPPO_SIGNALING_REGULATION_PATHWAYS	97	0.429651	1.95303	5.12972e-05	0.000458764	0.000295069	7634	tags=35%, list=21%, signal=28%	CDH10/CDH18/CDH9/CDH17/CDH12/CDH7/IGF1R/PLCB1/PRKAA2/CDH6/PRKCI/YY1AP1/PRKCG/FGFR1/PRKCD/PRKD3/FGFR2/CDH8/LATS1/PRKCA/CDH24/TEAD1/LEF1/CTNNB1/SMAD3/PRKCB/PRKAR2A/TCF7/CDH20/FGFR3/PRKCQ/CDH13/PLCB4/PRKACB
PID_SYNDECAN_1_PATHWAY	PID_SYNDECAN_1_PATHWAY	46	0.547643	2.14364	5.36811e-05	0.00047503	0.000305531	9116	tags=50%, list=25%, signal=38%	COL2A1/MMP1/COL4A6/COL11A1/COL11A2/COL10A1/COL9A2/COL4A5/HPSE/COL9A3/COL5A2/LAMA5/COL4A3/COL8A2/MAPK1/COL6A3/MMP7/COL3A1/COL16A1/COL7A1/MMP9/CASK/COL12A1
WP_UREA_CYCLE_AND_ASSOCIATED_PATHWAYS	WP_UREA_CYCLE_AND_ASSOCIATED_PATHWAYS	24	-0.612264	-2.12253	5.33389e-05	0.00047503	0.000305531	6525	tags=58%, list=18%, signal=48%	ASL/NOS1/CPS1/FH/MDH2/OTC/NOS2/OAT/GOT2/ALDH4A1/GOT1/ARG1/ASS1/GPT
WP_MAPK_SIGNALING_PATHWAY	WP_MAPK_SIGNALING_PATHWAY	247	0.32528	1.70051	5.36574e-05	0.00047503	0.000305531	9851	tags=37%, list=27%, signal=27%	FGF4/FGF5/FGF20/CACNA1S/EGF/DUSP9/DUSP4/CACNG4/PLA2G4D/IL1A/PPP3R2/PLA2G4A/FLNC/FGF11/MAPK13/TGFB2/CACNA1D/MAP2K6/RAF1/RPS6KA5/CACNA2D2/RASA1/CACNG6/NFATC3/CACNA1E/MAPT/RPS6KA3/CACNB1/FGF2/PRKCG/FGFR1/PRKCD/STMN1/RASA2/FGFR2/TAOK1/PLA2G4F/PRKCA/MAP3K1/BDNF/STK4/IL1B/FASLG/FGF13/FGF3/RASGRF1/NRAS/MAPK1/ATF2/FLNA/NF1/MAP4K4/MAPK8IP3/MAP4K3/RASGRP1/BRAF/MAPK7/CACNA1G/MAP3K8/CACNA2D4/FLNB/FGFR3/KRAS/…
REACTOME_INITIAL_TRIGGERING_OF_COMPLEMENT	REACTOME_INITIAL_TRIGGERING_OF_COMPLEMENT	79	0.456334	2.01275	5.40027e-05	0.000476205	0.000306287	6473	tags=54%, list=18%, signal=45%	IGHV1-46/IGHV4-59/IGHV3-23/IGHV1-69/IGHV3-30/IGLV3-25/IGKV4-1/IGKV1D-12/IGLV3-27/IGHV4-34/IGLV3-21/IGHV4-39/IGLV2-11/IGKV3-20/IGLV1-44/IGLV7-43/IGLV3-19/IGKV1-33/IGKV1-17/IGLV1-40/IGKV5-2/IGHV3-11/IGLV1-47/IGHV3-33/IGHV1-2/IGKV1-5/IGHV3-48/IGKV1-12/IGHV2-5/IGHV2-70/IGLV1-51/IGKV1D-16/IGLV3-1/IGLV2-23/IGKV1-39/IGKV3D-20/IGHV3-7/IGKV2-28/IGKV1D-39/IGKV1-16/IGKV1D-33/IGHV3-53/IGLV2-14
REACTOME_MITOTIC_PROPHASE	REACTOME_MITOTIC_PROPHASE	142	0.386055	1.86854	5.53312e-05	0.000486221	0.000312729	7722	tags=35%, list=21%, signal=28%	SMC4/CDK1/PLK1/H2BC7/LMNB1/NCAPG2/H2BC1/H3C12/SMC2/POM121/CCNB2/H2BC17/VRK2/CCNB1/NCAPD3/NUP205/NUP153/TPR/NUP210/H4-16/H2BC13/NUP160/H4C5/H2BC6/NUP188/H3C13/H2BC14/TMPO/NUP42/MASTL/NUP107/H3C2/PRKCA/NUP155/LEMD3/H4C15/NEK7/LPIN3/NDC1/NUMA1/H2BU1/MAPK1/PRKCB/NUP37/NUP58/RB1/H2BC8/NUP98/H2BC9/H2BC3
REACTOME_CHROMOSOME_MAINTENANCE	REACTOME_CHROMOSOME_MAINTENANCE	139	0.385201	1.86103	5.74162e-05	0.00050279	0.000323386	8207	tags=42%, list=23%, signal=33%	CCNA2/CENPI/CENPK/BLM/H2BC7/HJURP/H2BC1/PRIM1/CENPA/CENPL/RTEL1/MIS18BP1/POLD1/PIF1/CENPU/RFC3/H2BC17/POLA1/DNA2/OIP5/POLR2B/H4-16/H2BC13/RBBP4/CENPQ/CDK2/H4C5/H2BC6/H2BC14/WRN/CENPP/DSCC1/ATRX/CENPO/RFC4/LIG1/CHTF18/KNL1/CENPN/CENPH/H4C15/CHTF8/RPA1/RFC5/CENPW/PRIM2/H2BU1/MIS18A/POLD3/FEN1/SHQ1/H2BC8/H2BC9/PCNA/RSF1/H2BC3/POLR2A/CCNA1/DKC1
KEGG_WNT_SIGNALING_PATHWAY	KEGG_WNT_SIGNALING_PATHWAY	151	0.375213	1.83439	5.87191e-05	0.00051242	0.00032958	8077	tags=37%, list=22%, signal=29%	WIF1/DKK1/NKD1/CHP2/WNT7A/SFRP5/VANGL2/PPP3R2/DKK4/TBL1Y/NFAT5/WNT7B/AXIN2/PLCB1/FZD1/PPP2R5D/WNT5A/SFRP2/WNT8B/CXXC4/NFATC3/NFATC2/EP300/DVL2/DAAM2/PRKCG/PRKCA/VANGL1/ROCK1/DVL3/LEF1/CTNNB1/SMAD3/CER1/CCND1/CSNK1A1/PRKCB/FZD10/TCF7/CHD8/PRICKLE2/WNT9A/FZD2/ROCK2/FZD3/FZD6/WNT10B/MMP7/PLCB4/PRKACB/MAP3K7/MAPK10/CREBBP/FZD5/APC2/APC
REACTOME_ERYTHROCYTES_TAKE_UP_CARBON_DIOXIDE_AND_RELEASE_OXYGEN	REACTOME_ERYTHROCYTES_TAKE_UP_CARBON_DIOXIDE_AND_RELEASE_OXYGEN	13	-0.741469	-2.13502	5.95202e-05	0.000517204	0.000332656	2815	tags=54%, list=8%, signal=50%	SLC4A1/RHAG/CA2/HBB/CA4/HBA1/HBA2
REACTOME_NUCLEAR_ENVELOPE_NE_REASSEMBLY	REACTOME_NUCLEAR_ENVELOPE_NE_REASSEMBLY	76	0.464797	2.0197	5.98666e-05	0.000517204	0.000332656	10557	tags=54%, list=29%, signal=38%	TUBA3C/TUBAL3/TUBB3/CDK1/LMNB1/TUBA1B/POM121/CCNB2/VRK2/CCNB1/NUP205/TUBB4A/TUBA1C/NUP160/NUP188/TMPO/NUP107/NUP155/LEMD3/LBR/NDC1/AHCTF1/NUP37/NUP58/TUBB1/TUBB2B/KPNB1/NUP98/TNPO1/ANKLE2/NUP62/VRK1/CHMP3/NUP133/NUP54/TUBB8/RCC1/CHMP4A/SPAST/CHMP2B/NUP93
REACTOME_MEIOTIC_RECOMBINATION	REACTOME_MEIOTIC_RECOMBINATION	86	0.438919	1.96197	5.98825e-05	0.000517204	0.000332656	6004	tags=33%, list=16%, signal=27%	TEX15/PRDM9/MSH5/BLM/H2BC7/BRCA2/H2BC1/H3C12/BRCA1/PSMC3IP/MND1/H2BC17/CDK4/H4-16/H2BC13/RAD51/DMC1/CDK2/H4C5/H2BC6/H3C13/H2BC14/H3C2/ATM/MRE11/RBBP8/H4C15/RPA1
REACTOME_COLLAGEN_BIOSYNTHESIS_AND_MODIFYING_ENZYMES	REACTOME_COLLAGEN_BIOSYNTHESIS_AND_MODIFYING_ENZYMES	67	0.476156	2.02057	6.07244e-05	0.000522686	0.000336182	6857	tags=33%, list=19%, signal=27%	COL2A1/COL24A1/COL4A6/COL11A1/COL11A2/COL10A1/COL9A2/COL28A1/COL4A5/COL21A1/COL9A3/COLGALT2/COL5A2/PLOD2/COL4A3/ADAMTS3/COL20A1/COL19A1/COL8A2/COL27A1/COL6A3/ADAMTS14
PID_HNF3A_PATHWAY	PID_HNF3A_PATHWAY	44	-0.51398	-2.10262	6.23579e-05	0.000534921	0.000344052	2256	tags=30%, list=6%, signal=28%	FOXA3/DSCAM/SFTPA2/ESR1/CEBPB/SERPINA1/ATP5PF/C4BPB/SOD1/SFTPD/INS/KLK3/SFTPA1
WP_INTEGRINMEDIATED_CELL_ADHESION	WP_INTEGRINMEDIATED_CELL_ADHESION	101	0.41809	1.90469	6.25892e-05	0.000535084	0.000344157	8507	tags=39%, list=23%, signal=30%	CAPN6/ITGB6/ITGA3/ILK/MAP2K6/RAF1/ITGB8/MYPN/ITGA2/PIK3R2/GIT2/ITGB4/ITGA6/ITGA4/SRC/MYLK2/ITGB1/ITGB7/ITGAV/ITGAM/ROCK1/VCL/MAPK6/ITGA5/MAPK1/VAV3/ROCK2/BRAF/MAPK7/PDPK1/MAPK10/SHC1/CAPN7/DOCK1/CAPN3/PAK6/SOS1/RAPGEF1/ITGA8
WP_COHESIN_COMPLEX_CORNELIA_DE_LANGE_SYNDROME	WP_COHESIN_COMPLEX_CORNELIA_DE_LANGE_SYNDROME	34	0.601997	2.22019	6.33117e-05	0.000539433	0.000346953	8077	tags=62%, list=22%, signal=48%	SMC1B/SGO2/ESCO2/CDK1/PLK1/SGO1/ESPL1/PPP2R5D/SMC3/CDCA5/AURKB/SMC1A/NIPBL/MAU2/STAG2/PDS5B/ESCO1/WAPL/RAD21/PDS5A/APC
REACTOME_RHOJ_GTPASE_CYCLE	REACTOME_RHOJ_GTPASE_CYCLE	55	0.512429	2.08305	6.83021e-05	0.000579993	0.000373041	10812	tags=58%, list=30%, signal=41%	DEPDC1B/ARHGAP5/SLC1A5/SLC4A7/PIK3R2/DIAPH3/IQGAP3/GIT2/MPP7/CDC42BPB/TMPO/ARL13B/TRIO/OPHN1/ARHGAP26/VANGL1/ARHGAP32/FNBP1L/GJA1/ARHGAP21/DOCK8/TFRC/WIPF2/OCRL/PAK1/CPNE8/PAK4/FNBP1/CDC42BPA/SNAP23/PREX1/FMNL3
REACTOME_RAC3_GTPASE_CYCLE	REACTOME_RAC3_GTPASE_CYCLE	94	0.44225	2.00217	7.24148e-05	0.000612853	0.000394176	9513	tags=50%, list=26%, signal=37%	DEPDC1B/RACGAP1/ARHGAP5/SLITRK5/NOX3/DSG2/WASF1/VRK2/SLC1A5/DOCK10/PIK3R2/DIAPH3/GIT2/MPP7/AMIGO2/CYBB/TMPO/ITGB1/TRIO/OPHN1/SRGAP2/ARHGAP26/NCKAP1/VANGL1/ARHGAP32/LEMD3/LBR/ARAP2/ABI2/NHS/NCF2/ARHGAP21/SWAP70/ARHGAP39/TFRC/ABL2/OCRL/WASF2/GARRE1/NCKAP1L/RAPGEF1/ERBIN/TAOK3/NCF1/ARHGAP42/JAG1/PAK1
KEGG_FATTY_ACID_METABOLISM	KEGG_FATTY_ACID_METABOLISM	42	-0.502757	-2.03004	7.40802e-05	0.00062485	0.000401892	2147	tags=31%, list=6%, signal=29%	GCDH/ACAT1/ADH1B/ECI2/CYP4A11/ACADS/ECI1/ALDH2/ECHS1/ADH4/CYP4A22/ADH1A/ADH1C
WP_FAMILIAL_HYPERLIPIDEMIA_TYPE_2	WP_FAMILIAL_HYPERLIPIDEMIA_TYPE_2	16	-0.69309	-2.13824	7.59981e-05	0.000638891	0.000410923	2533	tags=44%, list=7%, signal=41%	EPHX2/GPIHBP1/CETP/APOA2/APOA1/APOA4/LCAT
WP_DNA_DAMAGE_RESPONSE	WP_DNA_DAMAGE_RESPONSE	68	0.475627	2.03161	7.6435e-05	0.000640429	0.000411913	9466	tags=51%, list=26%, signal=38%	PMAIP1/CCNE2/CDK1/FANCD2/CHEK1/CDC25A/APAF1/BRCA1/CCNB2/CCNB1/CDK4/RAD51/SMC1A/CDK2/E2F1/CDK6/CDC25C/ATM/PRKDC/CCNB3/MRE11/ABL1/CCND1/CREB1/ATR/RB1/CASP8/RFC1/RAD52/RAD1/RAD50/CCND2/TP53AIP1/CASP3/RAD9A
REACTOME_FATTY_ACID_METABOLISM	REACTOME_FATTY_ACID_METABOLISM	177	-0.339949	-1.79549	7.71272e-05	0.000644089	0.000414267	3147	tags=23%, list=9%, signal=21%	DPEP1/MLYCD/GPX1/LTC4S/PCCB/ACSF3/CYP4F11/EPHX2/PTGDS/FAAH2/MCAT/TECR/CYP4B1/CYP4F2/PON3/GPX4/ACOT12/NDUFAB1/CYP2C9/ECI2/DECR2/ACBD4/GGT5/CYP2C19/CYP4A11/ACADS/CBR1/CYP8B1/ECI1/ECHS1/CYP1A2/SLC27A2/PON1/CYP4A22/CYP1A1/THRSP/DECR1/DPEP3/CYP2C8/GPX2/HAO2
NABA_COLLAGENS	NABA_COLLAGENS	44	0.548546	2.11798	7.77988e-05	0.000645423	0.000415125	7813	tags=45%, list=21%, signal=36%	COL2A1/COL24A1/COL4A6/COL11A1/COL11A2/COL10A1/COL9A2/COL28A1/COL4A5/COL21A1/COL9A3/COL5A2/COL4A3/COL20A1/COL19A1/COL8A2/COL27A1/COL6A3/COL3A1/COL16A1
REACTOME_COLLAGEN_CHAIN_TRIMERIZATION	REACTOME_COLLAGEN_CHAIN_TRIMERIZATION	44	0.548546	2.11798	7.77988e-05	0.000645423	0.000415125	7813	tags=45%, list=21%, signal=36%	COL2A1/COL24A1/COL4A6/COL11A1/COL11A2/COL10A1/COL9A2/COL28A1/COL4A5/COL21A1/COL9A3/COL5A2/COL4A3/COL20A1/COL19A1/COL8A2/COL27A1/COL6A3/COL3A1/COL16A1
REACTOME_RHOC_GTPASE_CYCLE	REACTOME_RHOC_GTPASE_CYCLE	74	0.470362	2.03197	7.85942e-05	0.000649884	0.000417994	7761	tags=36%, list=21%, signal=29%	ANLN/DEPDC1B/RACGAP1/ARHGAP5/TJP2/FMNL2/CIT/DIAPH3/IQGAP3/ARHGEF11/TMPO/OPHN1/IQGAP1/ARHGAP26/VANGL1/ARHGAP32/ROCK1/LBR/ARHGAP21/PKN2/ARHGAP39/TFRC/ROCK2/ARHGEF25/AKAP13/SLK/ARHGEF40
REACTOME_RESPONSE_TO_ELEVATED_PLATELET_CYTOSOLIC_CA2	REACTOME_RESPONSE_TO_ELEVATED_PLATELET_CYTOSOLIC_CA2	132	-0.351648	-1.77408	8.05508e-05	0.000663886	0.000426999	2539	tags=20%, list=7%, signal=19%	ITIH3/MANF/A1BG/ALB/PPBP/PLG/SERPINF2/GAS6/SELP/CLU/SERPINA4/IGF1/HRG/SERPINA1/SERPING1/APOH/SOD1/SPP2/RARRES2/FGA/FGG/ORM1/APOA1/FGB/CLEC3B/ITIH4/ORM2
REACTOME_TP53_REGULATES_TRANSCRIPTION_OF_GENES_INVOLVED_IN_G1_CELL_CYCLE_ARREST	REACTOME_TP53_REGULATES_TRANSCRIPTION_OF_GENES_INVOLVED_IN_G1_CELL_CYCLE_ARREST	14	0.747722	2.16575	8.33351e-05	0.000684597	0.00044032	4498	tags=50%, list=12%, signal=44%	E2F7/E2F8/CCNA2/CCNE2/ARID3A/CDK2/E2F1
PID_BARD1_PATHWAY	PID_BARD1_PATHWAY	29	0.613202	2.204	8.87906e-05	0.000727045	0.000467622	8739	tags=55%, list=24%, signal=42%	BARD1/FANCD2/BRCA1/FANCE/TOPBP1/FANCA/RAD51/CDK2/ATM/PRKDC/MRE11/RBBP8/ATR/PCNA/FANCL/RAD50
REACTOME_TRANSCRIPTIONAL_REGULATION_BY_E2F6	REACTOME_TRANSCRIPTIONAL_REGULATION_BY_E2F6	34	0.593498	2.18885	8.99127e-05	0.000731904	0.000470747	6616	tags=56%, list=18%, signal=46%	CHEK1/CDC7/APAF1/BRCA1/EZH2/RRM2/RBBP4/PHC1/RAD51/TFDP1/E2F1/SUZ12/RNF2/RBBP8/MGA/PHC3/E2F6/CBX5/PCGF2
REACTOME_NS1_MEDIATED_EFFECTS_ON_HOST_PATHWAYS	REACTOME_NS1_MEDIATED_EFFECTS_ON_HOST_PATHWAYS	41	0.549511	2.09076	9.02546e-05	0.000731904	0.000470747	12487	tags=83%, list=34%, signal=55%	POM121/NUP205/NUP153/TPR/NUP210/NUP160/KPNA2/NUP188/NUP42/NUP107/KPNA5/NUP155/NDC1/NUP37/NUP58/KPNA7/KPNB1/NUP98/EIF2AK2/PABPN1/NUP62/POM121C/NUP133/NUP54/RANBP2/NUP93/KPNA4/NUP43/NUP85/KPNA3/SEH1L/NUP214/NUP88/NUP35
REACTOME_REGULATION_OF_INSULIN_LIKE_GROWTH_FACTOR_IGF_TRANSPORT_AND_UPTAKE_BY_INSULIN_LIKE_GROWTH_FACTOR_BINDING_PROTEINS_IGFBPS	REACTOME_REGULATION_OF_INSULIN_LIKE_GROWTH_FACTOR_IGF_TRANSPORT_AND_UPTAKE_BY_INSULIN_LIKE_GROWTH_FACTOR_BINDING_PROTEINS_IGFBPS	124	-0.359904	-1.79896	9.00271e-05	0.000731904	0.000470747	2196	tags=24%, list=6%, signal=23%	NUCB1/ALB/SERPINA10/EVA1A/AMELX/PROC/C3/F2/PLG/FGF23/VWA1/IGFBP1/GAS6/KLK2/CST3/IGFBP2/SERPINC1/APOE/IGF1/SERPINA1/IGFBP4/RCN1/APOA5/SPP2/APOA2/FGA/FGG/APOA1/KLK3/AMBN
REACTOME_SCAVENGING_BY_CLASS_A_RECEPTORS	REACTOME_SCAVENGING_BY_CLASS_A_RECEPTORS	19	-0.642887	-2.1078	9.06346e-05	0.000732629	0.000471214	2826	tags=37%, list=8%, signal=34%	SCARA5/COLEC11/FTL/APOE/APOA1/SCGB3A2/MARCO
REACTOME_TRANSCRIPTION_OF_E2F_TARGETS_UNDER_NEGATIVE_CONTROL_BY_DREAM_COMPLEX	REACTOME_TRANSCRIPTION_OF_E2F_TARGETS_UNDER_NEGATIVE_CONTROL_BY_DREAM_COMPLEX	19	0.701084	2.19129	9.32646e-05	0.00075148	0.000483339	4607	tags=47%, list=13%, signal=41%	TOP2A/CDC6/LIN9/CDC25A/RBL1/RBBP4/TFDP1/E2F1/E2F5
WP_BIOMARKERS_FOR_UREA_CYCLE_DISORDERS	WP_BIOMARKERS_FOR_UREA_CYCLE_DISORDERS	12	-0.740835	-2.07854	9.68078e-05	0.000777546	0.000500104	2758	tags=58%, list=8%, signal=54%	OTC/F10/GOT1/ARG1/ASS1/GAMT/GPT
REACTOME_PEROXISOMAL_PROTEIN_IMPORT	REACTOME_PEROXISOMAL_PROTEIN_IMPORT	63	-0.447529	-1.97975	9.72384e-05	0.000778525	0.000500733	15549	tags=68%, list=43%, signal=39%	UBC/HSD17B4/PEX2/UBE2D3/PEX6/ACOX3/PECR/ACOX2/SCP2/UBB/PEX7/LONP2/ACOT8/ACOT2/CAT/HACL1/CRAT/EHHADH/PEX14/NUDT7/PHYH/ACOT4/ACOX1/ACAA1/RPS27A/GSTK1/BAAT/MLYCD/NOS2/EPHX2/PIPOX/DAO/UBA52/DHRS4/ECH1/HAO1/ECI2/DECR2/HMGCL/AGXT/SLC27A2/PAOX/HAO2
REACTOME_ORGANELLE_BIOGENESIS_AND_MAINTENANCE	REACTOME_ORGANELLE_BIOGENESIS_AND_MAINTENANCE	291	0.310483	1.66784	9.76178e-05	0.000779089	0.000501096	11327	tags=48%, list=31%, signal=33%	TUBA3C/SSTR3/TUBAL3/PLK4/TUBB3/CDK1/GLUD2/PLK1/NEK2/TUBA1B/CEP152/TCTN2/CEP135/CNTRL/CEP97/KIF3C/HAUS6/DYNC2H1/TUBB4A/PKD1/TUBA1C/NDE1/KIF24/CENPJ/NEDD1/CEP192/CEP290/PRKAA2/TTC26/IFT80/ASAP1/UNC119B/CCP110/USP46/IFT81/TMEM67/HAUS3/CEP78/IQCB1/CEP162/ARL13B/CKAP5/NCOA6/WDR35/ALMS1/ATAT1/C2CD3/BBS1/DYNC1H1/CARM1/HCFC1/KIF3A/WDR19/PKD2/CCT5/RP2/AKAP9/CEP250/MED1/BBS10/CREB1/HAUS2/ATF2/TUBB1/MAPRE1/…
REACTOME_EXPORT_OF_VIRAL_RIBONUCLEOPROTEINS_FROM_NUCLEUS	REACTOME_EXPORT_OF_VIRAL_RIBONUCLEOPROTEINS_FROM_NUCLEUS	33	0.597031	2.18905	9.80042e-05	0.000779705	0.000501492	12487	tags=85%, list=34%, signal=56%	POM121/NUP205/NUP153/TPR/NUP210/NUP160/NUP188/NUP42/NUP107/NUP155/NDC1/NUP37/NUP58/NUP98/XPO1/NUP62/POM121C/NUP133/NUP54/RANBP2/NUP93/NUP43/NUP85/SEH1L/RAN/NUP214/NUP88/NUP35
REACTOME_DETOXIFICATION_OF_REACTIVE_OXYGEN_SPECIES	REACTOME_DETOXIFICATION_OF_REACTIVE_OXYGEN_SPECIES	37	-0.522701	-2.02427	0.000101762	0.000807053	0.000519082	3139	tags=35%, list=9%, signal=32%	SOD2/GPX1/TXN/TXN2/PRDX6/PRDX5/TXNRD2/CCS/ATOX1/SOD1/GPX3/GPX2/AQP8
KEGG_REGULATION_OF_ACTIN_CYTOSKELETON	KEGG_REGULATION_OF_ACTIN_CYTOSKELETON	213	0.340976	1.74042	0.000102907	0.000813581	0.000523281	9534	tags=39%, list=26%, signal=29%	FGF4/FGF5/FGF20/PAK5/SCIN/ITGB6/ITGA3/EGF/PIP5K1B/ACTN2/CHRM4/FGD1/FGF11/PFN2/WASF1/ACTN3/RAF1/ITGB8/ITGA2/PIK3R2/DIAPH3/IQGAP3/CHRM3/LIMK1/PIKFYVE/ITGB4/ITGA6/PIP5K1A/ITGA4/MYLK2/FGF2/PPP1R12A/ITGB1/FGFR1/MYH10/TIAM2/ENAH/FGFR2/IQGAP1/ITGB7/NCKAP1/ITGAV/ITGAM/ROCK1/ABI2/FGF13/FGF3/VCL/NRAS/ITGA5/PIK3CG/MAPK1/PIK3CA/VAV3/ROCK2/BRAF/GNA13/FGFR3/KRAS/TMSB4XP8/ARPC1B/SSH1/ARHGEF6/WASF2/RDX/CRKL/DOCK…
REACTOME_RHOB_GTPASE_CYCLE	REACTOME_RHOB_GTPASE_CYCLE	70	0.470478	2.01323	0.000105986	0.000835306	0.000537254	7630	tags=39%, list=21%, signal=31%	ANLN/ECT2/DEPDC1B/RACGAP1/ARHGAP5/TJP2/CIT/ARHGEF2/PIK3R2/DIAPH3/IQGAP3/ARHGEF11/MYO9A/OPHN1/ARHGAP26/VANGL1/ARHGAP32/ROCK1/ARHGAP21/PKN2/ARHGEF3/ARHGAP39/TFRC/ROCK2/ARHGEF25/AKAP13/SLK
REACTOME_MITOTIC_TELOPHASE_CYTOKINESIS	REACTOME_MITOTIC_TELOPHASE_CYTOKINESIS	13	0.778538	2.19692	0.000111347	0.000874818	0.000562667	8076	tags=100%, list=22%, signal=78%	KIF23/KIF20A/PLK1/STAG1/SMC3/SMC1A/NIPBL/MAU2/STAG2/PDS5B/WAPL/RAD21/PDS5A
REACTOME_CHYLOMICRON_ASSEMBLY	REACTOME_CHYLOMICRON_ASSEMBLY	10	-0.793463	-2.09733	0.000115614	0.000905525	0.000582417	3069	tags=60%, list=8%, signal=55%	APOC2/APOE/APOA2/APOA1/APOC3/APOA4
NABA_ECM_REGULATORS	NABA_ECM_REGULATORS	238	0.330182	1.71431	0.000116403	0.000908877	0.000584573	5448	tags=24%, list=15%, signal=20%	SERPINB4/ADAMTS20/SERPINB3/MEP1A/MMP12/MMP10/ADAM18/SERPINB7/ADAMTS16/CTSE/MMP1/MMP8/ITIH6/MMP13/PRSS1/TMPRSS15/HYAL4/CTSV/CST1/HPSE2/PRSS2/SERPINI1/ADAM2/ADAM23/EGLN3/ADAMTS6/MMP16/CD109/ADAM9/ADAMDEC1/ADAM28/PRSS12/SERPINE2/ADAM17/ADAM11/OGFOD2/HPSE/ADAMTS19/MMP11/MMP20/CST4/ADAM32/MMP14/MMP3/ADAM21/ADAMTS5/ADAMTS18/F13A1/LOX/HMSD/PLOD2/ADAMTS3/ADAMTS9/SERPINI2/ITIH5/ADAM22
KEGG_ARGININE_AND_PROLINE_METABOLISM	KEGG_ARGININE_AND_PROLINE_METABOLISM	54	-0.45741	-1.97631	0.000122214	0.000951309	0.000611865	3653	tags=31%, list=10%, signal=28%	CPS1/PRODH/OTC/NOS2/DAO/PYCR3/OAT/GOT2/ALDH4A1/GOT1/PRODH2/SAT1/SAT2/ALDH2/ARG1/ASS1/GAMT
REACTOME_RHO_GTPASES_ACTIVATE_IQGAPS	REACTOME_RHO_GTPASES_ACTIVATE_IQGAPS	32	0.592466	2.1679	0.000130212	0.00100687	0.0006476	6946	tags=38%, list=19%, signal=30%	TUBA3C/TUBAL3/TUBB3/TUBA1B/IQGAP3/TUBB4A/TUBA1C/IQGAP1/CTNNB1/TUBB1/TUBB2B/CLIP1
REACTOME_CONDENSATION_OF_PROMETAPHASE_CHROMOSOMES	REACTOME_CONDENSATION_OF_PROMETAPHASE_CHROMOSOMES	11	0.802373	2.16741	0.00013055	0.00100687	0.0006476	2734	tags=73%, list=8%, signal=67%	SMC4/NCAPG/CDK1/NCAPH/NCAPD2/SMC2/CCNB2/CCNB1
KEGG_OOCYTE_MEIOSIS	KEGG_OOCYTE_MEIOSIS	113	0.392491	1.82834	0.000130141	0.00100687	0.0006476	5156	tags=26%, list=14%, signal=22%	ITPR3/CCNE2/SMC1B/BUB1/CHP2/CDK1/PLK1/FBXO5/SGO1/MAD2L1/PPP3R2/IGF1R/ESPL1/CCNB2/FBXO43/PPP2R5D/CDC20/CCNB1/SMC3/ADCY7/PKMYT1/RPS6KA6/ADCY6/SMC1A/CDK2/RPS6KA3/ANAPC1/ADCY3/CDC25C
REACTOME_TRP_CHANNELS	REACTOME_TRP_CHANNELS	28	0.619542	2.19912	0.000154465	0.00117363	0.000754859	5831	tags=43%, list=16%, signal=36%	MCOLN3/TRPA1/TRPM5/TRPC7/TRPC1/TRPC3/TRPV5/TRPM3/MCOLN2/TRPM6/RIPK3/TRPM7
WP_WNTBETACATENIN_SIGNALING_PATHWAY_IN_LEUKEMIA	WP_WNTBETACATENIN_SIGNALING_PATHWAY_IN_LEUKEMIA	26	0.619946	2.16992	0.000154465	0.00117363	0.000754859	8077	tags=50%, list=22%, signal=39%	WIF1/DKK1/SALL4/AXIN2/BCL9/PYGO1/LEF1/CTNNB1/CCND1/CSNK1A1/TCF3/FZD6/APC
REACTOME_SUMOYLATION_OF_SUMOYLATION_PROTEINS	REACTOME_SUMOYLATION_OF_SUMOYLATION_PROTEINS	35	0.57382	2.14351	0.000154267	0.00117363	0.000754859	12487	tags=77%, list=34%, signal=51%	POM121/NUP205/NUP153/TPR/NUP210/NUP160/NUP188/NUP42/NUP107/NUP155/NDC1/NUP37/NUP58/NUP98/NUP62/POM121C/NUP133/NUP54/RANBP2/NUP93/TOPORS/NUP43/NUP85/SEH1L/NUP214/NUP88/NUP35
BIOCARTA_BARRESTIN_PATHWAY	BIOCARTA_BARRESTIN_PATHWAY	12	0.778194	2.14312	0.0001547	0.00117363	0.000754859	3246	tags=33%, list=9%, signal=30%	DNM1/PLCB1/KCNA2/KCNA3
REACTOME_FORMATION_OF_FIBRIN_CLOT_CLOTTING_CASCADE	REACTOME_FORMATION_OF_FIBRIN_CLOT_CLOTTING_CASCADE	38	-0.526686	-2.05627	0.000154964	0.00117363	0.000754859	1810	tags=32%, list=5%, signal=30%	F12/PROC/F2/F10/SERPINC1/GP9/SERPING1/KLKB1/F9/FGA/FGG/FGB
PID_FAK_PATHWAY	PID_FAK_PATHWAY	59	0.48327	1.99276	0.000153233	0.00117363	0.000754859	11554	tags=59%, list=32%, signal=41%	RAF1/RASA1/PLCG1/ASAP1/MMP14/GIT2/ARHGEF11/SRC/ACTA1/ITGB1/NCK2/ARHGAP26/ITGAV/VCL/ITGA5/CCND1/MAPK1/MAPK8IP3/PIK3CA/ROCK2/BRAF/DOCK1/SOS1/RAPGEF1/GRB7/PAK1/ARHGEF28/RAP1B/YES1/PTPN21/ELMO1/MAPK9/MAPK8/TLN1/NCK1
REACTOME_REPRODUCTION	REACTOME_REPRODUCTION	144	0.373967	1.81372	0.000157362	0.00118822	0.000764245	7722	tags=34%, list=21%, signal=27%	TEX15/SMC1B/SYCP2/PRDM9/MSH5/BLM/H2BC7/LMNB1/BRCA2/H2BC1/SYCP1/ADAM2/H3C12/STAG1/BRCA1/PSMC3IP/MND1/H2BC17/SMC3/ZP1/CDK4/H4-16/H2BC13/RAD51/DMC1/SMC1A/ADAM21/CDK2/H4C5/H2BC6/H3C13/H2BC14/KCNU1/H3C2/ATM/MRE11/RBBP8/CATSPERB/H4C15/RPA1/DIDO1/H2BU1/STAG2/ATR/H2BC8/SUN1/H2BC9/MSH4/H2BC3
REACTOME_CELL_CELL_COMMUNICATION	REACTOME_CELL_CELL_COMMUNICATION	128	0.384757	1.83541	0.000160626	0.00120925	0.000777768	9127	tags=45%, list=25%, signal=33%	CDH10/CLDN18/CDH18/CDH9/KIRREL2/CDH17/CDH12/CDH7/CADM2/NPHS1/NPHS2/CLDN8/ACTN2/FLNC/CLDN20/CLDN6/ILK/SDK1/ACTN3/CLDN19/LAMA3/PIK3R2/FYB1/ITGB4/CDH6/ITGA6/SRC/PRKCI/ITGB1/IQGAP1/NCK2/CDH8/KRT14/CDH24/LIMS1/CTNNB1/CD2AP/PTPN11/FLNA/KIRREL1/PIK3CA/SKAP2/CDH13/ARHGEF6/NECTIN1/AFDN/NECTIN4/DST/NECTIN3/ACTN4/CADM3/PARD6B/CDH11/CLDN4/PARD6G/CASK/LAMC2
KEGG_GLYCINE_SERINE_AND_THREONINE_METABOLISM	KEGG_GLYCINE_SERINE_AND_THREONINE_METABOLISM	31	-0.541284	-2.00994	0.000162536	0.00121999	0.000784673	3577	tags=35%, list=10%, signal=32%	SHMT1/SARDH/PIPOX/DAO/BHMT/CTH/GCAT/AGXT/GAMT/AGXT2/SDS
REACTOME_UNWINDING_OF_DNA	REACTOME_UNWINDING_OF_DNA	12	0.776527	2.13853	0.000163733	0.00122533	0.000788108	6433	tags=83%, list=18%, signal=69%	MCM2/GINS4/GINS1/MCM6/MCM8/MCM4/CDC45/MCM3/MCM7/MCM5
WP_LNCRNA_IN_CANONICAL_WNT_SIGNALING_AND_COLORECTAL_CANCER	WP_LNCRNA_IN_CANONICAL_WNT_SIGNALING_AND_COLORECTAL_CANCER	95	0.42408	1.92393	0.000166812	0.00124101	0.000798192	9709	tags=53%, list=27%, signal=39%	WIF1/DKK1/NKD1/WNT7A/CSNK2A3/SFRP5/ROR1/DKK4/WNT7B/AXIN2/EZH2/FZD1/WNT5A/SFRP2/CXXC4/KREMEN1/DVL2/H19/CDK6/TFAP2A/ROR2/MACROH2A2/NOTUM/SOST/DVL3/LEF1/CTNNB1/CER1/CCND1/CSNK1A1/FZD10/TCF7/TCF3/CHD8/FZD2/FZD3/FZD6/WNT10B/MAP3K7/FZD5/APC2/APC/RYK/MIR34AHG/CCND2/WNT1/FZD7/CSNK2A1/HNRNPU/SENP2
KEGG_CARDIAC_MUSCLE_CONTRACTION	KEGG_CARDIAC_MUSCLE_CONTRACTION	75	-0.422053	-1.92191	0.0001665	0.00124101	0.000798192	2525	tags=28%, list=7%, signal=26%	UQCRFS1/CACNG2/COX5A/COX7A2/CYC1/COX7C/COX7B/COX6A2/COX8A/COX5B/TNNI3/UQCR11/COX6A1/COX7A1/UQCRB/COX4I1/COX6B1/UQCR10/COX4I2/COX6C/UQCRQ
WP_TRYPTOPHAN_METABOLISM	WP_TRYPTOPHAN_METABOLISM	33	-0.536653	-2.03272	0.000175679	0.00130201	0.000837432	2147	tags=36%, list=6%, signal=34%	GCDH/GOT2/ACAT1/ACMSD/ALDH2/ECHS1/ALDH8A1/KMO/HAAO/CYP1A1/IDO2/INMT
REACTOME_EXTENSION_OF_TELOMERES	REACTOME_EXTENSION_OF_TELOMERES	51	0.504765	2.01845	0.000176046	0.00130201	0.000837432	8535	tags=51%, list=23%, signal=39%	CCNA2/BLM/PRIM1/RTEL1/POLD1/PIF1/RFC3/POLA1/DNA2/CDK2/WRN/DSCC1/RFC4/LIG1/CHTF18/CHTF8/RPA1/RFC5/PRIM2/POLD3/FEN1/SHQ1/PCNA/CCNA1/DKC1/RFC1
REACTOME_HCMV_INFECTION	REACTOME_HCMV_INFECTION	161	0.355893	1.75299	0.000179041	0.0013182	0.00084784	7722	tags=33%, list=21%, signal=26%	TUBA3C/TUBAL3/H2AC13/TUBB3/H2BC7/H2BC1/H2AC1/H2BC18/H3C12/TUBA1B/POM121/EZH2/H2BC17/NUP205/NUP153/TPR/NUP210/TUBB4A/TUBA1C/H4-16/H2BC13/RBBP4/NUP160/DYNC1LI2/H2AC16/H4C5/CBX1/H2BC6/NUP188/H3C13/H2BC14/NUP42/SUZ12/ITGB1/NUP107/H3C2/DYNC1I1/NUP155/H4C15/DYNC1H1/NDC1/H2BU1/NCOR2/CREB1/NUP37/NUP58/TUBB1/TUBB2B/GPS2/H2BC8/NUP98/H2BC9/H2BC3
NABA_CORE_MATRISOME	NABA_CORE_MATRISOME	275	0.31015	1.64996	0.000179279	0.0013182	0.00084784	5892	tags=25%, list=16%, signal=21%	ZPLD1/COL2A1/SPOCK3/MATN3/VWDE/DMBT1/COL24A1/NELL1/IGSF10/FRAS1/COL4A6/COL11A1/LAMA1/HAPLN1/COL11A2/VWA2/NPNT/COL10A1/EPYC/COL9A2/TNC/COL28A1/NYX/NTNG1/MFAP2/VIT/IMPG1/COL4A5/COL21A1/PAPLN/EMILIN3/NID1/COCH/FBLN1/RELN/AMELY/THBS4/ZP1/LAMA3/FBN2/LTBP1/MFAP3/TNFAIP6/COL9A3/VWA5B2/EDIL3/IBSP/ANOS1/SSPOP/NTN3/COL5A2/LAMA5/NID2/MXRA5/LAMC1/COL4A3/LAMB1/CTHRC1/NTNG2/COL20A1/HMCN1/GLDN/FNDC8/INTS6L/NELL…
WP_METABOLIC_PATHWAY_OF_LDL_HDL_AND_TG_INCLUDING_DISEASES	WP_METABOLIC_PATHWAY_OF_LDL_HDL_AND_TG_INCLUDING_DISEASES	17	-0.67407	-2.11273	0.000186317	0.00136305	0.000876691	3069	tags=35%, list=8%, signal=32%	APOC2/APOE/CETP/APOA2/APOA1/LCAT
REACTOME_PHASE_II_CONJUGATION_OF_COMPOUNDS	REACTOME_PHASE_II_CONJUGATION_OF_COMPOUNDS	108	-0.377189	-1.86001	0.00018646	0.00136305	0.000876691	2837	tags=26%, list=8%, signal=24%	ACSM1/UGP2/MGST3/GSTM5/MGST1/SULT2A1/MGST2/SULT2B1/ACSM5/SULT1A2/UGT2B15/GSTA5/GGT5/ABHD14B/GSTA1/GLYATL1/ACSM2B/CYP1A2/ACSM2A/UGT2B10/GSTO1/UGT2A1/SULT1A1/GSTZ1/GLYAT/UGT2B7/NAT2/NNMT
WP_MBDNF_AND_PROBDNF_REGULATION_OF_GABA_NEUROTRANSMISSION	WP_MBDNF_AND_PROBDNF_REGULATION_OF_GABA_NEUROTRANSMISSION	38	0.550294	2.07226	0.000187845	0.0013692	0.000880647	7029	tags=47%, list=19%, signal=38%	GABRA2/GABRA3/GABRA5/GABRG2/GABRA4/GABRQ/GABRB3/PIK3R2/PLCG1/GABRG3/GABRB2/GABRG1/BDNF/ROCK1/JAK2/PIK3CG/CREB1/PIK3CA
KEGG_DNA_REPLICATION	KEGG_DNA_REPLICATION	36	0.562482	2.10076	0.00019209	0.00139611	0.000897953	8843	tags=67%, list=24%, signal=51%	MCM2/PRIM1/MCM6/POLD1/RFC3/RNASEH2A/POLA1/DNA2/MCM4/MCM3/POLE2/RFC4/LIG1/MCM7/RPA1/RFC5/MCM5/PRIM2/POLD3/FEN1/PCNA/RPA4/RFC1/POLE
REACTOME_CONSTITUTIVE_SIGNALING_BY_ABERRANT_PI3K_IN_CANCER	REACTOME_CONSTITUTIVE_SIGNALING_BY_ABERRANT_PI3K_IN_CANCER	78	0.441248	1.93689	0.000192862	0.00139769	0.000898971	7345	tags=31%, list=20%, signal=25%	FGF4/FGF5/FGF20/NRG3/EREG/EGF/KITLG/PIK3R2/TGFA/FRS2/SRC/FGF2/CD80/FGFR1/TRAT1/ICOS/FGFR2/BTC/GAB1/FGF3/STRN/PTPN11/PIK3CA/FGFR3
REACTOME_HEME_DEGRADATION	REACTOME_HEME_DEGRADATION	15	-0.688344	-2.088	0.00019496	0.00140885	0.000906149	4461	tags=47%, list=12%, signal=41%	SLCO1B1/SLCO1B3/ALB/HMOX2/GSTA1/BLVRB/FABP1
WP_SUDDEN_INFANT_DEATH_SYNDROME_SIDS_SUSCEPTIBILITY_PATHWAYS	WP_SUDDEN_INFANT_DEATH_SYNDROME_SIDS_SUSCEPTIBILITY_PATHWAYS	157	0.357498	1.74599	0.000202639	0.00146016	0.000939148	6822	tags=29%, list=19%, signal=23%	SST/TAC1/POU3F2/HTR3A/IL13/TPH1/CDCA7L/SOX2/FOXM1/NEUROD1/SNAP25/MIR210/IL1A/CHRNA7/TP73/MYB/VIPR2/HDAC9/CXCL8/DLX2/GNB3/GPD1L/RYR2/CHRNB2/HIF1A/SLC1A3/EP300/SP3/NFYA/SLC6A4/SSTR1/PLP1/BDNF/IL1B/NOS1AP/GJA1/KCNH2/CTNNB1/VEGFA/MAZ/REST/CREB1/PRKAR2A/ALDOA/TCF3
REACTOME_GAP_JUNCTION_ASSEMBLY	REACTOME_GAP_JUNCTION_ASSEMBLY	38	0.547836	2.06301	0.000204825	0.0014717	0.000946574	7638	tags=39%, list=21%, signal=31%	TUBA3C/GJB6/TUBAL3/TUBB3/GJB4/GJA3/TUBA1B/TUBB4A/TUBA1C/GJB7/GJA1/TUBB1/TUBB2B/GJA9/GJA8
REACTOME_SARS_COV_2_MODULATES_HOST_TRANSLATION_MACHINERY	REACTOME_SARS_COV_2_MODULATES_HOST_TRANSLATION_MACHINERY	51	-0.465568	-1.9695	0.000209882	0.00150376	0.000967191	13576	tags=67%, list=37%, signal=42%	RPS4X/RPS25/SNRPF/SNRPE/RPS3/RPS6/RPSA/GEMIN6/RPS13/RPS3A/RPS7/RPS8/RPS12/RPS27/RPS5/RPS27A/RPS16/RPS2/RPS4Y1/RPS24/RPS21/RPS11/RPS14/SNRPD2/RPS27L/RPS15/RPS29/RPS9/RPS26/RPS19/FAU/RPS28/RPS15A/RPS20
WP_MITOCHONDRIAL_COMPLEX_III_ASSEMBLY	WP_MITOCHONDRIAL_COMPLEX_III_ASSEMBLY	15	-0.686914	-2.08367	0.000210737	0.00150561	0.000968379	3528	tags=53%, list=10%, signal=48%	UQCC2/UQCRFS1/CYC1/UQCC3/UQCR11/UQCRB/UQCR10/UQCRQ
BIOCARTA_CELLCYCLE_PATHWAY	BIOCARTA_CELLCYCLE_PATHWAY	23	0.636417	2.13288	0.000214502	0.0015261	0.000981561	8790	tags=65%, list=24%, signal=50%	CDK1/CDC25A/RBL1/CCNB1/CDK4/CDK2/TFDP1/E2F1/CDK6/CDKN2C/CCND1/RB1/CDKN2B/CCNA1/CCND2
WP_DISORDERS_OF_BILE_ACID_SYNTHESIS_AND_BILIARY_TRANSPORT	WP_DISORDERS_OF_BILE_ACID_SYNTHESIS_AND_BILIARY_TRANSPORT	20	-0.630022	-2.09954	0.000214816	0.0015261	0.000981561	5219	tags=50%, list=14%, signal=43%	ABCB4/SLCO1B1/BAAT/SLCO1B3/CYP8B1/AKR1C4/CYP27A1/HSD3B7/SLC27A2/SLC27A5
REACTOME_SIGNALING_BY_FGFR1_IN_DISEASE	REACTOME_SIGNALING_BY_FGFR1_IN_DISEASE	38	0.546709	2.05877	0.000215437	0.00152622	0.000981635	8266	tags=47%, list=23%, signal=37%	FGF4/FGF5/FGF20/CNTRL/PLCG1/TRIM24/FRS2/FGF2/FGFR1/CPSF6/GAB1/NRAS/ZMYM2/PIK3CA/KRAS/MYO18A/STAT1/SOS1
REACTOME_SENSORY_PERCEPTION_OF_TASTE	REACTOME_SENSORY_PERCEPTION_OF_TASTE	47	0.505855	1.99377	0.000218064	0.0015405	0.000990819	7695	tags=49%, list=21%, signal=39%	ITPR3/GRM1/CALHM3/TRPM5/TAS2R38/TAS2R43/SCN2A/GNG13/TAS2R5/TAS2R31/TAS2R1/TAS2R20/GNB3/GRM4/TAS2R3/SCN9A/TAS1R2/CALHM1/TAS2R14/KCNJ2/TAS2R4/OTOP1/TAS2R30
BIOCARTA_FIBRINOLYSIS_PATHWAY	BIOCARTA_FIBRINOLYSIS_PATHWAY	12	-0.721084	-2.02312	0.000228312	0.00160839	0.00103449	2537	tags=50%, list=7%, signal=47%	CPB2/F2/PLG/FGA/FGG/FGB
REACTOME_DEFECTS_OF_CONTACT_ACTIVATION_SYSTEM_CAS_AND_KALLIKREIN_KININ_SYSTEM_KKS	REACTOME_DEFECTS_OF_CONTACT_ACTIVATION_SYSTEM_CAS_AND_KALLIKREIN_KININ_SYSTEM_KKS	15	-0.684817	-2.0773	0.000233298	0.00163261	0.00105007	1810	tags=53%, list=5%, signal=51%	VWF/F12/F2/F10/GP9/SERPING1/KLKB1/F9
PID_PS1_PATHWAY	PID_PS1_PATHWAY	46	0.525851	2.05834	0.000233692	0.00163261	0.00105007	9994	tags=52%, list=27%, signal=38%	WIF1/DKK1/NKD1/FZD1/PPP2R5D/SSPOP/HNF1A/KREMEN2/NOTCH1/CTNNB1/CCND1/CSNK1A1/MAPK1/MAP3K7/CREBBP/NEDD4/APC/NCSTN/ADAM10/WNT1/APH1B/CSNK2A1/FBXW11/PPARD
REACTOME_RHOQ_GTPASE_CYCLE	REACTOME_RHOQ_GTPASE_CYCLE	59	0.477793	1.97018	0.00023357	0.00163261	0.00105007	12561	tags=63%, list=34%, signal=41%	DEPDC1B/ARHGAP5/SLC1A5/SLC4A7/DIAPH3/IQGAP3/GIT2/MPP7/ARHGAP33/CDC42BPB/ARL13B/OPHN1/IQGAP1/SRGAP2/ARHGAP26/VANGL1/ARHGAP32/GJA1/ARHGAP21/TFRC/PAK1/CPNE8/PAK4/FNBP1/CDC42BPA/SNAP23/PREX1/CFTR/GOPC/TRIP10/CDC42EP2/SYDE1/PAK2/ARHGAP35/WASL/ARHGEF9/ARHGAP1
REACTOME_FATTY_ACIDS	REACTOME_FATTY_ACIDS	15	-0.683989	-2.07479	0.000237828	0.00165691	0.0010657	2558	tags=80%, list=7%, signal=74%	CYP4F3/CYP4F12/CYP2J2/CYP2B6/CYP4F11/CYP2A13/CYP4B1/CYP4F2/CYP2D6/CYP4A11/CYP2A7/CYP4A22
KEGG_PANCREATIC_CANCER	KEGG_PANCREATIC_CANCER	70	0.45624	1.9523	0.000240891	0.00167363	0.00107645	12702	tags=64%, list=35%, signal=42%	EGF/BRCA2/E2F2/TGFB2/RAF1/PIK3R2/E2F3/CDK4/RAD51/TGFA/VEGFD/E2F1/CDK6/VEGFA/SMAD3/CCND1/PIK3CG/MAPK1/PIK3CA/RB1/BRAF/KRAS/ARHGEF6/MAPK10/STAT1/RALBP1/PIK3CD/NFKB1/TGFBR1/PIK3R5/PIK3CB/SMAD2/TGFBR2/JAK1/MAPK9/MAPK8/TGFB1/CHUK/AKT1/IKBKB/CDKN2A/EGFR/TP53/IKBKG/SMAD4
REACTOME_SYNTHESIS_OF_BILE_ACIDS_AND_BILE_SALTS_VIA_24_HYDROXYCHOLESTEROL	REACTOME_SYNTHESIS_OF_BILE_ACIDS_AND_BILE_SALTS_VIA_24_HYDROXYCHOLESTEROL	14	-0.700638	-2.0583	0.00024629	0.00170644	0.00109755	1091	tags=50%, list=3%, signal=49%	CYP8B1/CYP39A1/AKR1C4/CYP27A1/HSD3B7/SLC27A2/SLC27A5
REACTOME_SUMOYLATION_OF_CHROMATIN_ORGANIZATION_PROTEINS	REACTOME_SUMOYLATION_OF_CHROMATIN_ORGANIZATION_PROTEINS	71	0.452726	1.93996	0.000251056	0.00173469	0.00111572	9886	tags=52%, list=27%, signal=38%	POM121/NUP205/CBX2/NUP153/TPR/NUP210/H4-16/PHC1/NUP160/H4C5/NUP188/NUP42/SUZ12/NUP107/PIAS1/RNF2/HDAC4/NUP155/H4C15/NDC1/PHC3/CBX5/PCGF2/NUP37/NUP58/NUP98/HDAC2/CHD3/SATB2/SATB1/SCMH1/NUP62/POM121C/NUP133/NUP54/RANBP2/BMI1
REACTOME_DOWNSTREAM_SIGNALING_OF_ACTIVATED_FGFR1	REACTOME_DOWNSTREAM_SIGNALING_OF_ACTIVATED_FGFR1	31	0.569343	2.06178	0.000254273	0.00175212	0.00112694	8826	tags=58%, list=24%, signal=44%	FGF4/FGF5/FGF20/PLCG1/FRS2/FGF2/FLRT1/FGFR1/FLRT2/GAB1/FGF3/NRAS/PTPN11/PIK3CA/KRAS/SHC1/SOS1/FLRT3
REACTOME_NEGATIVE_REGULATION_OF_THE_PI3K_AKT_NETWORK	REACTOME_NEGATIVE_REGULATION_OF_THE_PI3K_AKT_NETWORK	113	0.383121	1.78469	0.000257635	0.00177045	0.00113872	10094	tags=38%, list=28%, signal=28%	FGF4/FGF5/FGF20/NRG3/EREG/EGF/PIP5K1B/KITLG/PPP2R5D/PIK3R2/TGFA/PIP5K1A/FRS2/SRC/FGF2/CD80/FGFR1/TRAT1/ICOS/IL1RAP/FGFR2/BTC/GAB1/FGF3/MAPK1/STRN/PTPN11/PIK3CA/IER3/FGFR3/CD28/IL33/AREG/GAB2/PIK3CD/PDGFRA/PIP4K2C/KLB/PIP4K2B/IRS1/NRG4/PHLPP2/PIK3CB
WP_MYD88_DISTINCT_INPUTOUTPUT_PATHWAY	WP_MYD88_DISTINCT_INPUTOUTPUT_PATHWAY	18	0.680387	2.09214	0.000258414	0.00177098	0.00113906	5324	tags=44%, list=15%, signal=38%	TLR10/IL1A/TLR6/TLR1/TLR8/TLR7/UBE2V1/TLR2
REACTOME_INTERFERON_ALPHA_BETA_SIGNALING	REACTOME_INTERFERON_ALPHA_BETA_SIGNALING	71	-0.425646	-1.91096	0.000259688	0.00177488	0.00114157	10350	tags=44%, list=28%, signal=31%	IFNA1/HLA-E/IFNA4/IRF7/EGR1/SOCS3/IFNA14/IFNA13/IFNA17/MX1/IFI35/HLA-G/IFNA6/IFNA2/IFNA10/IFITM1/IFNAR2/IFNA21/IFNA16/PSMB8/SOCS1/HLA-A/HLA-B/HLA-F/ISG20/IFITM3/ISG15/IFITM2/IFI6/BST2/IFI27
REACTOME_GAP_JUNCTION_TRAFFICKING_AND_REGULATION	REACTOME_GAP_JUNCTION_TRAFFICKING_AND_REGULATION	51	0.495887	1.98295	0.000270084	0.00184095	0.00118407	7638	tags=37%, list=21%, signal=29%	TUBA3C/GJB6/TUBAL3/TUBB3/GJB4/DNM1/GJA3/TUBA1B/TUBB4A/TUBA1C/GJB7/SRC/MYO6/GJA1/DAB2/TUBB1/TUBB2B/GJA9/GJA8
PID_HNF3B_PATHWAY	PID_HNF3B_PATHWAY	44	-0.487822	-1.99561	0.000276357	0.00187863	0.0012083	2256	tags=30%, list=6%, signal=28%	FOXA3/TAT/ALB/F2/IGFBP1/CEBPB/ALDOB/PCK1/CEBPD/GCK/APOA1/TTR/INS
WP_HEAD_AND_NECK_SQUAMOUS_CELL_CARCINOMA	WP_HEAD_AND_NECK_SQUAMOUS_CELL_CARCINOMA	74	0.448769	1.93869	0.000284717	0.00193026	0.00124151	7694	tags=42%, list=21%, signal=33%	CSMD3/IGF1R/PIK3R2/CDK4/PRKAA2/E2F1/NOTCH2/MAML1/CDK6/FGFR1/REL/FGFR2/CUL3/NOTCH1/GAB1/CTNNB1/FADD/NRAS/VEGFA/CCND1/PIK3CG/AJUBA/TSC1/PIK3CA/RB1/FGFR3/KRAS/FAT1/PDPK1/CASP8/TRAF3
WP_MECHANOREGULATION_AND_PATHOLOGY_OF_YAPTAZ_VIA_HIPPO_AND_NONHIPPO_MECHANISMS	WP_MECHANOREGULATION_AND_PATHOLOGY_OF_YAPTAZ_VIA_HIPPO_AND_NONHIPPO_MECHANISMS	46	0.522432	2.04496	0.00028843	0.00195019	0.00125433	9834	tags=57%, list=27%, signal=41%	PAK5/ITGB6/ITGB8/ITGB4/SRC/ACTA1/YY1AP1/ITGB1/ITGB7/LATS1/TEAD1/CTNNB1/MAP4K4/MAP4K3/MAPK10/YWHAQ/PAK6/MAP4K5/SGMS1/TEAD2/ACTC1/ITGB3/TEAD3/ITGB2/PAK1/PAK4
WP_TUMOR_SUPPRESSOR_ACTIVITY_OF_SMARCB1	WP_TUMOR_SUPPRESSOR_ACTIVITY_OF_SMARCB1	31	0.563057	2.03902	0.000304707	0.00205473	0.00132157	12204	tags=84%, list=34%, signal=56%	EZH2/SMARCC2/CDK4/RBBP4/SMARCC1/GLI1/ACTL6A/ARID1A/SUZ12/CDK6/GLI2/GLI3/ARID1B/RB1/DPF1/SMARCD1/PTCH1/ACTL6B/DPF2/EED/SMARCA4/SMO/SMARCD3/SMARCB1/CDKN2A/SMARCE1
PID_INTEGRIN_CS_PATHWAY	PID_INTEGRIN_CS_PATHWAY	26	0.602728	2.10965	0.000306174	0.00205912	0.00132439	6373	tags=46%, list=17%, signal=38%	ITGB6/ITGA3/ITGB8/ITGA2/ITGB4/ITGA6/ITGA4/ITGB1/ITGB7/ITGAV/ITGAM/ITGA5
REACTOME_TRANSPORT_OF_BILE_SALTS_AND_ORGANIC_ACIDS_METAL_IONS_AND_AMINE_COMPOUNDS	REACTOME_TRANSPORT_OF_BILE_SALTS_AND_ORGANIC_ACIDS_METAL_IONS_AND_AMINE_COMPOUNDS	85	0.422636	1.88495	0.000321682	0.00215767	0.00138777	6219	tags=33%, list=17%, signal=27%	SLC6A15/SLC6A14/SLC30A8/SLC44A4/SLC13A2/SLC6A5/SLC6A20/SLC44A5/SLC22A15/SLC6A6/SLC30A3/SLC22A6/SLC39A1/SLC6A9/SLC6A7/SLC18A1/SLC5A3/SLC41A1/SLC6A19/SLC13A4/SLC39A10/SLC18A2/EMB/SLC22A16/SLC6A11/SLC47A2/SLC39A6/SLC30A2
WP_VITAMIN_K_METABOLISM_AND_ACTIVATION_OF_DEPENDENT_PROTEINS	WP_VITAMIN_K_METABOLISM_AND_ACTIVATION_OF_DEPENDENT_PROTEINS	12	-0.710109	-1.99233	0.000336814	0.00225317	0.0014492	4451	tags=58%, list=12%, signal=51%	NQO1/PROC/F2/F10/PROZ/F9/VKORC1
REACTOME_CYCLIN_A_B1_B2_ASSOCIATED_EVENTS_DURING_G2_M_TRANSITION	REACTOME_CYCLIN_A_B1_B2_ASSOCIATED_EVENTS_DURING_G2_M_TRANSITION	25	0.609873	2.09993	0.000339997	0.00226246	0.00145518	8814	tags=56%, list=24%, signal=42%	CCNA2/FOXM1/CDK1/PLK1/CDC25A/CCNB2/CCNB1/PKMYT1/CDK2/CDC25C/WEE1/CCNA1/XPO1/CDC25B
PID_RAC1_REG_PATHWAY	PID_RAC1_REG_PATHWAY	38	0.536976	2.02211	0.000339151	0.00226246	0.00145518	10835	tags=58%, list=30%, signal=41%	RACGAP1/CHN2/ARHGEF2/PREX2/CHN1/TRIO/TIAM2/DOCK2/RASGRF1/VAV3/ARHGEF25/ARHGEF6/DOCK1/SPATA13/SOS1/RALBP1/ABI1/ARHGDIA/EPS8/PREX1/ELMO1/ABR
REACTOME_CLASS_C_3_METABOTROPIC_GLUTAMATE_PHEROMONE_RECEPTORS	REACTOME_CLASS_C_3_METABOTROPIC_GLUTAMATE_PHEROMONE_RECEPTORS	39	0.528146	2.0028	0.000348672	0.00231408	0.00148837	6192	tags=46%, list=17%, signal=38%	GRM3/GRM1/TAS2R38/TAS2R43/TAS2R5/TAS2R31/TAS2R1/TAS2R19/GPRC6A/TAS2R20/CASR/GRM4/GRM5/TAS2R3/GRM7/TAS1R2/TAS2R14/GRM6
WP_GENES_CONTROLLING_NEPHROGENESIS	WP_GENES_CONTROLLING_NEPHROGENESIS	44	0.513304	1.9819	0.000352242	0.00233164	0.00149967	7110	tags=45%, list=20%, signal=37%	EYA1/NPHS1/ITGA3/NPHS2/FOXD1/ROBO2/HOXA11/ILK/SIX1/NOTCH2/ITGB1/FGFR2/NCK2/EMX2/GLI3/CTNNB1/VEGFA/CD2AP/KIRREL1/CD36
PID_INTEGRIN4_PATHWAY	PID_INTEGRIN4_PATHWAY	11	0.783244	2.11574	0.000361063	0.00238377	0.0015332	5257	tags=64%, list=14%, signal=54%	LAMA1/LAMA3/ITGB4/ITGA6/LAMA5/LAMC1/LAMB1
REACTOME_INTERACTIONS_OF_VPR_WITH_HOST_CELLULAR_PROTEINS	REACTOME_INTERACTIONS_OF_VPR_WITH_HOST_CELLULAR_PROTEINS	37	0.516238	1.94385	0.000362874	0.00238947	0.00153687	12487	tags=76%, list=34%, signal=50%	POM121/NUP205/NUP153/TPR/NUP210/NUP160/NUP188/PSIP1/NUP42/NUP107/NUP155/NDC1/NUP37/NUP58/NUP98/HMGA1/NUP62/POM121C/NUP133/NUP54/RANBP2/NUP93/NUP43/NUP85/SEH1L/NUP214/NUP88/NUP35
KEGG_LINOLEIC_ACID_METABOLISM	KEGG_LINOLEIC_ACID_METABOLISM	29	-0.552594	-2.00365	0.000366769	0.00240883	0.00154932	3636	tags=45%, list=10%, signal=40%	PLA2G5/CYP2C18/CYP3A5/CYP3A7/CYP2E1/PLA2G2F/CYP3A43/CYP2C9/CYP2C19/CYP3A4/CYP1A2/CYP2C8/PLA2G2A
REACTOME_CARGO_TRAFFICKING_TO_THE_PERICILIARY_MEMBRANE	REACTOME_CARGO_TRAFFICKING_TO_THE_PERICILIARY_MEMBRANE	51	0.487674	1.95011	0.000370579	0.00242753	0.00156135	11764	tags=57%, list=32%, signal=39%	SSTR3/PKD1/ASAP1/UNC119B/ARL13B/BBS1/PKD2/CCT5/RP2/BBS10/EXOC7/BBS7/RAB3IP/ARL6/GBF1/BBS5/EXOC5/BBS12/EXOC1/CNGA4/LZTFL1/EXOC6/EXOC2/CCT2/SMO/TCP1/BBS9/CNGB1/NPHP3
REACTOME_MECP2_REGULATES_NEURONAL_RECEPTORS_AND_CHANNELS	REACTOME_MECP2_REGULATES_NEURONAL_RECEPTORS_AND_CHANNELS	18	0.671311	2.06423	0.00037526	0.00245183	0.00157697	9380	tags=67%, list=26%, signal=50%	GRIA2/OPRK1/TRPC3/GPRIN1/NOTCH1/CREB1/SIN3A/HDAC2/GRIN2B/GRIN2A/OPRM1/PTPN1
PID_NCADHERIN_PATHWAY	PID_NCADHERIN_PATHWAY	33	0.56799	2.08257	0.000378961	0.00246961	0.00158841	7174	tags=45%, list=20%, signal=37%	GRIA2/CNR1/GAP43/DAGLA/PLCG1/FER/FGFR1/ROCK1/GJA1/CTNNB1/PTPN11/MAPRE1/KIF5B/PIK3CA/DCTN1
REACTOME_FGFR1_MUTANT_RECEPTOR_ACTIVATION	REACTOME_FGFR1_MUTANT_RECEPTOR_ACTIVATION	31	0.553949	2.00603	0.000380357	0.00247232	0.00159015	7742	tags=39%, list=21%, signal=31%	FGF4/FGF5/FGF20/CNTRL/TRIM24/FGF2/FGFR1/CPSF6/ZMYM2/PIK3CA/MYO18A/STAT1
REACTOME_NEPHRIN_FAMILY_INTERACTIONS	REACTOME_NEPHRIN_FAMILY_INTERACTIONS	23	0.618005	2.07118	0.000390914	0.00252791	0.00162591	10094	tags=70%, list=28%, signal=50%	KIRREL2/NPHS1/NPHS2/ACTN2/ACTN3/PIK3R2/IQGAP1/NCK2/CD2AP/KIRREL1/PIK3CA/ACTN4/CASK/SPTBN1/SPTAN1/PIK3CB
PID_MYC_ACTIV_PATHWAY	PID_MYC_ACTIV_PATHWAY	79	0.421848	1.86064	0.000390263	0.00252791	0.00162591	9977	tags=44%, list=27%, signal=32%	LIN28B/CDCA7/PMAIP1/PEG10/SLC2A1/CDC25A/SERPINI1/CCNB1/E2F3/CDK4/TAF4B/EIF4A1/BCAT1/EP300/CAD/ACTL6A/TRRAP/BIRC5/SMAD3/IREB2/TFRC/PFKM/HMGA1/CREBBP/HUWE1/GPAM/MTA1/KAT5/NME2/CCND2/MMP9/RIOX2/RCC1/BMI1/DDX18
WP_GABA_RECEPTOR_SIGNALING	WP_GABA_RECEPTOR_SIGNALING	31	0.553081	2.00289	0.000392965	0.00253108	0.00162795	5591	tags=39%, list=15%, signal=33%	GABRA2/GABRA3/GABRA5/GABRG2/GABRA4/GABRQ/GABRB3/GAD2/GABRG3/GABRB2/GABRG1/SLC6A11
REACTOME_POTASSIUM_CHANNELS	REACTOME_POTASSIUM_CHANNELS	103	0.390697	1.78849	0.000393412	0.00253108	0.00162795	6848	tags=33%, list=19%, signal=27%	KCNK2/KCNV1/HCN4/KCNH8/KCNG3/KCNK10/HCN1/KCNH7/KCNA6/KCNH5/KCNJ10/KCNC1/GNG13/KCNV2/KCNJ9/GNGT1/KCNA2/KCNQ3/KCND2/GNB3/KCNA3/KCNQ5/HCN3/KCNMB4/KCNB2/KCNS1/GNG3/KCNMB3/KCNH2/KCNJ16/KCNH6/KCNJ2/KCNJ3/KCNMB2
REACTOME_RUNX1_INTERACTS_WITH_CO_FACTORS_WHOSE_PRECISE_EFFECT_ON_RUNX1_TARGETS_IS_NOT_KNOWN	REACTOME_RUNX1_INTERACTS_WITH_CO_FACTORS_WHOSE_PRECISE_EFFECT_ON_RUNX1_TARGETS_IS_NOT_KNOWN	37	0.514155	1.93601	0.000396434	0.00254404	0.00163628	12204	tags=76%, list=34%, signal=50%	SMARCC2/CBX2/PHC1/SMARCC1/EP300/ACTL6A/ARID1A/PBRM1/RNF2/ARID2/PHC3/ARID1B/SMARCD1/ACTL6B/HIPK2/SCMH1/CBFB/CSNK2A1/RUNX1/BMI1/RYBP/SMARCA4/CBX4/CBX6/SMARCD3/SMARCA2/SMARCB1/SMARCE1
REACTOME_ABERRANT_REGULATION_OF_MITOTIC_G1_S_TRANSITION_IN_CANCER_DUE_TO_RB1_DEFECTS	REACTOME_ABERRANT_REGULATION_OF_MITOTIC_G1_S_TRANSITION_IN_CANCER_DUE_TO_RB1_DEFECTS	17	0.688865	2.09393	0.000400107	0.00256109	0.00164725	7062	tags=59%, list=19%, signal=47%	CCNE2/E2F2/E2F3/CDK4/CDK2/TFDP1/E2F1/CDK6/CCND1/RB1
BIOCARTA_VDR_PATHWAY	BIOCARTA_VDR_PATHWAY	24	0.603289	2.04352	0.000401158	0.00256132	0.00164739	8606	tags=58%, list=24%, signal=45%	SMARCC2/SMARCC1/EP300/ACTL6A/ARID1A/CHAF1A/BAZ1B/CARM1/MED1/TOP2B/SUPT16H/CREBBP/SMARCD1/VDR
WP_TCELL_RECEPTOR_SIGNALING_PATHWAY	WP_TCELL_RECEPTOR_SIGNALING_PATHWAY	90	0.406823	1.83203	0.000404136	0.00257381	0.00165543	12106	tags=60%, list=33%, signal=40%	TNFRSF9/IL1A/IL17A/RAF1/CBL/PIK3R2/PLCG1/FYB1/NFATC2/CD3G/PRKCD/REL/ICOS/IL1B/MALT1/ITK/LAT/CARD11/CD8A/MAPK1/CREB1/ATF2/PTPN11/CCR5/VAV3/MAP3K8/PRKCQ/PDPK1/MAP3K7/CD28/CRKL/SHC1/GATA3/SOS1/GAB2/SH2B3/OPRM1/MAP3K14/PAK1/NFKB1/LCP2/BCL10/CBLB/MAPK9/MAPK8/ITPR1/NCK1/TGFB1/CHUK/VAV1/TRAF6/MAPK14/AKT1/IKBKB
BIOCARTA_ATRBRCA_PATHWAY	BIOCARTA_ATRBRCA_PATHWAY	21	0.655438	2.14741	0.000406845	0.00258454	0.00166233	10179	tags=71%, list=28%, signal=51%	BRCA2/FANCD2/CHEK1/BRCA1/FANCE/FANCA/RAD51/ATM/MRE11/ATR/RAD1/RAD50/RAD9A/FANCG/FANCF
REACTOME_E2F_MEDIATED_REGULATION_OF_DNA_REPLICATION	REACTOME_E2F_MEDIATED_REGULATION_OF_DNA_REPLICATION	22	0.62581	2.09142	0.000413627	0.00262102	0.00168579	7062	tags=55%, list=19%, signal=44%	CDK1/ORC1/PRIM1/ORC6/CCNB1/POLA1/MCM8/TFDP1/E2F1/PRIM2/ORC2/RB1
KEGG_PPAR_SIGNALING_PATHWAY	KEGG_PPAR_SIGNALING_PATHWAY	69	-0.415288	-1.85382	0.000415288	0.00262495	0.00168832	1136	tags=26%, list=3%, signal=25%	PCK2/HMGCS2/CYP4A11/CYP8B1/CYP27A1/RXRG/SLC27A2/CYP4A22/PCK1/APOA5/APOA2/ANGPTL4/FABP1/FABP4/APOA1/SLC27A5/APOC3/ADIPOQ
WP_REGULATION_OF_ACTIN_CYTOSKELETON	WP_REGULATION_OF_ACTIN_CYTOSKELETON	150	0.363582	1.77404	0.000418523	0.00263879	0.00169722	8266	tags=35%, list=23%, signal=27%	FGF4/FGF5/FGF20/PAK5/MYL1/EGF/PIP5K1B/CHRM4/FGD1/FGF11/WASF1/RAF1/PIK3R2/DIAPH3/CHRM3/VIL1/LIMK1/PIP5KL1/PIP5K1A/FGF2/PPP1R12A/FGFR1/MYH10/ENAH/FGFR2/IQGAP1/NCKAP1/PIK3C2A/ROCK1/ABI2/FGF13/FGF3/VCL/MAPK6/NRAS/PIK3CG/MAPK1/PIK3CA/ROCK2/BRAF/GNA13/FGFR3/KRAS/SSH1/ARHGEF6/WASF2/RDX/DOCK1/APC2/APC/PAK6/PIK3C2B/SOS1
KEGG_INOSITOL_PHOSPHATE_METABOLISM	KEGG_INOSITOL_PHOSPHATE_METABOLISM	54	0.47463	1.9162	0.000426588	0.00268293	0.00172561	10217	tags=57%, list=28%, signal=41%	INPP5J/PLCD4/PIP5K1B/PLCB1/IPPK/PLCG1/PIKFYVE/PIP5K1A/IPMK/PIK3C2A/PI4KA/SYNJ1/INPPL1/SYNJ2/PIK3CG/INPP4A/PIK3CA/INPP5A/PLCB4/OCRL/MIOX/PLCE1/PIK3C2B/PIK3CD/PI4KB/INPP5B/PIP4K2C/PIP4K2B/PIK3CB/PLCD3/PIK3C3
REACTOME_PEPTIDE_LIGAND_BINDING_RECEPTORS	REACTOME_PEPTIDE_LIGAND_BINDING_RECEPTORS	193	0.332719	1.68751	0.000430685	0.00270196	0.00173785	4769	tags=26%, list=13%, signal=23%	SST/CXCL5/TAC1/SSTR3/CCKBR/NTS/TRH/PDYN/TACR3/OPRK1/CCR8/NMU/PRLHR/UTS2R/RLN3/NPFFR1/CCL7/PROKR1/TAC3/CCR3/AVPR1B/CCL25/CXCL3/OPRL1/MC4R/CCR4/UTS2B/PENK/CCK/NPFFR2/CXCL8/CXCR5/CXCL9/GHSR/GRPR/TRHR/CXCR2/TACR2/PROK2/MLNR/CCR6/CXCL1/BRS3/PROKR2/KEL/GRP/PYY/CXCL6/MCHR2/RXFP4/RLN2
REACTOME_ESTABLISHMENT_OF_SISTER_CHROMATID_COHESION	REACTOME_ESTABLISHMENT_OF_SISTER_CHROMATID_COHESION	11	0.778495	2.10291	0.000432826	0.00270865	0.00174216	8076	tags=100%, list=22%, signal=78%	ESCO2/STAG1/SMC3/CDCA5/SMC1A/STAG2/PDS5B/ESCO1/WAPL/RAD21/PDS5A
KEGG_MELANOMA	KEGG_MELANOMA	71	0.439	1.88115	0.000448079	0.00279279	0.00179627	7349	tags=37%, list=20%, signal=29%	FGF4/FGF5/FGF20/EGF/FGF11/E2F2/IGF1R/RAF1/PIK3R2/E2F3/CDK4/E2F1/FGF2/CDK6/FGFR1/FGF13/FGF3/NRAS/CCND1/PIK3CG/MAPK1/PIK3CA/RB1/MITF/BRAF/KRAS
REACTOME_HATS_ACETYLATE_HISTONES	REACTOME_HATS_ACETYLATE_HISTONES	141	0.356638	1.72459	0.000448485	0.00279279	0.00179627	9350	tags=40%, list=26%, signal=30%	PAX3/H2AC13/H2BC7/H2BC1/H2AC1/H2BC18/H3C12/H2BC17/USP22/BRPF3/H4-16/H2BC13/YEATS2/H2AC16/H4C5/EP300/ACTL6A/EP400/H2BC6/SUPT20H/H3C13/H2BC14/TRRAP/ELP1/H3C2/KANSL1/KAT6A/BRPF1/H4C15/HCFC1/ATXN7/ATXN7L3/H2BU1/JADE3/ATF2/DR1/H2BC8/YEATS4/OGT/HAT1/SAP130/KAT6B/KANSL2/H2BC9/H2BC3/CREBBP/BRD1/KAT7/JADE2/KAT5/H2AC12/ZZZ3/ING3/PHF20/NCOA2/BRD8/MSL2
REACTOME_GABA_RECEPTOR_ACTIVATION	REACTOME_GABA_RECEPTOR_ACTIVATION	60	0.45412	1.88196	0.00047602	0.00295695	0.00190186	6661	tags=38%, list=18%, signal=31%	GABRA2/GABRA3/GABRA5/GABRG2/KCNJ10/GABRA4/GABRQ/GNG13/KCNJ9/GNGT1/GABRB3/ADCY7/GNB3/ADCY6/GABRG3/ADCY3/GABRB2/GNG3/GNAI1/GABRR1/KCNJ16/KCNJ2/KCNJ3
WP_MATRIX_METALLOPROTEINASES	WP_MATRIX_METALLOPROTEINASES	30	0.575885	2.07647	0.000479936	0.00297395	0.00191279	3984	tags=33%, list=11%, signal=30%	MMP12/MMP10/MMP1/MMP8/MMP13/MMP16/MMP11/MMP20/MMP14/MMP3
REACTOME_SYNTHESIS_OF_PIPS_AT_THE_PLASMA_MEMBRANE	REACTOME_SYNTHESIS_OF_PIPS_AT_THE_PLASMA_MEMBRANE	53	0.489218	1.9665	0.000487523	0.00301356	0.00193827	11183	tags=60%, list=31%, signal=42%	INPP5J/PIP5K1B/PIK3R2/MTMR8/PIP5K1A/SBF2/MTMR2/PLEKHA8/PIK3C2A/SYNJ1/INPPL1/SYNJ2/PIK3CG/MTMR1/INPP4A/PIK3CA/OCRL/PLEKHA5/PLEKHA2/PLEKHA1/PIK3C2B/PIK3CD/PLEKHA6/PIP4K2C/MTMR3/PIP4K2B/PIK3R5/PIK3CB/INPP5D/MTM1/PIP4K2A/MTMR6
REACTOME_AMYLOID_FIBER_FORMATION	REACTOME_AMYLOID_FIBER_FORMATION	109	-0.348879	-1.7154	0.000489352	0.00301747	0.00194078	3012	tags=19%, list=8%, signal=18%	H2AC7/H2AC8/H2AC20/GSN/H3C4/H2AC19/UBA52/IAPP/CST3/H3C14/APOE/PSENEN/APCS/FGA/APOA1/H4C11/TTR/CALCA/INS/APOA4/SAA1
REACTOME_DISEASES_OF_MITOTIC_CELL_CYCLE	REACTOME_DISEASES_OF_MITOTIC_CELL_CYCLE	38	0.52821	1.9891	0.000493021	0.0030253	0.00194582	9017	tags=50%, list=25%, signal=38%	CCNE2/E2F2/UBE2C/UBE2E1/SKP2/E2F3/CDK4/CDK2/TFDP1/E2F1/CDK6/ANAPC1/ATRX/CCND1/RB1/CDC23/CDC27/CCND2/UBE2D1
WP_NUCLEAR_RECEPTORS_METAPATHWAY	WP_NUCLEAR_RECEPTORS_METAPATHWAY	314	-0.261091	-1.50797	0.00049184	0.0030253	0.00194582	3081	tags=17%, list=8%, signal=16%	TSC22D3/TXN/CES1/CES3/MGST3/CYP2B6/CES5A/PSMC5/CYP3A5/GSTM5/MGST1/CYP3A7/PRDX6/SULT2A1/MGST2/DNER/NR0B2/FTL/IGFBP1/ESR1/CYP2C9/JUND/GSTA5/CYP2C19/CYP4A11/CBR1/CYP8B1/SERPINA1/CYP3A4/GSTA1/BLVRB/CYP2A6/SCNN1A/SLC6A13/CYP1A2/SLC10A1/SLC39A12/GADD45B/CYP1A1/PCK1/APOA5/ACKR3/APOA2/ANGPTL4/FABP1/SULT1A1/GPX3/UGT2B7/GPX2/APOA1/SLC27A5/APOC3/ALDH3A1
REACTOME_VOLTAGE_GATED_POTASSIUM_CHANNELS	REACTOME_VOLTAGE_GATED_POTASSIUM_CHANNELS	43	0.498829	1.91668	0.00050254	0.00307623	0.00197857	6307	tags=40%, list=17%, signal=33%	KCNV1/KCNH8/KCNG3/KCNH7/KCNA6/KCNH5/KCNC1/KCNV2/KCNA2/KCNQ3/KCND2/KCNA3/KCNQ5/KCNB2/KCNS1/KCNH2/KCNH6
WP_HAIR_FOLLICLE_DEVELOPMENT_ORGANOGENESIS_PART_2_OF_3	WP_HAIR_FOLLICLE_DEVELOPMENT_ORGANOGENESIS_PART_2_OF_3	32	0.55949	2.04723	0.000509172	0.00310928	0.00199983	11180	tags=72%, list=31%, signal=50%	GJB6/BMP4/FZD1/WNT5A/EDA/RUNX2/GLI1/ITGB1/LAMA5/GLI2/FGFR2/LEF1/CTNNB1/CCND1/PTCH1/CCND2/PDGFRA/GTPBP4/NFKB1/TP63/SMO/NCAM1/FOXI3
REACTOME_ADHERENS_JUNCTIONS_INTERACTIONS	REACTOME_ADHERENS_JUNCTIONS_INTERACTIONS	33	0.561144	2.05746	0.000523382	0.00318833	0.00205068	488	tags=21%, list=1%, signal=21%	CDH10/CDH18/CDH9/CDH17/CDH12/CDH7/CADM2
REACTOME_ASPIRIN_ADME	REACTOME_ASPIRIN_ADME	44	-0.473811	-1.93829	0.000525952	0.00319627	0.00205578	2014	tags=39%, list=6%, signal=37%	CES1/ALB/CYP2E1/CYP2D6/ACSM5/UGT2B15/CYP2C9/CYP2C19/CYP3A4/GLYATL1/ACSM2B/ACSM2A/UGT2B10/CYP2C8/UGT2A1/GLYAT/UGT2B7
REACTOME_CELL_JUNCTION_ORGANIZATION	REACTOME_CELL_JUNCTION_ORGANIZATION	90	0.401248	1.80693	0.000540178	0.00327483	0.00210631	8857	tags=43%, list=24%, signal=33%	CDH10/CLDN18/CDH18/CDH9/CDH17/CDH12/CDH7/CADM2/CLDN8/FLNC/CLDN20/CLDN6/ILK/SDK1/CLDN19/LAMA3/ITGB4/CDH6/ITGA6/PRKCI/ITGB1/CDH8/KRT14/CDH24/LIMS1/CTNNB1/FLNA/CDH13/ARHGEF6/NECTIN1/AFDN/NECTIN4/DST/NECTIN3/CADM3/PARD6B/CDH11/CLDN4/PARD6G
REACTOME_SIGNALING_BY_PDGF	REACTOME_SIGNALING_BY_PDGF	58	0.448593	1.8434	0.000546558	0.00330556	0.00212608	9257	tags=47%, list=25%, signal=35%	COL2A1/COL9A2/COL4A5/THBS4/PIK3R2/RASA1/COL9A3/PLCG1/SRC/COL5A2/COL4A3/NCK2/PTPN12/NRAS/PTPN11/COL6A3/PIK3CA/KRAS/COL3A1/STAT1/CRKL/SOS1/RAPGEF1/THBS2/PDGFD/PDGFRA/GRB7
PID_WNT_NONCANONICAL_PATHWAY	PID_WNT_NONCANONICAL_PATHWAY	32	0.55715	2.03867	0.000559668	0.00337675	0.00217187	11050	tags=69%, list=30%, signal=48%	WNT5A/SETDB1/NFATC2/DVL2/CTHRC1/ROR2/ROCK1/CHD7/DVL3/CSNK1A1/FLNA/FZD2/FZD6/MAP3K7/MAPK10/FZD5/FZD7/TAB2/PPARG/YES1/MAPK9/MAPK8
REACTOME_SIGNALING_BY_EGFR	REACTOME_SIGNALING_BY_EGFR	50	0.487466	1.93941	0.000574443	0.00345762	0.00222388	9539	tags=52%, list=26%, signal=38%	SH3GL3/EREG/EGF/ADAM17/CBL/PLCG1/TGFA/SRC/HGS/PAG1/BTC/GAB1/PTPN12/NRAS/PTPN11/PIK3CA/STAM/KRAS/SHC1/SOS1/ADAM12/SH3GL2/AREG/ADAM10/PTPRK/STAM2
REACTOME_TELOMERE_C_STRAND_LAGGING_STRAND_SYNTHESIS	REACTOME_TELOMERE_C_STRAND_LAGGING_STRAND_SYNTHESIS	34	0.550676	2.03092	0.000583146	0.00350165	0.0022522	7604	tags=53%, list=21%, signal=42%	BLM/PRIM1/POLD1/RFC3/POLA1/DNA2/WRN/DSCC1/RFC4/LIG1/CHTF18/CHTF8/RPA1/RFC5/PRIM2/POLD3/FEN1/PCNA
REACTOME_COHESIN_LOADING_ONTO_CHROMATIN	REACTOME_COHESIN_LOADING_ONTO_CHROMATIN	10	0.778474	2.04453	0.000635319	0.00379349	0.00243991	8076	tags=100%, list=22%, signal=78%	STAG1/SMC3/SMC1A/NIPBL/MAU2/STAG2/PDS5B/WAPL/RAD21/PDS5A
SIG_CHEMOTAXIS	SIG_CHEMOTAXIS	45	0.51147	1.98776	0.000637764	0.00379349	0.00243991	10113	tags=47%, list=28%, signal=34%	PITX2/PAK5/ITPR3/RACGAP1/WASF1/LIMK1/ARHGEF11/MYLK2/ROCK1/INPPL1/PIK3CG/PIK3CA/ROCK2/PDPK1/ACTR2/PAK6/PIK3CD/PAK1/PAK4/PIK3R5/ACTR3
KEGG_TRYPTOPHAN_METABOLISM	KEGG_TRYPTOPHAN_METABOLISM	40	-0.486985	-1.94075	0.000637054	0.00379349	0.00243991	2147	tags=30%, list=6%, signal=28%	GCDH/ACAT1/ACMSD/OGDHL/ALDH2/ECHS1/CYP1A2/KMO/HAAO/CYP1A1/IDO2/INMT
REACTOME_DNA_DOUBLE_STRAND_BREAK_RESPONSE	REACTOME_DNA_DOUBLE_STRAND_BREAK_RESPONSE	77	0.419629	1.82852	0.000634678	0.00379349	0.00243991	9159	tags=43%, list=25%, signal=32%	EYA1/EYA4/BARD1/H2BC7/H2BC1/TP53BP1/NSD2/BRCA1/H2BC17/H4-16/H2BC13/ABRAXAS1/MDC1/KPNA2/H4C5/H2BC6/H2BC14/ATM/MRE11/H4C15/BAZ1B/ABL1/H2BU1/H2BC8/H2BC9/H2BC3/HERC2/KAT5/EYA3/RAD50/RNF168/SMARCA5/RNF8
REACTOME_NONHOMOLOGOUS_END_JOINING_NHEJ	REACTOME_NONHOMOLOGOUS_END_JOINING_NHEJ	67	0.434499	1.84379	0.000653359	0.00387711	0.00249369	9159	tags=48%, list=25%, signal=36%	BARD1/H2BC7/H2BC1/TP53BP1/NSD2/BRCA1/H2BC17/PAXIP1/H4-16/H2BC13/ABRAXAS1/MDC1/H4C5/H2BC6/H2BC14/RIF1/ATM/PRKDC/MRE11/NHEJ1/H4C15/H2BU1/H2BC8/TDP1/H2BC9/H2BC3/DCLRE1C/HERC2/KAT5/RAD50/RNF168/RNF8
REACTOME_SIGNALING_BY_FGFR1	REACTOME_SIGNALING_BY_FGFR1	50	0.48422	1.9265	0.000676564	0.00400539	0.00257619	8826	tags=50%, list=24%, signal=38%	FGF4/FGF5/FGF20/CBL/PLCG1/ANOS1/FRS2/SRC/FGF2/FLRT1/FGFR1/SPRED1/FLRT2/GAB1/FGF3/NRAS/MAPK1/PTPN11/PIK3CA/BRAF/KRAS/SHC1/SOS1/SPRED2/FLRT3
WP_REGULATION_OF_SISTER_CHROMATID_SEPARATION_AT_THE_METAPHASEANAPHASE_TRANSITION	WP_REGULATION_OF_SISTER_CHROMATID_SEPARATION_AT_THE_METAPHASEANAPHASE_TRANSITION	15	0.693973	2.05749	0.000696515	0.00411384	0.00264595	4020	tags=60%, list=11%, signal=53%	BUB1B/CENPE/BUB1/MAD2L1/STAG1/ESPL1/CDC20/SMC3/SMC1A
BIOCARTA_AMI_PATHWAY	BIOCARTA_AMI_PATHWAY	20	-0.599736	-1.99861	0.000704214	0.0041496	0.00266895	1760	tags=45%, list=5%, signal=43%	PROC/F2/PLG/F10/SERPINC1/AHSP/FGA/FGG/FGB
REACTOME_TRANSCRIPTIONAL_REGULATION_BY_TP53	REACTOME_TRANSCRIPTIONAL_REGULATION_BY_TP53	360	0.281382	1.54769	0.00071539	0.00420563	0.00270499	9721	tags=37%, list=27%, signal=28%	E2F7/E2F8/PMAIP1/CCNA2/CCNE2/BLM/CDK1/PLAGL1/BARD1/FANCI/EXO1/FANCD2/CHEK1/TPX2/G6PD/APAF1/TP73/ARID3A/BRIP1/CCNK/BRCA1/RBL1/SUPT4H1/RFC3/L3MBTL1/TOPBP1/MAP2K6/CCNB1/CDK5R1/TAF6/DNA2/MSH2/CNOT1/BRPF3/TAF4B/PRELID3A/POLR2B/COX20/CENPJ/RBBP4/PRKAA2/CASP2/AURKB/MDC1/TAF1L/CDK2/RMI1/TAF1/EP300/ELOA2/TFDP1/BCL2L14/E2F1/WRN/DYRK2/TAF2/NUAK1/CNOT6/GLS/RAD9B/CDC25C/ATM/PRMT5/MRE11/HIPK1/RFC4/KAT6A/RBBP8/…
REACTOME_VISUAL_PHOTOTRANSDUCTION	REACTOME_VISUAL_PHOTOTRANSDUCTION	99	-0.356389	-1.72312	0.000721623	0.0042324	0.0027222	3097	tags=26%, list=9%, signal=24%	PDE6B/APOC2/APOM/SDC1/OPN1LW/RLBP1/PNLIP/BCO1/GUCY2D/DHRS3/GPIHBP1/APOE/RBP1/HSD17B1/GUCA1A/HSD17B6/AKR1C4/AWAT2/BCO2/RBP4/APOA2/APOA1/TTR/APOC3/RDH16/APOA4
WP_EPITHELIAL_TO_MESENCHYMAL_TRANSITION_IN_COLORECTAL_CANCER	WP_EPITHELIAL_TO_MESENCHYMAL_TRANSITION_IN_COLORECTAL_CANCER	158	0.347513	1.70505	0.000755135	0.00441868	0.00284202	9611	tags=41%, list=26%, signal=30%	CLDN18/DLK1/COL4A6/TMPRSS4/FOXM1/WNT7A/CLDN8/COL4A5/WNT7B/CLDN20/MAPK13/CLDN6/TGFB2/EZH2/NR2C2/DLL3/FMNL2/FZD1/MAP2K6/RAF1/TUSC3/CLDN19/WNT5A/PIK3R2/WNT8B/PKD1/RBBP4/FOXQ1/HIF1A/NOTCH2/SUZ12/COL4A3/CDKL2/OCLN/NOTCH1/DSP/CTNNB1/ITGA5/SMAD3/EIF5A2/MAPK1/FZD10/PIK3CA/WNT9A/FZD2/FZD3/FZD6/KRAS/WNT10B/PDCD6/FZD5/SHC1/SOS1/CLDN4/ZEB1/TJP1/SOS2/PIK3CD/MMP9/WNT1/PKP2/FZD7/JAG1/PAK1/EED
KEGG_TYROSINE_METABOLISM	KEGG_TYROSINE_METABOLISM	42	-0.459416	-1.85504	0.00076506	0.00446639	0.0028727	2556	tags=31%, list=7%, signal=29%	TH/TAT/GOT2/ADH1B/GOT1/HGD/FAH/ADH4/ADH1A/GSTZ1/ADH1C/ALDH3A1/HPD
WP_FRAGILE_X_SYNDROME	WP_FRAGILE_X_SYNDROME	120	0.374689	1.76098	0.000776003	0.00451981	0.00290706	9619	tags=40%, list=26%, signal=30%	GRIA2/SH3GL3/GRM1/CNR1/HCN1/GABRG2/DNM1/KCNC1/PLCB1/RAF1/KCND2/EIF4A1/GRM5/GRIP2/PLCG1/HOMER1/SYNGAP1/SRC/AKAP5/GABRB2/PRKCA/ARHGAP32/HOXB8/BDNF/GAB1/AGO2/DICER1/MAPK1/CREB1/PTPN11/TSC1/NF1/CAMK4/BRAF/KRAS/GRIN2B/SHC1/TTI1/GRIP1/SOS1/GRIN2A/CAMK1/DLG4/MMP9/EPS8L1/DAG1/PTPN5/GAD1
WP_KALLMANN_SYNDROME	WP_KALLMANN_SYNDROME	24	0.587541	1.99018	0.000788459	0.00458178	0.00294692	7029	tags=54%, list=19%, signal=44%	SEMA3E/SOX10/OTX2/PROK2/PROKR2/ANOS1/FRS2/FGFR1/MYRF/CHD7/MAPK1/PTPN11/PIK3CA
WP_ENDOCHONDRAL_OSSIFICATION	WP_ENDOCHONDRAL_OSSIFICATION	63	0.447521	1.87167	0.000794186	0.00459389	0.00295471	8170	tags=46%, list=22%, signal=36%	IGF2/COL2A1/SCIN/MMP13/CTSV/PTHLH/NKX3-2/COL10A1/BMP7/IGF1R/TGFB2/RUNX2/CHST11/SOX9/ADAMTS5/FGF2/FGFR1/GLI3/HDAC4/DDR2/KIF3A/VEGFA/BMPR1A/FGFR3/THRA/STAT1/PTCH1/SERPINH1/HMGCS1
WP_ENDOCHONDRAL_OSSIFICATION_WITH_SKELETAL_DYSPLASIAS	WP_ENDOCHONDRAL_OSSIFICATION_WITH_SKELETAL_DYSPLASIAS	63	0.447521	1.87167	0.000794186	0.00459389	0.00295471	8170	tags=46%, list=22%, signal=36%	IGF2/COL2A1/SCIN/MMP13/CTSV/PTHLH/NKX3-2/COL10A1/BMP7/IGF1R/TGFB2/RUNX2/CHST11/SOX9/ADAMTS5/FGF2/FGFR1/GLI3/HDAC4/DDR2/KIF3A/VEGFA/BMPR1A/FGFR3/THRA/STAT1/PTCH1/SERPINH1/HMGCS1
PID_INTEGRIN1_PATHWAY	PID_INTEGRIN1_PATHWAY	66	0.444328	1.88724	0.000801021	0.00462282	0.00297332	6880	tags=41%, list=19%, signal=33%	COL2A1/COL4A6/COL11A1/LAMA1/ITGA3/COL11A2/NPNT/TNC/COL4A5/NID1/ITGA2/LAMA3/ITGA6/ITGA4/COL5A2/F13A1/ITGB1/LAMA5/LAMC1/COL4A3/LAMB1/ITGAV/VCAM1/VEGFA/ITGA5/COL6A3/PLAUR
REACTOME_DOWNSTREAM_SIGNALING_OF_ACTIVATED_FGFR3	REACTOME_DOWNSTREAM_SIGNALING_OF_ACTIVATED_FGFR3	25	0.588501	2.02634	0.000805223	0.00463647	0.00298209	8266	tags=56%, list=23%, signal=43%	FGF4/FGF5/FGF20/PLCG1/FRS2/FGF2/GAB1/NRAS/PTPN11/PIK3CA/FGFR3/KRAS/SHC1/SOS1
REACTOME_NCAM_SIGNALING_FOR_NEURITE_OUT_GROWTH	REACTOME_NCAM_SIGNALING_FOR_NEURITE_OUT_GROWTH	63	0.446783	1.86858	0.000810477	0.00465609	0.00299471	8664	tags=43%, list=24%, signal=33%	COL2A1/CACNA1S/COL9A2/COL4A5/CACNA1D/SPTA1/RPS6KA5/COL9A3/SPTB/SRC/CACNB1/COL5A2/FGFR1/COL4A3/ARTN/NRAS/MAPK1/CREB1/COL6A3/CACNA1G/KRAS/COL3A1/AGRN/CACNB4/ST8SIA4/SOS1/CACNB2
REACTOME_CELLULAR_SENESCENCE	REACTOME_CELLULAR_SENESCENCE	195	0.321049	1.62657	0.000828626	0.00474953	0.00305481	11310	tags=48%, list=31%, signal=33%	HMGA2/CCNA2/CCNE2/H2BC7/LMNB1/H2BC1/IL1A/E2F2/H3C12/H1-3/EZH2/H2BC17/UBE2C/MAP2K6/UBE2E1/CXCL8/H1-4/TNIK/CBX2/E2F3/CDK4/H4-16/H2BC13/RBBP4/H1-5/PHC1/CDK2/H4C5/TFDP1/EP400/E2F1/H2BC6/RPS6KA3/H3C13/H2BC14/SUZ12/CDK6/ANAPC1/H3C2/ATM/CDKN2C/MRE11/RNF2/H4C15/PHC3/MINK1/H2BU1/MAPK1/MAP4K4/RB1/MAPK7/H2BC8/CDC23/CDKN2B/H2BC9/HMGA1/MAPK10/H2BC3/UBN1/MDM4/CCNA1/KAT5/SP1/EHMT2/SCMH1/CDC27/RAD50/UBE2D1/EHMT1…
REACTOME_ACTIVATION_OF_AMPK_DOWNSTREAM_OF_NMDARS	REACTOME_ACTIVATION_OF_AMPK_DOWNSTREAM_OF_NMDARS	29	0.551755	1.98314	0.000830509	0.00474953	0.00305482	4480	tags=28%, list=12%, signal=24%	TUBA3C/TUBAL3/TUBB3/TUBA1B/TUBB4A/TUBA1C/PRKAA2/MAPT
REACTOME_GLUCONEOGENESIS	REACTOME_GLUCONEOGENESIS	32	-0.521837	-1.94916	0.000887506	0.005064	0.00325708	2764	tags=34%, list=8%, signal=32%	MDH2/SLC25A11/PCK2/GOT2/PC/GOT1/ENO3/SLC25A10/ALDOB/PCK1/FBP1
KEGG_PROGESTERONE_MEDIATED_OOCYTE_MATURATION	KEGG_PROGESTERONE_MEDIATED_OOCYTE_MATURATION	85	0.406078	1.8111	0.000900864	0.00512862	0.00329864	8921	tags=44%, list=24%, signal=33%	CCNA2/BUB1/CDK1/PLK1/CDC25A/MAD2L1/IGF1R/MAPK13/CCNB2/RAF1/CCNB1/ADCY7/PIK3R2/PKMYT1/RPS6KA6/ADCY6/CDK2/RPS6KA3/ANAPC1/ADCY3/CDC25C/CCNB3/GNAI1/PIK3CG/MAPK1/SPDYA/PIK3CA/BRAF/CDC23/KRAS/PRKACB/MAPK10/CCNA1/PRKX/CDC27/CDC25B/PIK3CD
WP_PPAR_SIGNALING_PATHWAY	WP_PPAR_SIGNALING_PATHWAY	67	-0.39973	-1.78328	0.000911243	0.00517603	0.00332913	1136	tags=25%, list=3%, signal=25%	PCK2/HMGCS2/CYP4A11/CYP8B1/CYP27A1/RXRG/SLC27A2/PCK1/APOA5/APOA2/ANGPTL4/FABP1/FABP4/APOA1/SLC27A5/APOC3/ADIPOQ
WP_ESTROGEN_RECEPTOR_PATHWAY	WP_ESTROGEN_RECEPTOR_PATHWAY	13	-0.67222	-1.93563	0.000916812	0.00519595	0.00334194	1587	tags=38%, list=4%, signal=37%	NR0B2/ESR1/CYP1A2/CYP1A1/PCK1
WP_MIRNA_REGULATION_OF_DNA_DAMAGE_RESPONSE	WP_MIRNA_REGULATION_OF_DNA_DAMAGE_RESPONSE	82	0.412128	1.82384	0.000936349	0.00529478	0.00340551	9466	tags=48%, list=26%, signal=35%	PMAIP1/CCNE2/CDK1/FANCD2/CHEK1/MIR210/CDC25A/APAF1/BRCA1/CCNB2/CDC20B/CCNB1/CDK4/RAD51/SMC1A/CDK2/E2F1/CDK6/CDC25C/ATM/PRKDC/CCNB3/MRE11/MIR221/MCM7/ABL1/CCND1/CREB1/ATR/RB1/CASP8/RFC1/RAD52/RAD1/RAD50/CCND2/TP53AIP1/CASP3/RAD9A
BIOCARTA_AGR_PATHWAY	BIOCARTA_AGR_PATHWAY	33	0.548871	2.01247	0.000949308	0.00535605	0.00344492	10281	tags=52%, list=28%, signal=37%	PAK5/NRG3/MUSK/CHRNA1/LAMA3/GIT2/UTRN/ACTA1/ITGB1/MAPK1/AGRN/ARHGEF6/SP1/PAK1/DAG1/PAK4/DMD
WP_SMALL_CELL_LUNG_CANCER	WP_SMALL_CELL_LUNG_CANCER	96	0.38413	1.74352	0.000952008	0.00535929	0.003447	7694	tags=33%, list=21%, signal=26%	COL4A6/CCNE2/LAMA1/ITGA3/BIRC7/APAF1/COL4A5/E2F2/ITGA2/LAMA3/PIK3R2/E2F3/CDK4/CDK2/ITGA6/E2F1/CDK6/ITGB1/LAMA5/LAMC1/COL4A3/LAMB1/TRAF5/ITGAV/CCND1/BIRC3/POLK/PIK3CA/RB1/CDKN2B/CASP8/TRAF3
REACTOME_SIGNALING_BY_FGFR3	REACTOME_SIGNALING_BY_FGFR3	40	0.500162	1.90404	0.000954651	0.00536221	0.00344887	8266	tags=48%, list=23%, signal=37%	FGF4/FGF5/FGF20/CBL/PLCG1/GALNT3/FRS2/SRC/FGF2/GAB1/NRAS/MAPK1/PTPN11/PIK3CA/BRAF/FGFR3/KRAS/SHC1/SOS1
KEGG_DILATED_CARDIOMYOPATHY	KEGG_DILATED_CARDIOMYOPATHY	90	0.390877	1.76022	0.000957018	0.00536356	0.00344974	9516	tags=46%, list=26%, signal=34%	ITGB6/CACNA1S/ITGA3/CACNG4/TNNT2/TGFB2/CACNA1D/TNNC1/ITGB8/ADCY7/ITGA2/TTN/SGCG/CACNA2D2/ADCY6/RYR2/CACNG6/ITGB4/ITGA6/ITGA4/CACNB1/ITGB1/ADCY3/ITGB7/ITGAV/ITGA5/CACNA2D4/SLC8A1/ATP2A2/PRKACB/CACNB4/PRKX/ITGA8/CACNB2/TPM1/ACTC1/TPM4/ITGB3/MYH7/TPM3/DAG1
WP_JOUBERT_SYNDROME	WP_JOUBERT_SYNDROME	76	0.417594	1.81458	0.000960227	0.00536961	0.00345364	12363	tags=63%, list=34%, signal=42%	TCTN2/CEP97/CEP290/CPLANE1/TMEM237/CCP110/TMEM67/CETN1/NIN/ARL13B/ARR3/ARMC9/ATM/MYO6/MRE11/BBS1/PDE6A/DVL3/RP2/MYO5A/FLNA/ANKS6/NPHP4/CC2D2A/BBS7/RAB3IP/KAT5/RAD50/BBS5/RPGRIP1L/CEP164/CEP41/PARP1/CSPP1/AHI1/KIAA0586/NPHP1/OFD1/PCNT/MTOR/PCM1/BBS9/PIBF1/NPHP3/CEP120/INVS/CEP104/INPP5E
WP_OXIDATIVE_STRESS_RESPONSE	WP_OXIDATIVE_STRESS_RESPONSE	33	-0.499101	-1.89048	0.000964175	0.00537976	0.00346016	3139	tags=30%, list=9%, signal=28%	SOD2/GPX1/XDH/TXN2/MGST1/TXNRD2/CYP1A1/SOD1/GPX3/MT1X
REACTOME_TRANSPORT_OF_CONNEXONS_TO_THE_PLASMA_MEMBRANE	REACTOME_TRANSPORT_OF_CONNEXONS_TO_THE_PLASMA_MEMBRANE	21	0.631184	2.06795	0.000986103	0.00548996	0.00353104	6897	tags=43%, list=19%, signal=35%	TUBA3C/TUBAL3/TUBB3/TUBA1B/TUBB4A/TUBA1C/GJA1/TUBB1/TUBB2B
WP_HEPATITIS_C_AND_HEPATOCELLULAR_CARCINOMA	WP_HEPATITIS_C_AND_HEPATOCELLULAR_CARCINOMA	50	0.47361	1.88429	0.00101772	0.00565353	0.00363625	12017	tags=60%, list=33%, signal=40%	MMP1/UCHL1/E2F2/BRCA1/RRM2/CXCL8/HIF1A/HNF1A/BIRC5/FASLG/MYOF/LEF1/VEGFA/SMAD3/CCND1/BIRC3/PTPN11/IL6R/SOS1/CASP3/NFKB1/CASP7/TGFBR1/CD44/JAK1/MAPK8/TGFB1/MAPK14/AKT1/CTTN
BIOCARTA_G2_PATHWAY	BIOCARTA_G2_PATHWAY	24	0.578169	1.95844	0.00102962	0.00570703	0.00367066	6867	tags=50%, list=19%, signal=41%	CDK1/PLK1/CHEK1/CDC25A/BRCA1/CCNB1/EP300/CDC25C/ATM/PRKDC/WEE1/ATR
WP_NEUROINFLAMMATION_AND_GLUTAMATERGIC_SIGNALING	WP_NEUROINFLAMMATION_AND_GLUTAMATERGIC_SIGNALING	140	0.343029	1.65564	0.00104007	0.00575233	0.0036998	7742	tags=32%, list=21%, signal=25%	SLC7A10/GRIA2/IL13/GRM1/SLC2A1/IL1A/TGFB2/PLCB1/GRIK2/SLC38A5/SLC6A9/GRIA4/GRM4/GRM5/LRRC8E/SLC1A3/SLC38A1/PSPH/CNTF/DLAT/DISC1/FGF2/PRKCG/IL12A/GRM7/LRRC8B/GLS/ADCY3/TRAF5/GRIK4/PRKCA/IFNG/BDNF/IL1B/SMAD3/MAPK1/PRKCB/CREB1/CAMK4/IL4/SLC1A4/IL6R/PLCB4/GRIN2B/STAT1
KEGG_HYPERTROPHIC_CARDIOMYOPATHY_HCM	KEGG_HYPERTROPHIC_CARDIOMYOPATHY_HCM	83	0.404197	1.79809	0.00105352	0.00581397	0.00373944	9516	tags=45%, list=26%, signal=33%	ITGB6/CACNA1S/ITGA3/CACNG4/TNNT2/TGFB2/CACNA1D/TNNC1/ITGB8/ITGA2/TTN/SGCG/CACNA2D2/PRKAA2/RYR2/CACNG6/ITGB4/ITGA6/ITGA4/CACNB1/ITGB1/ITGB7/ITGAV/ITGA5/CACNA2D4/SLC8A1/ATP2A2/CACNB4/ITGA8/CACNB2/TPM1/ACTC1/TPM4/ITGB3/MYH7/TPM3/DAG1
WP_ALANINE_AND_ASPARTATE_METABOLISM	WP_ALANINE_AND_ASPARTATE_METABOLISM	12	-0.681642	-1.91246	0.00106839	0.00588315	0.00378394	1716	tags=50%, list=5%, signal=48%	GOT2/PC/GOT1/AGXT/ASS1/GPT
REACTOME_METABOLISM_OF_FAT_SOLUBLE_VITAMINS	REACTOME_METABOLISM_OF_FAT_SOLUBLE_VITAMINS	48	-0.442782	-1.85388	0.00107223	0.00589145	0.00378927	3069	tags=35%, list=8%, signal=32%	APOC2/APOM/SDC1/PNLIP/BCO1/GPIHBP1/APOE/RBP1/AKR1C4/BCO2/RBP4/APOA2/VKORC1/APOA1/TTR/APOC3/APOA4
WP_RANKLRANK_SIGNALING_PATHWAY	WP_RANKLRANK_SIGNALING_PATHWAY	55	0.457992	1.86176	0.00108106	0.00592703	0.00381216	12151	tags=58%, list=33%, signal=39%	CALCR/MAP2K6/CBL/PIK3R2/TNFRSF11A/PLCG1/SRC/TRAF5/SQSTM1/ICAM1/VCAM1/MAPK1/SYK/MITF/TRAF3/MAP3K7/STAT1/TNFRSF11B/GAB2/NFKB1/TAB2/MTOR/CTSK/MAPK9/MAPK8/SPI1/CHUK/TRAF6/MAPK14/AKT1/IKBKB/TRAF1
REACTOME_PROTEIN_PROTEIN_INTERACTIONS_AT_SYNAPSES	REACTOME_PROTEIN_PROTEIN_INTERACTIONS_AT_SYNAPSES	87	0.405762	1.81574	0.00109792	0.00600642	0.00386322	7801	tags=36%, list=21%, signal=28%	SLITRK1/PPFIA4/NRXN1/GRM1/NLGN1/NRXN3/SYT1/LRRTM3/SLITRK5/DLGAP1/EPB41L2/GRIA4/GRM5/HOMER1/EPB41/IL1RAPL1/STX1A/PTPRS/LRRTM1/IL1RAP/PPFIA2/DLG3/SYT10/PPFIA1/SHANK2/SLITRK4/EPB41L3/DLG1/GRIN2B/NLGN4Y/NLGN4X
KEGG_RENAL_CELL_CARCINOMA	KEGG_RENAL_CELL_CARCINOMA	70	0.425396	1.82032	0.00110177	0.00601445	0.00386838	10094	tags=51%, list=28%, signal=37%	PAK5/ARNT2/SLC2A1/EGLN3/TGFB2/RAF1/PIK3R2/HIF1A/TGFA/VEGFD/EP300/GAB1/NRAS/VEGFA/PIK3CG/MAPK1/PTPN11/EGLN1/EGLN2/PIK3CA/BRAF/KRAS/CREBBP/CRKL/PAK6/SOS1/RAPGEF1/SOS2/PIK3CD/VHL/PAK1/CUL2/PAK4/PIK3R5/RAP1B/PIK3CB
REACTOME_METABOLISM_OF_STEROIDS	REACTOME_METABOLISM_OF_STEROIDS	154	-0.306852	-1.59709	0.00112085	0.00610537	0.00392687	2361	tags=17%, list=6%, signal=16%	MVD/CYP11B1/SLCO1B3/FDXR/ALB/PMVK/HSD17B14/TM7SF2/CYP21A2/SERPINA6/HSD17B1/CYP8B1/CYP39A1/SLC51B/AKR1C4/CYP27A1/HSD3B7/SLC51A/SLC10A1/SLC27A2/CYP11A1/EBP/HSD17B2/POMC/SLC27A5/CYP11B2
REACTOME_POST_CHAPERONIN_TUBULIN_FOLDING_PATHWAY	REACTOME_POST_CHAPERONIN_TUBULIN_FOLDING_PATHWAY	23	0.588917	1.97369	0.00112796	0.00613086	0.00394326	3535	tags=26%, list=10%, signal=24%	TUBA3C/TUBAL3/TUBB3/TUBA1B/TUBB4A/TUBA1C
REACTOME_CYCLIN_D_ASSOCIATED_EVENTS_IN_G1	REACTOME_CYCLIN_D_ASSOCIATED_EVENTS_IN_G1	47	0.465434	1.83445	0.00113745	0.00616916	0.00396789	7225	tags=38%, list=20%, signal=31%	CCNE2/E2F2/RBL1/SKP2/E2F3/CDK4/CDK2/TFDP1/SRC/E2F1/E2F5/CDK6/CDKN2C/ABL1/JAK2/CCND1/RB1/CDKN2B
REACTOME_GAB1_SIGNALOSOME	REACTOME_GAB1_SIGNALOSOME	17	0.658835	2.00265	0.0011597	0.00627404	0.00403535	7029	tags=53%, list=19%, signal=43%	EREG/EGF/TGFA/SRC/PAG1/BTC/GAB1/PTPN11/PIK3CA
REACTOME_ERBB2_REGULATES_CELL_MOTILITY	REACTOME_ERBB2_REGULATES_CELL_MOTILITY	14	0.676291	1.95885	0.00116177	0.00627404	0.00403535	1151	tags=21%, list=3%, signal=21%	NRG3/EREG/EGF
PID_REELIN_PATHWAY	PID_REELIN_PATHWAY	28	0.565601	2.00765	0.00118493	0.00638544	0.004107	9324	tags=57%, list=26%, signal=43%	ITGA3/LRP8/RELN/CDK5R1/CBL/VLDLR/ARHGEF2/MAPT/ITGB1/NCK2/PIK3CA/GRIN2B/CRKL/RAPGEF1/GRIN2A/DAB1
REACTOME_ACTIVATION_OF_THE_MRNA_UPON_BINDING_OF_THE_CAP_BINDING_COMPLEX_AND_EIFS_AND_SUBSEQUENT_BINDING_TO_43S	REACTOME_ACTIVATION_OF_THE_MRNA_UPON_BINDING_OF_THE_CAP_BINDING_COMPLEX_AND_EIFS_AND_SUBSEQUENT_BINDING_TO_43S	60	-0.408737	-1.79854	0.00118921	0.00639484	0.00411305	14448	tags=62%, list=40%, signal=37%	EIF3E/RPS18/EIF3G/RPS4X/EIF4EBP1/RPS25/EIF3F/RPS3/EIF3I/RPS6/RPSA/RPS13/RPS3A/RPS7/RPS8/RPS12/RPS27/RPS5/RPS27A/RPS16/RPS2/RPS4Y1/RPS24/RPS21/RPS11/RPS14/RPS27L/RPS15/RPS29/RPS9/EIF3K/RPS26/RPS19/FAU/RPS28/RPS15A/RPS20
REACTOME_EFFECTS_OF_PIP2_HYDROLYSIS	REACTOME_EFFECTS_OF_PIP2_HYDROLYSIS	27	0.578642	2.05436	0.00120139	0.0064466	0.00414634	7471	tags=48%, list=21%, signal=38%	DGKK/ITPR3/DGKB/TRPC7/DAGLA/TRPC3/PRKCD/DGKH/DGKA/DGKD/DGKI/RASGRP1/PRKCQ
WP_NCRNAS_INVOLVED_IN_WNT_SIGNALING_IN_HEPATOCELLULAR_CARCINOMA	WP_NCRNAS_INVOLVED_IN_WNT_SIGNALING_IN_HEPATOCELLULAR_CARCINOMA	86	0.388004	1.73438	0.00121552	0.00650857	0.0041862	7373	tags=37%, list=20%, signal=30%	WIF1/DKK1/NKD1/WNT7A/CSNK2A3/SFRP5/ROR1/DKK4/WNT7B/EZH2/FZD1/WNT5A/SFRP2/CXXC4/KREMEN1/DVL2/ROR2/NOTUM/SOST/DVL3/LEF1/CTNNB1/CER1/CCND1/CSNK1A1/FZD10/TCF7/CHD8/FZD2/FZD3/FZD6/WNT10B
BIOCARTA_BARR_MAPK_PATHWAY	BIOCARTA_BARR_MAPK_PATHWAY	14	0.674451	1.95352	0.00123381	0.00659051	0.0042389	3246	tags=36%, list=9%, signal=33%	DNM1/PLCB1/KCNA2/RAF1/KCNA3
REACTOME_CELL_CELL_JUNCTION_ORGANIZATION	REACTOME_CELL_CELL_JUNCTION_ORGANIZATION	63	0.43537	1.82085	0.00123605	0.00659051	0.0042389	2895	tags=21%, list=8%, signal=19%	CDH10/CLDN18/CDH18/CDH9/CDH17/CDH12/CDH7/CADM2/CLDN8/CLDN20/CLDN6/SDK1/CLDN19
WP_CONSTITUTIVE_ANDROSTANE_RECEPTOR_PATHWAY	WP_CONSTITUTIVE_ANDROSTANE_RECEPTOR_PATHWAY	31	-0.500374	-1.85803	0.00124027	0.00659907	0.0042444	2558	tags=29%, list=7%, signal=27%	CYP2B6/CYP3A5/SULT2A1/CYP2C9/CYP2C19/CYP4A11/CYP3A4/CYP2A6/SULT1A1
WP_BLADDER_CANCER	WP_BLADDER_CANCER	40	0.496678	1.89078	0.00124706	0.00662123	0.00425866	7349	tags=48%, list=20%, signal=38%	MMP1/EGF/UPK3A/RAF1/CXCL8/PIK3R2/CDK4/RPS6KA5/SRC/E2F1/NRAS/VEGFA/CCND1/MAPK1/DAPK1/RB1/BRAF/FGFR3/KRAS
REACTOME_FORMATION_OF_TUBULIN_FOLDING_INTERMEDIATES_BY_CCT_TRIC	REACTOME_FORMATION_OF_TUBULIN_FOLDING_INTERMEDIATES_BY_CCT_TRIC	26	0.570883	1.99818	0.00125412	0.00664472	0.00427377	6897	tags=35%, list=19%, signal=28%	TUBA3C/TUBAL3/TUBB3/TUBA1B/TUBB4A/TUBA1C/CCT5/TUBB1/TUBB2B
BIOCARTA_RB_PATHWAY	BIOCARTA_RB_PATHWAY	13	0.718129	2.02646	0.0012636	0.00668094	0.00429706	7062	tags=69%, list=19%, signal=56%	CDK1/CHEK1/CDC25A/CDK4/CDK2/CDC25C/ATM/WEE1/RB1
PID_IL2_STAT5_PATHWAY	PID_IL2_STAT5_PATHWAY	30	0.548537	1.97786	0.00127192	0.00671082	0.00431628	8902	tags=47%, list=24%, signal=35%	CCNA2/ELF1/CDK6/IL2RB/IL2RA/FASLG/PTPN11/IL4/PIK3CA/SHC1/SOS1/SP1/CCND2/GAB2
KEGG_HOMOLOGOUS_RECOMBINATION	KEGG_HOMOLOGOUS_RECOMBINATION	28	0.563162	1.999	0.00128871	0.00678526	0.00436416	8756	tags=61%, list=24%, signal=46%	RAD54L/XRCC2/BLM/TOP3B/BRCA2/EME1/POLD1/RAD51/MRE11/RPA1/XRCC3/POLD3/RPA4/RAD52/RAD51D/RAD50/RAD51B
KEGG_BLADDER_CANCER	KEGG_BLADDER_CANCER	42	0.474301	1.81066	0.00132832	0.00697923	0.00448892	7349	tags=45%, list=20%, signal=36%	MMP1/EGF/E2F2/RAF1/CXCL8/E2F3/CDK4/RPS6KA5/VEGFD/E2F1/NRAS/VEGFA/CCND1/MAPK1/DAPK1/RB1/BRAF/FGFR3/KRAS
REACTOME_BASIGIN_INTERACTIONS	REACTOME_BASIGIN_INTERACTIONS	25	0.575495	1.98156	0.00133846	0.00701789	0.00451378	4824	tags=36%, list=13%, signal=31%	SLC7A10/MMP1/ITGA3/L1CAM/SLC7A11/SLC7A8/ITGA6/SLC7A6/ITGB1
REACTOME_PHENYLALANINE_AND_TYROSINE_METABOLISM	REACTOME_PHENYLALANINE_AND_TYROSINE_METABOLISM	11	-0.702799	-1.89024	0.00135857	0.00710853	0.00457208	4449	tags=64%, list=12%, signal=56%	PCBD1/TAT/QDPR/HGD/FAH/GSTZ1/HPD
KEGG_PRIMARY_BILE_ACID_BIOSYNTHESIS	KEGG_PRIMARY_BILE_ACID_BIOSYNTHESIS	16	-0.62316	-1.9225	0.00136877	0.0071471	0.00459689	1091	tags=44%, list=3%, signal=42%	BAAT/CYP8B1/CYP39A1/AKR1C4/CYP27A1/HSD3B7/SLC27A5
REACTOME_TRANSCRIPTIONAL_REGULATION_BY_MECP2	REACTOME_TRANSCRIPTIONAL_REGULATION_BY_MECP2	62	0.426353	1.78058	0.00137438	0.00716154	0.00460618	10884	tags=58%, list=30%, signal=41%	SST/GRIA2/SOX2/OPRK1/TRPC3/GAD2/GPRIN1/AURKB/FOXG1/NOTCH1/BDNF/LBR/AGO2/NCOR2/CREB1/CAMK4/SIN3A/GPS2/HDAC2/GRIN2B/DGCR8/HIPK2/GRIN2A/AGO3/OPRM1/PTPN1/GAD1/PPARG/AGO1/AGO4/RBFOX1/CRH/CAMK2G/CAMK2D/TNRC6B/PTPN4
REACTOME_SEROTONIN_RECEPTORS	REACTOME_SEROTONIN_RECEPTORS	12	0.713928	1.96613	0.00138437	0.00718393	0.00462057	3781	tags=58%, list=10%, signal=52%	HTR2C/HTR1D/HTR4/HTR1B/HTR6/HTR1F/HTR5A
REACTOME_PEROXISOMAL_LIPID_METABOLISM	REACTOME_PEROXISOMAL_LIPID_METABOLISM	29	-0.517844	-1.87765	0.00138217	0.00718393	0.00462057	16576	tags=83%, list=46%, signal=45%	HSD17B4/SLC25A17/ACOX3/PECR/ACOX2/SCP2/ALDH3A2/ACOT8/HACL1/CRAT/EHHADH/ACOXL/NUDT7/PHYH/ACOT4/ACOX1/ACAA1/ACOT6/MLYCD/ECI2/DECR2/ACBD4/SLC27A2/HAO2
KEGG_COLORECTAL_CANCER	KEGG_COLORECTAL_CANCER	62	0.425284	1.77611	0.00139084	0.00720266	0.00463262	11207	tags=55%, list=31%, signal=38%	AXIN2/TGFB2/RAF1/MSH2/PIK3R2/MSH6/BIRC5/LEF1/CTNNB1/SMAD3/APPL1/CCND1/PIK3CG/MAPK1/TCF7/PIK3CA/BRAF/KRAS/DCC/MAPK10/APC2/APC/PIK3CD/CASP3/TGFBR1/PIK3R5/PIK3CB/SMAD2/GSK3B/TGFBR2/MLH1/MAPK9/MAPK8/TCF7L1
WP_SMC1SMC3_ROLE_IN_DNA_DAMAGE_CORNELIA_DE_LANGE_SYNDROME	WP_SMC1SMC3_ROLE_IN_DNA_DAMAGE_CORNELIA_DE_LANGE_SYNDROME	11	0.743551	2.00852	0.00140419	0.00725692	0.00466752	8739	tags=91%, list=24%, signal=69%	BRCA1/SMC3/PAXIP1/MDC1/SMC1A/ATM/MRE11/RAD18/RAD21/RAD50
REACTOME_APOPTOTIC_EXECUTION_PHASE	REACTOME_APOPTOTIC_EXECUTION_PHASE	52	0.450509	1.80922	0.00142557	0.00735231	0.00472888	9820	tags=56%, list=27%, signal=41%	CLSPN/LMNB1/STK26/TJP2/DSG2/H1-3/STK24/H1-4/HMGB2/H1-5/MAPT/PRKCD/OCLN/ROCK1/DSP/CTNNB1/KPNB1/PRKCQ/CASP8/SATB1/APC/DFFB/DNM1L/TJP1/BIRC2/CASP3/ACIN1/SPTAN1/CASP7
WP_WNT_SIGNALING_PATHWAY	WP_WNT_SIGNALING_PATHWAY	51	0.454188	1.81621	0.00142933	0.00735668	0.00473169	8438	tags=47%, list=23%, signal=36%	PIP5K1B/ROR1/AXIN2/BCL9/NFATC2/DVL2/PRKCG/CDK6/PRKCA/ROR2/GJA1/DVL3/LEF1/CTNNB1/CCND1/CSNK1A1/MAPK1/PRKCB/TCF3/TSC1/CSNK1G1/MAP3K7/APC/RYK
REACTOME_PI_3K_CASCADE_FGFR3	REACTOME_PI_3K_CASCADE_FGFR3	18	0.63307	1.94664	0.00144328	0.00741336	0.00476814	7345	tags=50%, list=20%, signal=40%	FGF4/FGF5/FGF20/FRS2/FGF2/GAB1/PTPN11/PIK3CA/FGFR3
REACTOME_ETHANOL_OXIDATION	REACTOME_ETHANOL_OXIDATION	12	-0.673061	-1.88839	0.00147017	0.00752084	0.00483727	3626	tags=50%, list=10%, signal=45%	ADH6/ADH1B/ALDH2/ADH4/ADH1A/ADH1C
REACTOME_MISCELLANEOUS_SUBSTRATES	REACTOME_MISCELLANEOUS_SUBSTRATES	12	-0.672577	-1.88703	0.00147017	0.00752084	0.00483727	2540	tags=58%, list=7%, signal=54%	CYP4F11/CYP4B1/CYP4F2/CYP2D6/CYP3A43/CYP4A11/CYP4A22
REACTOME_ABACAVIR_ADME	REACTOME_ABACAVIR_ADME	10	-0.732972	-1.93744	0.00148548	0.00758374	0.00487773	1244	tags=40%, list=3%, signal=39%	GUK1/PCK1/ADH1A/SLC22A1
KEGG_DRUG_METABOLISM_OTHER_ENZYMES	KEGG_DRUG_METABOLISM_OTHER_ENZYMES	51	-0.427806	-1.80976	0.00154461	0.00786973	0.00506167	2848	tags=35%, list=8%, signal=33%	CES1/XDH/CES5A/CYP2A13/CYP3A5/TYMP/CYP3A7/CDA/CYP3A43/UGT2B15/CYP3A4/CYP2A6/DPYS/UGT2B10/CYP2A7/UGT2A1/UGT2B7/NAT2
WP_EDA_SIGNALING_IN_HAIR_FOLLICLE_DEVELOPMENT	WP_EDA_SIGNALING_IN_HAIR_FOLLICLE_DEVELOPMENT	13	0.709967	2.00343	0.00155875	0.0079123	0.00508905	4280	tags=46%, list=12%, signal=41%	DKK1/SOSTDC1/DKK4/EDARADD/EDA/GLI1
REACTOME_COPI_INDEPENDENT_GOLGI_TO_ER_RETROGRADE_TRAFFIC	REACTOME_COPI_INDEPENDENT_GOLGI_TO_ER_RETROGRADE_TRAFFIC	53	0.462931	1.86084	0.00155924	0.0079123	0.00508905	9835	tags=38%, list=27%, signal=28%	TUBA3C/TUBAL3/TUBB3/PLA2G4A/TUBA1B/BICD1/TUBB4A/TUBA1C/DYNC1LI2/DYNC1I1/DYNC1H1/TUBB1/TUBB2B/DCTN1/GALNT1/DYNC1I2/CAPZA1/RAB3GAP1/RAB3GAP2/TUBB8
REACTOME_PKMTS_METHYLATE_HISTONE_LYSINES	REACTOME_PKMTS_METHYLATE_HISTONE_LYSINES	71	0.411797	1.76458	0.00159832	0.00809428	0.0052061	11677	tags=58%, list=32%, signal=39%	PRDM9/H3C12/NSD2/EZH2/KMT2D/MECOM/ASH1L/H4-16/SETDB1/RBBP4/H4C5/H3C13/SETD2/KMT2E/SUZ12/KMT2A/H3C2/SUV39H2/KMT2C/NSD1/H4C15/NSD3/AEBP2/DOT1L/KMT5B/SETD1B/PRDM16/EHMT2/ATF7IP/EHMT1/EED/NFKB1/KMT5C/SETD1A/RBBP7/KMT2B/H3C10/RBBP5/H4C4/H4C12/SETDB2
BIOCARTA_PITX2_PATHWAY	BIOCARTA_PITX2_PATHWAY	16	0.666535	2.00466	0.00161306	0.00815258	0.00524359	10602	tags=81%, list=29%, signal=58%	PITX2/FZD1/EP300/TRRAP/LEF1/CTNNB1/MED1/CREBBP/APC/KAT5/WNT1/LDB1/GSK3B
REACTOME_PI_3K_CASCADE_FGFR1	REACTOME_PI_3K_CASCADE_FGFR1	21	0.617345	2.02261	0.00162572	0.00820015	0.00527419	7029	tags=48%, list=19%, signal=38%	FGF4/FGF5/FGF20/FRS2/FGF2/FGFR1/GAB1/FGF3/PTPN11/PIK3CA
KEGG_STEROID_HORMONE_BIOSYNTHESIS	KEGG_STEROID_HORMONE_BIOSYNTHESIS	55	-0.41523	-1.80195	0.00164218	0.00826665	0.00531696	2224	tags=33%, list=6%, signal=31%	CYP3A5/CYP11B1/CYP3A7/SULT2B1/CYP3A43/UGT2B15/CYP21A2/HSD17B1/HSD17B6/CYP3A4/AKR1C4/UGT2B10/CYP11A1/CYP1A1/HSD17B2/UGT2A1/UGT2B7/CYP11B2
REACTOME_SIGNALING_BY_RETINOIC_ACID	REACTOME_SIGNALING_BY_RETINOIC_ACID	43	-0.429087	-1.73947	0.00166426	0.00836107	0.00537769	1575	tags=21%, list=4%, signal=20%	DHRS3/DHRS4/CRABP1/RXRG/ALDH8A1/ADH4/ADH1A/ADH1C/RDH16
REACTOME_NEGATIVE_REGULATION_OF_NOTCH4_SIGNALING	REACTOME_NEGATIVE_REGULATION_OF_NOTCH4_SIGNALING	54	-0.410083	-1.77182	0.00169668	0.00850701	0.00547155	15245	tags=57%, list=42%, signal=33%	PSMF1/UBB/PSMB5/PSMC4/NOTCH4/PSMB2/PSMB10/PSMD4/PSMA4/PSMD8/PSMA3/RBX1/PSMA5/PSMA7/PSMB4/PSMD13/PSMC3/PSMB9/SKP1/PSME1/RPS27A/PSMB8/PSMB7/PSMB1/PSMC5/PSME2/PSMA1/PSMB6/UBA52/PSMB3/SEM1
REACTOME_DEPOSITION_OF_NEW_CENPA_CONTAINING_NUCLEOSOMES_AT_THE_CENTROMERE	REACTOME_DEPOSITION_OF_NEW_CENPA_CONTAINING_NUCLEOSOMES_AT_THE_CENTROMERE	72	0.418562	1.79818	0.0017306	0.00865986	0.00556987	7722	tags=43%, list=21%, signal=34%	CENPI/CENPK/H2BC7/HJURP/H2BC1/CENPA/CENPL/MIS18BP1/CENPU/H2BC17/OIP5/H4-16/H2BC13/RBBP4/CENPQ/H4C5/H2BC6/H2BC14/CENPP/CENPO/KNL1/CENPN/CENPH/H4C15/CENPW/H2BU1/MIS18A/H2BC8/H2BC9/RSF1/H2BC3
WP_INSULIN_SIGNALING	WP_INSULIN_SIGNALING	160	0.324226	1.59574	0.00174099	0.00869459	0.0055922	11142	tags=46%, list=31%, signal=32%	PPP1R3A/SNAP25/SLC2A1/IGF1R/MAPK13/MAP2K6/RAF1/CBL/PIK3R2/RPS6KA6/RPS6KA5/PRKAA2/MAP3K9/ARHGAP33/RPS6KA3/PRKCI/STXBP4/PRKCD/TBC1D4/PRKCA/MAP3K1/PIK3C2A/KIF3A/GAB1/INPPL1/MAPK6/MINK1/PIK3CG/MAPK1/PRKCB/PTPN11/INPP4A/TSC1/KIF5B/MAP4K4/PIK3CA/MAP4K3/MAPK7/MAP3K8/PFKM/PRKCQ/PDPK1/MAP3K12/MAP3K7/MAPK10/SH2B2/SHC1/MAP3K3/SOS1/MAP4K5/RAPGEF1/SOS2/PIK3CD/MAP3K4/PIK3R4/CYTH3/MAP3K14/PTPN1/STXBP1/IRS1/PIK3…
KEGG_MISMATCH_REPAIR	KEGG_MISMATCH_REPAIR	23	0.577462	1.9353	0.00175961	0.0087496	0.00562759	8535	tags=61%, list=23%, signal=47%	EXO1/POLD1/RFC3/MSH2/MSH6/RFC4/LIG1/PMS2/RPA1/RFC5/POLD3/PCNA/RPA4/RFC1
REACTOME_NCAM1_INTERACTIONS	REACTOME_NCAM1_INTERACTIONS	42	0.468045	1.78678	0.00176241	0.0087496	0.00562759	8664	tags=40%, list=24%, signal=31%	COL2A1/CACNA1S/COL9A2/COL4A5/CACNA1D/COL9A3/CACNB1/COL5A2/COL4A3/ARTN/COL6A3/CACNA1G/COL3A1/AGRN/CACNB4/ST8SIA4/CACNB2
WP_PEPTIDE_GPCRS	WP_PEPTIDE_GPCRS	75	0.39858	1.73193	0.00175573	0.0087496	0.00562759	7526	tags=40%, list=21%, signal=32%	SSTR3/CCKBR/TACR3/OPRK1/CCR8/CCR3/AVPR1B/OPRL1/MC4R/CCR4/CXCR5/GHSR/TAC4/GRPR/TRHR/CXCR2/TACR2/CCR6/BRS3/ATP8A1/TSHR/FPR2/SSTR1/AGTR2/HCRTR1/GNRHR/FPR3/CCR5/HCRTR2/CCR9
REACTOME_SIGNALING_BY_TYPE_1_INSULIN_LIKE_GROWTH_FACTOR_1_RECEPTOR_IGF1R	REACTOME_SIGNALING_BY_TYPE_1_INSULIN_LIKE_GROWTH_FACTOR_1_RECEPTOR_IGF1R	54	0.44391	1.79218	0.00185974	0.00921464	0.00592669	10217	tags=48%, list=28%, signal=35%	FGF4/IGF2/FGF5/FGF20/IGF1R/PIK3R2/FRS2/FGF2/FGFR1/FGFR2/GAB1/FGF3/NRAS/PTPN11/PIK3CA/FGFR3/KRAS/PDPK1/SHC1/SOS1/GAB2/PIK3R4/KLB/IRS1/PIK3CB/PIK3C3
REACTOME_ACTIVATION_OF_NMDA_RECEPTORS_AND_POSTSYNAPTIC_EVENTS	REACTOME_ACTIVATION_OF_NMDA_RECEPTORS_AND_POSTSYNAPTIC_EVENTS	94	0.391888	1.77416	0.00186499	0.00922254	0.00593177	7634	tags=35%, list=21%, signal=28%	TUBA3C/GRIA2/TUBAL3/TUBB3/NBEA/ACTN2/NEFL/TUBA1B/RPS6KA6/GRIA4/TUBB4A/TUBA1C/PRKAA2/KPNA2/SRC/MAPT/RPS6KA3/LRRC7/DLG3/PPM1E/RASGRF1/NRAS/MAPK1/CREB1/PRKAR2A/TUBB1/TUBB2B/CAMK4/KRAS/DLG1/PDPK1/GRIN2B/PRKACB
REACTOME_INTRINSIC_PATHWAY_OF_FIBRIN_CLOT_FORMATION	REACTOME_INTRINSIC_PATHWAY_OF_FIBRIN_CLOT_FORMATION	22	-0.559245	-1.88656	0.00188922	0.00932411	0.0059971	1810	tags=50%, list=5%, signal=48%	A2M/VWF/F12/PROC/F2/F10/SERPINC1/GP9/SERPING1/KLKB1/F9
REACTOME_BBSOME_MEDIATED_CARGO_TARGETING_TO_CILIUM	REACTOME_BBSOME_MEDIATED_CARGO_TARGETING_TO_CILIUM	23	0.574382	1.92498	0.00194061	0.00955903	0.0061482	11313	tags=61%, list=31%, signal=42%	SSTR3/BBS1/CCT5/BBS10/BBS7/RAB3IP/ARL6/BBS5/BBS12/LZTFL1/CCT2/SMO/TCP1/BBS9
REACTOME_DECTIN_2_FAMILY	REACTOME_DECTIN_2_FAMILY	26	0.555968	1.94598	0.00199912	0.00982805	0.00632123	6862	tags=46%, list=19%, signal=37%	MUC5AC/MUC15/MUC1/CLEC6A/MUCL1/MUC3A/CLEC4A/MUC20/MUC5B/MUC6/SYK/FCER1G
REACTOME_PI3K_AKT_SIGNALING_IN_CANCER	REACTOME_PI3K_AKT_SIGNALING_IN_CANCER	105	0.362746	1.66595	0.00200639	0.00984458	0.00633186	7794	tags=27%, list=21%, signal=21%	FGF4/FGF5/FGF20/NRG3/EREG/EGF/KITLG/PIK3R2/TGFA/FRS2/SRC/FGF2/CD80/FGFR1/TRAT1/ICOS/FGFR2/BTC/GAB1/FGF3/CREB1/STRN/PTPN11/PIK3CA/FGFR3/PDPK1/FOXO6/CD28
REACTOME_REMOVAL_OF_AMINOTERMINAL_PROPEPTIDES_FROM_GAMMA_CARBOXYLATED_PROTEINS	REACTOME_REMOVAL_OF_AMINOTERMINAL_PROPEPTIDES_FROM_GAMMA_CARBOXYLATED_PROTEINS	10	-0.719298	-1.9013	0.0020698	0.010136	0.00651929	1760	tags=60%, list=5%, signal=57%	PROC/F2/F10/GAS6/PROZ/F9
REACTOME_INTEGRIN_CELL_SURFACE_INTERACTIONS	REACTOME_INTEGRIN_CELL_SURFACE_INTERACTIONS	84	0.380533	1.69634	0.00207783	0.0101556	0.0065319	7813	tags=37%, list=21%, signal=29%	COL2A1/ITGB6/COL4A6/ITGA3/COL10A1/COL9A2/TNC/COL4A5/ITGB8/ITGA2/COL9A3/IBSP/ITGA6/ITGA4/COL5A2/ITGB1/COL4A3/ITGB7/ITGAV/ITGAM/HSPG2/ICAM1/VCAM1/ITGA5/COL8A2/JAM3/COL6A3/COMP/COL3A1/AGRN/COL16A1
KEGG_MAPK_SIGNALING_PATHWAY	KEGG_MAPK_SIGNALING_PATHWAY	267	0.292334	1.55177	0.00208466	0.0101693	0.00654069	9851	tags=36%, list=27%, signal=27%	FGF4/FGF5/FGF20/CACNA1S/CHP2/EGF/DUSP9/DUSP4/CACNG4/IL1A/PPP3R2/PLA2G4A/FLNC/FGF11/MAPK13/TGFB2/CACNA1D/MAP2K6/RAF1/MECOM/RPS6KA6/PLA2G10/RPS6KA5/CACNA2D2/RASA1/CACNG6/JMJD7-PLA2G4B/CACNA1E/NFATC2/MAPT/RPS6KA3/CACNB1/FGF2/PRKCG/PLA2G2E/FGFR1/STMN1/RASA2/FGFR2/TAOK1/PRKCA/MAP3K1/BDNF/STK4/IL1B/FASLG/FGF13/FGF3/RASGRF1/NRAS/MAPK1/PRKCB/ATF2/FLNA/NF1/MAP4K4/MAPK8IP3/MAP4K3/RASGRP1/BRAF/MAPK7/CACNA1G…
REACTOME_GAMMA_CARBOXYLATION_TRANSPORT_AND_AMINO_TERMINAL_CLEAVAGE_OF_PROTEINS	REACTOME_GAMMA_CARBOXYLATION_TRANSPORT_AND_AMINO_TERMINAL_CLEAVAGE_OF_PROTEINS	11	-0.689172	-1.85359	0.00213616	0.0104004	0.00668934	1760	tags=55%, list=5%, signal=52%	PROC/F2/F10/GAS6/PROZ/F9
BIOCARTA_NUCLEARRS_PATHWAY	BIOCARTA_NUCLEARRS_PATHWAY	34	-0.474999	-1.8156	0.00215756	0.0104843	0.00674333	3109	tags=32%, list=9%, signal=30%	CYP26A1/CYP2B6/CYP4B1/CYP2E1/NR0B2/CYP2C9/CYP4A11/CYP8B1/CYP3A4/CYP1A2/CYP4A22
REACTOME_POSTMITOTIC_NUCLEAR_PORE_COMPLEX_NPC_REFORMATION	REACTOME_POSTMITOTIC_NUCLEAR_PORE_COMPLEX_NPC_REFORMATION	27	0.562317	1.99641	0.00217489	0.0105482	0.00678444	12016	tags=81%, list=33%, signal=55%	POM121/NUP205/NUP160/NUP188/NUP107/NUP155/NDC1/AHCTF1/NUP37/NUP58/KPNB1/NUP98/TNPO1/NUP62/NUP133/NUP54/RCC1/NUP93/NUP43/NUP85/SEH1L/RAN
REACTOME_REGULATION_OF_GENE_EXPRESSION_IN_LATE_STAGE_BRANCHING_MORPHOGENESIS_PANCREATIC_BUD_PRECURSOR_CELLS	REACTOME_REGULATION_OF_GENE_EXPRESSION_IN_LATE_STAGE_BRANCHING_MORPHOGENESIS_PANCREATIC_BUD_PRECURSOR_CELLS	16	0.652329	1.96194	0.0021797	0.0105512	0.00678637	8567	tags=62%, list=24%, signal=48%	MAMLD1/ONECUT3/NEUROG3/EP300/ONECUT1/MAML1/NOTCH1/MAML2/CREBBP/MAML3
REACTOME_COMPLEMENT_CASCADE	REACTOME_COMPLEMENT_CASCADE	114	-0.330547	-1.63769	0.00222765	0.0107627	0.00692238	2184	tags=25%, list=6%, signal=24%	GZMM/CD81/C3/F2/MBL2/COLEC11/C1S/C4BPA/CLU/CFHR1/CFHR4/SERPING1/C2/C7/C4BPB/C8B/C6/CFHR2/C1R/C8A/MASP2/CFHR3/CFI/C8G/CRP/COLEC10/FCN2/FCN3/C9
REACTOME_SIGNALING_BY_TGF_BETA_RECEPTOR_COMPLEX	REACTOME_SIGNALING_BY_TGF_BETA_RECEPTOR_COMPLEX	93	0.373589	1.68886	0.00223979	0.0108007	0.00694679	10754	tags=49%, list=30%, signal=35%	ITGB6/CCNK/TGFB2/RBL1/ITGB8/CBL/LTBP1/SMURF2/EP300/TFDP1/E2F5/ITGB1/ITGAV/RNF111/BAMBI/SKIL/SMAD3/TRIM33/MAPK1/NCOR2/SKI/CDKN2B/CCNT1/ZFYVE9/STAT1/XPO1/SP1/ITGA8/LTBP2/CCNT2/UBE2D1/ITGB3/CGN/COL1A2/SMAD7/PARP1/WWTR1/TGFBR1/FBN1/USP9X/UCHL5/SMURF1/SMAD2/TGFBR2/PARD3/PPP1CC
BIOCARTA_WNT_PATHWAY	BIOCARTA_WNT_PATHWAY	24	0.555757	1.88252	0.00228534	0.0109575	0.00704764	10602	tags=54%, list=29%, signal=38%	WIF1/FZD1/HNF1A/CTNNB1/CCND1/MAP3K7/CREBBP/APC/WNT1/CSNK2A1/BTRC/PPARD/GSK3B
REACTOME_O_GLYCOSYLATION_OF_TSR_DOMAIN_CONTAINING_PROTEINS	REACTOME_O_GLYCOSYLATION_OF_TSR_DOMAIN_CONTAINING_PROTEINS	39	0.4837	1.83425	0.00228189	0.0109575	0.00704764	10275	tags=49%, list=28%, signal=35%	ADAMTS20/ADAMTS16/ADAMTS6/ADAMTS19/SSPOP/ADAMTS5/ADAMTS18/ADAMTS3/ADAMTS9/SEMA5B/THSD7A/ADAMTS14/POFUT2/SEMA5A/THBS2/THSD4/THSD7B/ADAMTS12/ADAMTS10
KEGG_CALCIUM_SIGNALING_PATHWAY	KEGG_CALCIUM_SIGNALING_PATHWAY	178	0.310941	1.55708	0.00228067	0.0109575	0.00704764	5352	tags=21%, list=15%, signal=18%	HTR2C/CCKBR/ITPR3/GRM1/HTR4/CACNA1S/TACR3/CHP2/P2RX7/ADORA2B/PLCD4/TRPC1/PPP3R2/CHRNA7/AVPR1B/CD38/PLCB1/CACNA1D/TNNC1/ADCY7/PTGFR/HTR6/CHRM3/ATP2B1/GRM5/GRPR/TRHR/HTR5A/TACR2/PLCG1/RYR2/LTB4R2/CACNA1E/MYLK2/PRKCG/ADCY3/CYSLTR2/SLC8A2
WP_IRON_METABOLISM_IN_PLACENTA	WP_IRON_METABOLISM_IN_PLACENTA	12	-0.656895	-1.84303	0.00233086	0.0111545	0.00717439	3564	tags=33%, list=10%, signal=30%	TFR2/TF/STEAP3/HAMP
REACTOME_SHC1_EVENTS_IN_ERBB2_SIGNALING	REACTOME_SHC1_EVENTS_IN_ERBB2_SIGNALING	22	0.56648	1.89314	0.0023385	0.0111699	0.00718426	8266	tags=50%, list=23%, signal=39%	NRG3/EREG/EGF/PRKCD/BTC/PRKCA/PTPN12/NRAS/KRAS/SHC1/SOS1
REACTOME_DEADENYLATION_OF_MRNA	REACTOME_DEADENYLATION_OF_MRNA	25	0.556541	1.9163	0.00237366	0.0113109	0.007275	13461	tags=72%, list=37%, signal=45%	TUT4/CNOT1/EIF4A1/PAN2/CNOT6/PAN3/CNOT9/CNOT3/EIF4A2/CNOT7/CNOT11/EIF4B/CNOT6L/EIF4E/CNOT2/CNOT4/CNOT10/CNOT8
KEGG_PYRUVATE_METABOLISM	KEGG_PYRUVATE_METABOLISM	40	-0.453177	-1.80601	0.002377	0.0113109	0.007275	2764	tags=30%, list=8%, signal=28%	MDH2/PCK2/LDHC/ACYP2/ACAT1/ACOT12/GRHPR/PC/HAGH/ALDH2/LDHD/PCK1
BIOCARTA_AHSP_PATHWAY	BIOCARTA_AHSP_PATHWAY	13	-0.647864	-1.86549	0.00238999	0.0113513	0.00730098	714	tags=38%, list=2%, signal=38%	UROD/HBB/AHSP/HBA1/HBA2
WP_B_CELL_RECEPTOR_SIGNALING_PATHWAY	WP_B_CELL_RECEPTOR_SIGNALING_PATHWAY	97	0.367634	1.67113	0.00241949	0.0114699	0.00737721	8493	tags=35%, list=23%, signal=27%	CR2/PIP5K1B/PTPRC/MAP2K6/RAF1/GTF2I/CBL/PIK3R2/E2F3/PLCG1/NFATC3/NFATC2/PIP5K1A/PRKCD/DAPP1/REL/MALT1/GAB1/CARD11/PIK3CG/MAPK1/PRKCB/CREB1/SYK/ATF2/PTPN11/KLF11/BRAF/PDPK1/MAP3K7/CRKL/SHC1/SOS1/RAPGEF1
REACTOME_GLUCOCORTICOID_BIOSYNTHESIS	REACTOME_GLUCOCORTICOID_BIOSYNTHESIS	10	-0.714129	-1.88763	0.00243613	0.0115055	0.0074001	2189	tags=50%, list=6%, signal=47%	CYP11B1/CYP21A2/SERPINA6/POMC/CYP11B2
REACTOME_DNA_REPLICATION	REACTOME_DNA_REPLICATION	187	0.306386	1.54628	0.00243171	0.0115055	0.0074001	8151	tags=33%, list=22%, signal=26%	MCM2/PSMA8/CCNA2/CCNE2/GINS4/MCM10/GINS1/H2BC7/ORC1/CDC6/H2BC1/CDC7/PRIM1/ORC6/H3C12/MCM6/POLD1/RFC3/H2BC17/UBE2C/POLA1/UBE2E1/SKP2/DNA2/DBF4/MCM8/MCM4/CDC45/MCM3/H4-16/H2BC13/CDK2/POLE2/H4C5/H2BC6/H3C13/H2BC14/ANAPC1/H3C2/RFC4/LIG1/H4C15/MCM7/RPA1/RFC5/MCM5/PRIM2/H2BU1/PSMA2/POLD3/FEN1/ORC2/KPNB1/H2BC8/CDC23/H2BC9/PCNA/H2BC3/RPA4/CCNA1/PSMA6/GINS3
WNT_SIGNALING	WNT_SIGNALING	89	0.377305	1.69013	0.00244931	0.0115461	0.00742625	7416	tags=30%, list=20%, signal=24%	FGF4/WIF1/PITX2/DKK1/NKD1/WNT7A/FOXN1/WNT7B/BCL9/FZD1/WNT5A/CXXC4/KREMEN1/EP300/PYGO1/DVL2/LEF1/CTNNB1/CCND1/CSNK1A1/TCF7/WNT9A/FZD2/FBXW2/FZD3/FZD6/CSNK1G1
REACTOME_CARDIAC_CONDUCTION	REACTOME_CARDIAC_CONDUCTION	130	0.337566	1.61684	0.00247871	0.0116629	0.00750134	8664	tags=37%, list=24%, signal=28%	KCNK2/ITPR3/KCNK10/ATP1A4/CORIN/TBX5/TRDN/SCN1A/CACNG4/FXYD3/TRPC1/SCN2A/FGF11/ATP1A1/KCND2/ATP2B1/CACNA2D2/RYR2/CACNG6/KCNIP4/SCN9A/CACNB1/CASQ1/MME/SLC8A2/HIPK1/FXYD2/NPR2/SCN8A/KCNE3/FGF13/KCNH2/NKX2-5/RYR3/KCNJ2/AKAP9/SCN11A/DMPK/SCN7A/SLC8A1/ATP2A2/KCNJ12/FXYD4/KCNK9/HIPK2/GATA4/SCN2B/CACNB2
REACTOME_FGFR1C_LIGAND_BINDING_AND_ACTIVATION	REACTOME_FGFR1C_LIGAND_BINDING_AND_ACTIVATION	12	0.696332	1.91767	0.0024876	0.0116829	0.00751424	4943	tags=50%, list=14%, signal=43%	FGF4/FGF5/FGF20/ANOS1/FGF2/FGFR1
PID_ERBB1_INTERNALIZATION_PATHWAY	PID_ERBB1_INTERNALIZATION_PATHWAY	41	0.475512	1.80921	0.00257482	0.012058	0.0077555	13075	tags=71%, list=36%, signal=45%	EGF/DNM1/AMPH/RAF1/CBL/PIK3R2/SRC/HGS/SYNJ1/NRAS/PIK3CA/KRAS/SHC1/SOS1/SH3GL2/PIK3CD/UBE2D1/CHMP3/PIK3CB/CBLB/LRIG1/SH3KBP1/SPRY2/USP8/EGFR/EPS15/PIK3R1/PTK2/GRB2
REACTOME_SENSORY_PROCESSING_OF_SOUND_BY_OUTER_HAIR_CELLS_OF_THE_COCHLEA	REACTOME_SENSORY_PROCESSING_OF_SOUND_BY_OUTER_HAIR_CELLS_OF_THE_COCHLEA	55	0.437818	1.77975	0.00257703	0.012058	0.0077555	1259	tags=13%, list=3%, signal=12%	XIRP2/USH1G/PCDH15/OTOGL/CHRNA9/MYO3A/LHFPL5
WP_ALPHA_6_BETA_4_SIGNALING_PATHWAY	WP_ALPHA_6_BETA_4_SIGNALING_PATHWAY	33	0.517345	1.89687	0.00259554	0.0121221	0.00779674	8266	tags=48%, list=23%, signal=38%	LAMA1/LAMA3/PIK3R2/ITGB4/ITGA6/SRC/LAMA5/PRKCD/LAMC1/LAMB1/PRKCA/GAB1/MAPK1/PTPN11/SHC1/SOS1
REACTOME_EGR2_AND_SOX10_MEDIATED_INITIATION_OF_SCHWANN_CELL_MYELINATION	REACTOME_EGR2_AND_SOX10_MEDIATED_INITIATION_OF_SCHWANN_CELL_MYELINATION	29	0.518457	1.86346	0.00263967	0.0123055	0.00791465	10714	tags=62%, list=29%, signal=44%	POU3F2/SOX10/DRP2/CYP51A1/UTRN/NAB1/LAMC1/LAMB1/YAP1/TEAD1/POU3F1/HDAC2/SCD5/SREBF2/DAG1/WWTR1/SMARCA4/HMGCR
PID_NOTCH_PATHWAY	PID_NOTCH_PATHWAY	59	0.424438	1.75017	0.00266833	0.0124161	0.00798582	9504	tags=47%, list=26%, signal=35%	DLK1/CNTN1/DNM1/MFAP2/DLL3/SKP2/CBL/MIB1/EP300/SSPOP/LNX1/NOTCH2/MAML1/SPEN/RBBP8/NOTCH1/CCND1/NCOR2/IL4/MAML2/CNTN6/MARK2/GATA3/ADAM12/NCSTN/ADAM10/APH1B/JAG1
REACTOME_RA_BIOSYNTHESIS_PATHWAY	REACTOME_RA_BIOSYNTHESIS_PATHWAY	22	-0.547041	-1.84539	0.00267919	0.0124437	0.00800354	3109	tags=41%, list=9%, signal=37%	CYP26A1/DHRS3/DHRS4/CRABP1/ALDH8A1/ADH4/ADH1A/ADH1C/RDH16
WP_H19_ACTION_RBE2F1_SIGNALING_AND_CDKBETACATENIN_ACTIVITY	WP_H19_ACTION_RBE2F1_SIGNALING_AND_CDKBETACATENIN_ACTIVITY	15	0.651334	1.93107	0.00270331	0.0125326	0.00806075	9504	tags=73%, list=26%, signal=54%	PMAIP1/SOX4/CDK4/E2F1/H19/CTNNB1/CCND1/MED1/RB1/TULP3/JAG1
WP_GPR40_PATHWAY	WP_GPR40_PATHWAY	15	0.649913	1.92686	0.00277686	0.01285	0.00826489	3821	tags=33%, list=10%, signal=30%	PLCH1/ITPR3/PLCB1/PKD1/PLCG1
REACTOME_HS_GAG_BIOSYNTHESIS	REACTOME_HS_GAG_BIOSYNTHESIS	31	0.495545	1.79453	0.0028493	0.013161	0.00846494	7617	tags=48%, list=21%, signal=38%	NDST4/HS3ST5/HS3ST4/GPC2/HS3ST6/HS6ST2/GPC5/NDST2/HS3ST1/HS3ST3A1/HSPG2/GPC4/HS6ST3/GPC3/AGRN
WP_LUNG_FIBROSIS	WP_LUNG_FIBROSIS	63	-0.383941	-1.69845	0.00285571	0.0131666	0.00846849	2033	tags=19%, list=6%, signal=18%	SFTPA2/FGF7/IGF1/CEBPB/SERPINA1/CMA1/CXCL2/CSF3/SFTPC/CALCA/MT2A/SFTPA1
REACTOME_SIGNALING_BY_HIPPO	REACTOME_SIGNALING_BY_HIPPO	20	0.604998	1.91994	0.00289298	0.013314	0.00856334	10161	tags=65%, list=28%, signal=47%	TJP2/DVL2/LATS1/YAP1/STK4/AMOTL2/MOB1A/NPHP4/TJP1/CASP3/AMOT/WWTR1/MOB1B
REACTOME_SARS_COV_INFECTIONS	REACTOME_SARS_COV_INFECTIONS	429	0.254232	1.42257	0.00293268	0.0134721	0.00866504	8045	tags=30%, list=22%, signal=23%	HAVCR1/IGHV1-46/IGHV4-59/IGHV3-23/IGHV1-69/IGHV3-30/IGLV3-25/GPC2/IGKV4-1/ATP1A4/IGKV1D-12/IGLV3-27/IGHV4-34/IGLV3-21/IGHV4-39/IGLV2-11/FXYD3/IGKV3-20/IGLV1-44/IL17A/IGLV7-43/IGLV3-19/PDCD1/IGKV1-33/POM121/SEC24C/IGKV1-17/IGLV1-40/ATP1A1/IGKV5-2/ST6GALNAC2/IGHV3-11/TUSC3/TLR1/TLR8/RPS4Y2/NUP205/IGLV1-47/IGHV3-33/NUP153/TPR/IGHV1-2/NUP210/IGKV1-5/IGHV3-48/RBBP4/IGKV1-12/IGHV2-5/IGHV2-70/NUP160/KPN…
WP_TAMOXIFEN_METABOLISM	WP_TAMOXIFEN_METABOLISM	21	-0.558596	-1.86877	0.00297631	0.0136478	0.00877799	2224	tags=67%, list=6%, signal=63%	CYP3A5/SULT2A1/CYP2E1/CYP2D6/UGT2B15/CYP2C9/CYP2C19/CYP3A4/CYP2A6/CYP1A2/CYP1A1/CYP2C8/SULT1A1/UGT2B7
REACTOME_SIGNALING_BY_ERBB2_IN_CANCER	REACTOME_SIGNALING_BY_ERBB2_IN_CANCER	26	0.544562	1.90606	0.00300736	0.0137651	0.00885345	8647	tags=50%, list=24%, signal=38%	NRG3/EREG/EGF/PLCG1/BTC/GAB1/PTPN12/NRAS/PIK3CA/KRAS/SHC1/SOS1/ERBIN
REACTOME_VEGFR2_MEDIATED_CELL_PROLIFERATION	REACTOME_VEGFR2_MEDIATED_CELL_PROLIFERATION	19	0.608566	1.90212	0.00302225	0.0138082	0.00888119	7523	tags=63%, list=21%, signal=50%	ITPR3/RASA1/PLCG1/SRC/PRKCD/PRKCA/SPHK1/NRAS/VEGFA/PRKCB/KRAS/PDPK1
PID_TCR_PATHWAY	PID_TCR_PATHWAY	64	0.417537	1.74938	0.00308761	0.0140813	0.00905682	12106	tags=58%, list=33%, signal=39%	PTPRC/CBL/PLCG1/FYB1/CD3G/STK39/CD80/PAG1/PRKCA/MALT1/ITK/LAT/NRAS/CARD11/PRKCB/PTPN11/FLNA/RASGRP1/MAP3K8/KRAS/PRKCQ/PDPK1/CD28/SHC1/SOS1/GAB2/MAP3K14/LCP2/CD86/BCL10/NCK1/CHUK/VAV1/TRAF6/AKT1/SLA2/IKBKB
WP_BURN_WOUND_HEALING	WP_BURN_WOUND_HEALING	110	0.352889	1.62949	0.00311958	0.0142014	0.00913411	6438	tags=30%, list=18%, signal=25%	MMP1/MMP13/XIST/FLG/EGF/TNC/IL1A/CHRNA7/HOTAIR/TGFB2/TLR6/TLR1/TLR8/CXCL8/SFRP2/KRT222/CXCR2/SCEL/MMP3/CXCL1/MIAT/ACTA1/F13A1/FGFR1/TLR7/NOD1/FGFR2/TLR2/IL1B/NFKBIZ/ICAM1/VEGFA/SMAD3
WP_WNT_SIGNALING_PATHWAY_AND_PLURIPOTENCY	WP_WNT_SIGNALING_PATHWAY_AND_PLURIPOTENCY	101	0.357664	1.62941	0.00315191	0.0143227	0.00921213	9338	tags=43%, list=26%, signal=32%	NKD1/SOX2/WNT7A/PPP2R2B/RACGAP1/WNT7B/AXIN2/FZD1/WNT5A/FOXD3/EP300/NFYA/PRKCI/DVL2/PRKCG/PRKCD/PRKCA/DVL3/LEF1/CTNNB1/CCND1/PRKCB/FZD10/TCF7/FZD2/FBXW2/FZD3/FZD6/WNT10B/PRKCQ/MMP7/MAP3K7/MAPK10/CREBBP/FZD5/ESRRB/APC/CCND2/POU5F1/WNT1/LRRK2/FZD7/ZBTB33
REACTOME_FGFR2C_LIGAND_BINDING_AND_ACTIVATION	REACTOME_FGFR2C_LIGAND_BINDING_AND_ACTIVATION	13	0.683927	1.92995	0.00316997	0.0143273	0.00921509	235	tags=23%, list=1%, signal=23%	FGF4/FGF5/FGF20
REACTOME_FGFR3_LIGAND_BINDING_AND_ACTIVATION	REACTOME_FGFR3_LIGAND_BINDING_AND_ACTIVATION	13	0.683759	1.92947	0.00316997	0.0143273	0.00921509	235	tags=23%, list=1%, signal=23%	FGF4/FGF5/FGF20
KEGG_PHENYLALANINE_METABOLISM	KEGG_PHENYLALANINE_METABOLISM	18	-0.569789	-1.81916	0.00316997	0.0143273	0.00921509	2080	tags=33%, list=6%, signal=31%	TAT/PRDX6/GOT2/GOT1/ALDH3A1/HPD
REACTOME_ENDOGENOUS_STEROLS	REACTOME_ENDOGENOUS_STEROLS	26	-0.511662	-1.8054	0.00318171	0.0143291	0.0092162	2189	tags=35%, list=6%, signal=33%	CYP11B1/FDXR/CYP21A2/CYP8B1/CYP39A1/CYP27A1/CYP11A1/POMC/CYP11B2
REACTOME_MITOCHONDRIAL_FATTY_ACID_BETA_OXIDATION	REACTOME_MITOCHONDRIAL_FATTY_ACID_BETA_OXIDATION	37	-0.450292	-1.74385	0.00317769	0.0143291	0.0092162	13993	tags=68%, list=38%, signal=42%	ACOT1/HADHA/ACAD10/ACSM6/DBI/HADHB/ACOT2/ACSM3/ACADL/PCTP/HADH/ACSF2/ACAA2/MMAA/ACADVL/MECR/MCEE/PCCB/MCAT/ACOT12/NDUFAB1/ACADS/ECI1/ECHS1/DECR1
KEGG_GLUTATHIONE_METABOLISM	KEGG_GLUTATHIONE_METABOLISM	49	-0.419188	-1.76063	0.00319154	0.0143477	0.00922818	3080	tags=27%, list=8%, signal=24%	GPX1/MGST3/GSTM5/MGST1/MGST2/GPX4/GSTA5/GGT5/GSTA1/GSTO1/GSTZ1/GPX3/GPX2
REACTOME_ASSEMBLY_AND_CELL_SURFACE_PRESENTATION_OF_NMDA_RECEPTORS	REACTOME_ASSEMBLY_AND_CELL_SURFACE_PRESENTATION_OF_NMDA_RECEPTORS	44	0.464094	1.7919	0.00320239	0.0143709	0.00924307	9014	tags=41%, list=25%, signal=31%	TUBA3C/TUBAL3/TUBB3/NBEA/ACTN2/NEFL/TUBA1B/TUBB4A/TUBA1C/LRRC7/DLG3/TUBB1/TUBB2B/DLG1/GRIN2B/GRIN2A/DLG4/CASK
REACTOME_REGULATION_OF_SIGNALING_BY_NODAL	REACTOME_REGULATION_OF_SIGNALING_BY_NODAL	12	0.682298	1.87903	0.00322465	0.0144451	0.00929081	9420	tags=67%, list=26%, signal=49%	NODAL/TDGF1/TDGF1P3/ACVR2B/CER1/LEFTY1/LEFTY2/ACVR2A
REACTOME_EICOSANOIDS	REACTOME_EICOSANOIDS	12	-0.647257	-1.81599	0.00324851	0.0145261	0.00934295	2540	tags=83%, list=7%, signal=78%	PTGIS/CYP4F8/CYP4F3/CYP4F12/CYP4F11/CYP4B1/CYP4F2/CYP4A11/CYP8B1/CYP4A22
REACTOME_SNRNP_ASSEMBLY	REACTOME_SNRNP_ASSEMBLY	54	0.432953	1.74794	0.00329289	0.0146985	0.00945384	12487	tags=67%, list=34%, signal=44%	POM121/NUP205/NUP153/TPR/NUP210/NUP160/NUP188/NUP42/NUP107/PRMT5/NUP155/NDC1/NUP37/NUP58/NUP98/GEMIN5/DDX20/TGS1/NUP62/GEMIN7/POM121C/NUP133/NUP54/RANBP2/NCBP1/GEMIN2/NUP93/NUP43/SNRPD3/NUP85/NCBP2/SEH1L/NUP214/NUP88/GEMIN4/NUP35
PID_VEGFR1_2_PATHWAY	PID_VEGFR1_2_PATHWAY	69	0.391662	1.67437	0.00332867	0.014832	0.00953968	7912	tags=36%, list=22%, signal=28%	MAP2K6/RAF1/CBL/PRKAA2/PLCG1/SRC/PRKCD/HGS/IQGAP1/NCK2/ITGAV/PRKCA/ROCK1/MYOF/GAB1/VCL/CTNNB1/VEGFA/MAPK1/PRKCB/PTPN11/PIK3CA/BRAF/PDPK1/NEDD4
PID_ERBB4_PATHWAY	PID_ERBB4_PATHWAY	38	0.477792	1.79924	0.00334241	0.014867	0.00956216	10094	tags=50%, list=28%, signal=36%	PRL/NRG3/EREG/ADAM17/PIK3R2/PRLR/BTC/YAP1/JAK2/MAPK1/PIK3CA/GRIN2B/SHC1/NEDD4/DLG4/PIK3CD/TAB2/NRG4/PIK3CB
REACTOME_COMMON_PATHWAY_OF_FIBRIN_CLOT_FORMATION	REACTOME_COMMON_PATHWAY_OF_FIBRIN_CLOT_FORMATION	22	-0.541113	-1.8254	0.00337307	0.0149769	0.00963287	1760	tags=32%, list=5%, signal=30%	PROC/F2/F10/SERPINC1/FGA/FGG/FGB
REACTOME_NEGATIVE_REGULATION_OF_FGFR1_SIGNALING	REACTOME_NEGATIVE_REGULATION_OF_FGFR1_SIGNALING	33	0.508913	1.86596	0.00338622	0.0150089	0.00965345	7161	tags=39%, list=20%, signal=32%	FGF4/FGF5/FGF20/CBL/ANOS1/FRS2/SRC/FGF2/FGFR1/FGF3/MAPK1/PTPN11/BRAF
WP_RESISTIN_AS_A_REGULATOR_OF_INFLAMMATION	WP_RESISTIN_AS_A_REGULATOR_OF_INFLAMMATION	33	0.507837	1.86201	0.0034206	0.0151347	0.00973434	12106	tags=67%, list=33%, signal=45%	PLCD4/PLCB1/CXCL8/PLCG1/IL12A/PIK3CG/MAPK1/PIK3CA/PLCB4/PLCE1/PIK3CD/NFKB1/PIK3CB/PLCD3/ITPR1/CHUK/PLCD1/MAPK14/PLCB3/AKT1/TNF/IKBKB
REACTOME_PLATELET_AGGREGATION_PLUG_FORMATION	REACTOME_PLATELET_AGGREGATION_PLUG_FORMATION	38	-0.454193	-1.77325	0.00346969	0.0153249	0.00985673	2768	tags=21%, list=8%, signal=19%	RASGRP2/ADRA2B/F2/RAPGEF3/GP9/FGA/FGG/FGB
REACTOME_INOSITOL_PHOSPHATE_METABOLISM	REACTOME_INOSITOL_PHOSPHATE_METABOLISM	48	0.436762	1.73016	0.00348936	0.0153849	0.00989529	7759	tags=40%, list=21%, signal=31%	PLCH1/NUDT11/INPP5J/PLCD4/PLCB1/IPPK/PLCG1/MTMR7/IPMK/SYNJ1/INPPL1/INPP4A/PPIP5K2/IP6K3/INPP5A/PLCB4/OCRL/MIOX/PLCE1
WP_GASTRIN_SIGNALING_PATHWAY	WP_GASTRIN_SIGNALING_PATHWAY	115	0.352584	1.64372	0.00352873	0.0155313	0.00998947	11050	tags=43%, list=30%, signal=30%	CHGA/CCKBR/TFF2/GAST/RAF1/CXCL8/PIK3R2/BORCS8-MEF2B/PLCG1/SRC/ITGB1/PRKCD/PRKCA/ROCK1/BIRC5/CTNNB1/VEGFA/JAK2/CCND1/MAPK1/CREB1/BIRC3/ATF2/PTPN11/PIK3CA/KRAS/PRKCQ/MMP7/SHC1/SOS1/KAT5/SP1/TJP1/BIRC2/CASP3/JAG1/PAK1/SERPINB2/NFKB1/ARHGEF28/PPARG/IRS1/YES1/RPS6KB1/GSK3B/FOXO3/MTOR/CD44/MAPK9/MAPK8
REACTOME_SENSORY_PROCESSING_OF_SOUND	REACTOME_SENSORY_PROCESSING_OF_SOUND	77	0.384108	1.67374	0.00355727	0.0156297	0.0100527	9110	tags=35%, list=25%, signal=26%	XIRP2/USH1G/PCLO/PCDH15/OTOGL/SNAP25/CHRNA9/MYO3A/LHFPL5/CACNA1D/ATP2B1/CACNA2D2/TMC2/TMIE/STX1A/MYO3B/EPB41L3/BSN/PLS1/WHRN/RDX/TMC1/CACNB2/TWF1/RIPOR2/CASK/CAPZA1
REACTOME_PLATELET_ACTIVATION_SIGNALING_AND_AGGREGATION	REACTOME_PLATELET_ACTIVATION_SIGNALING_AND_AGGREGATION	260	-0.250676	-1.41228	0.00357201	0.0156671	0.0100768	2768	tags=14%, list=8%, signal=13%	RASGRP2/ADRA2B/ITIH3/MANF/A1BG/GNG11/ALB/TBXA2R/PPBP/F2/RAPGEF3/PLG/SERPINF2/GAS6/SELP/CLU/SERPINA4/IGF1/GP9/HRG/SERPINA1/SERPING1/APOH/F2RL3/GNG8/SOD1/SPP2/RARRES2/FGA/FGG/ORM1/APOA1/FGB/CLEC3B/ITIH4/ORM2/CLEC1B
REACTOME_INTERLEUKIN_2_FAMILY_SIGNALING	REACTOME_INTERLEUKIN_2_FAMILY_SIGNALING	44	0.459646	1.77473	0.00361406	0.0158241	0.0101778	10985	tags=52%, list=30%, signal=37%	IL21/IL9R/IL21R/PIK3R2/IL2RB/IL2RA/CSF2RB/INPPL1/CSF2/JAK2/SYK/PIK3CA/STAT1/SHC1/SOS1/CSF2RA/SOS2/GAB2/PIK3CD/PIK3CB/INPP5D/STAT4/JAK1
REACTOME_LAGGING_STRAND_SYNTHESIS	REACTOME_LAGGING_STRAND_SYNTHESIS	20	0.597936	1.89753	0.00363003	0.015839	0.0101874	8535	tags=70%, list=23%, signal=54%	PRIM1/POLD1/RFC3/POLA1/DNA2/RFC4/LIG1/RPA1/RFC5/PRIM2/POLD3/FEN1/PCNA/RFC1
REACTOME_IRS_MEDIATED_SIGNALLING	REACTOME_IRS_MEDIATED_SIGNALLING	48	0.434913	1.72283	0.00362754	0.015839	0.0101874	10217	tags=48%, list=28%, signal=35%	FGF4/FGF5/FGF20/PIK3R2/FRS2/FGF2/FGFR1/FGFR2/GAB1/FGF3/NRAS/PTPN11/PIK3CA/FGFR3/KRAS/PDPK1/SOS1/GAB2/PIK3R4/KLB/IRS1/PIK3CB/PIK3C3
PID_LIS1_PATHWAY	PID_LIS1_PATHWAY	28	0.5373	1.90719	0.00366861	0.0159521	0.0102601	9447	tags=50%, list=26%, signal=37%	CDK5R2/LRP8/PPP2R5D/RELN/CDK5R1/VLDLR/PLA2G7/IQGAP1/DYNC1H1/ABL1/CLIP1/DCX/DAB1/CSNK2A1
REACTOME_DEUBIQUITINATION	REACTOME_DEUBIQUITINATION	277	0.277085	1.47892	0.00366315	0.0159521	0.0102601	8212	tags=30%, list=23%, signal=23%	PSMA8/CCNA2/CLSPN/H2AC13/USP37/CDK1/BARD1/H2BC7/CDC25A/USP44/H2BC1/UCHL1/H2AC1/AXIN2/H2BC18/USP34/TNIP3/BRCA1/H2BC17/CDC20/USP26/SKP2/USP22/OTUD3/H2BC13/ABRAXAS1/MYSM1/SMURF2/HIF1A/USP49/MBD6/H2AC16/CCP110/EP300/ACTL6A/H2BC6/H2BC14/TRRAP/HGS/NOD1/FOXK1/ZRANB1/USP28/ASXL2/HCFC1/KDM1B/YOD1/ATXN7/TNKS2/STAMBPL1/SMAD3/H2BU1/PSMA2/INO80D/BIRC3/RNF123/USP47/TNKS/ASXL1/TAF9B/H2BC8/OGT/STAM/USP24/USP21/U…
REACTOME_DOWNSTREAM_SIGNALING_OF_ACTIVATED_FGFR2	REACTOME_DOWNSTREAM_SIGNALING_OF_ACTIVATED_FGFR2	30	0.515648	1.85927	0.00368975	0.0160165	0.0103015	8266	tags=50%, list=23%, signal=39%	FGF4/FGF5/FGF20/PLCG1/FRS2/FGF2/FGFR2/GAB1/FGF3/NRAS/PTPN11/PIK3CA/KRAS/SHC1/SOS1
KEGG_NON_SMALL_CELL_LUNG_CANCER	KEGG_NON_SMALL_CELL_LUNG_CANCER	54	0.428358	1.72939	0.00373784	0.0161973	0.0104178	8921	tags=48%, list=24%, signal=36%	EGF/E2F2/RAF1/PIK3R2/E2F3/CDK4/PLCG1/TGFA/E2F1/PRKCG/CDK6/PRKCA/STK4/NRAS/CCND1/PIK3CG/MAPK1/PRKCB/PIK3CA/RB1/BRAF/KRAS/PDPK1/SOS1/SOS2/PIK3CD
WP_TCELL_ANTIGEN_RECEPTOR_TCR_PATHWAY_DURING_STAPHYLOCOCCUS_AUREUS_INFECTION	WP_TCELL_ANTIGEN_RECEPTOR_TCR_PATHWAY_DURING_STAPHYLOCOCCUS_AUREUS_INFECTION	62	0.405949	1.69536	0.00375674	0.0162513	0.0104525	12106	tags=63%, list=33%, signal=42%	PDCD1/PTPRC/RAF1/CBL/CDK4/PLCG1/NFATC2/ICOS/IFNG/MALT1/ITK/CSF2/LAT/CARD11/CD8A/IL4/PIK3CA/MAP3K8/DLG1/PRKCQ/MAP3K7/CD28/SOS1/MAP3K14/IL10/PAK1/DAG1/NFKB1/PDK1/LCP2/CTLA4/GSK3B/BCL10/MAPK9/NCK1/CHUK/AKT1/TNF/IKBKB
WP_PTDINS45P2_IN_CYTOKINESIS_PATHWAY	WP_PTDINS45P2_IN_CYTOKINESIS_PATHWAY	12	0.676373	1.86271	0.00381466	0.0164736	0.0105955	1442	tags=25%, list=4%, signal=24%	ANLN/KIF23/RACGAP1
REACTOME_FGFR1_LIGAND_BINDING_AND_ACTIVATION	REACTOME_FGFR1_LIGAND_BINDING_AND_ACTIVATION	16	0.632029	1.90088	0.00386553	0.0165797	0.0106638	4943	tags=38%, list=14%, signal=32%	FGF4/FGF5/FGF20/ANOS1/FGF2/FGFR1
REACTOME_UREA_CYCLE	REACTOME_UREA_CYCLE	10	-0.69725	-1.84302	0.00386553	0.0165797	0.0106638	6525	tags=60%, list=18%, signal=49%	ASL/CPS1/OTC/NMRAL1/ARG1/ASS1
REACTOME_APOPTOTIC_CLEAVAGE_OF_CELLULAR_PROTEINS	REACTOME_APOPTOTIC_CLEAVAGE_OF_CELLULAR_PROTEINS	38	0.473479	1.783	0.00386366	0.0165797	0.0106638	9820	tags=58%, list=27%, signal=42%	CLSPN/LMNB1/STK26/TJP2/DSG2/STK24/MAPT/PRKCD/OCLN/ROCK1/DSP/CTNNB1/PRKCQ/CASP8/SATB1/APC/TJP1/BIRC2/CASP3/ACIN1/SPTAN1/CASP7
REACTOME_ANTIVIRAL_MECHANISM_BY_IFN_STIMULATED_GENES	REACTOME_ANTIVIRAL_MECHANISM_BY_IFN_STIMULATED_GENES	82	0.379275	1.67846	0.00384826	0.0165797	0.0106638	12487	tags=66%, list=34%, signal=43%	POM121/UBE2E1/NUP205/NUP153/TPR/NUP210/EIF4A1/PLCG1/NUP160/KPNA2/OAS3/USP41/NUP188/NUP42/NUP107/KPNA5/NUP155/NDC1/EIF4G2/NUP37/NUP58/FLNA/KPNA7/KPNB1/MX2/FLNB/NUP98/STAT1/NEDD4/EIF2AK2/NUP62/POM121C/EIF4A2/NUP133/NUP54/RANBP2/ARIH1/RNASEL/NUP93/KPNA4/USP18/PDE12/JAK1/EIF4G3/NUP43/NUP85/KPNA3/ABCE1/SEH1L/UBE2N/EIF4E/NUP214/NUP88/NUP35
REACTOME_ESTROGEN_DEPENDENT_NUCLEAR_EVENTS_DOWNSTREAM_OF_ESR_MEMBRANE_SIGNALING	REACTOME_ESTROGEN_DEPENDENT_NUCLEAR_EVENTS_DOWNSTREAM_OF_ESR_MEMBRANE_SIGNALING	24	0.537447	1.8205	0.00394225	0.0168801	0.010857	13408	tags=75%, list=37%, signal=47%	EREG/EGF/TGFA/BTC/CCND1/MAPK1/CREB1/XPO1/AREG/UHMK1/FOXO3/AKT1/ELK1/EGFR/BCL2/PTK2/EPGN/AKT3
WP_BDNFTRKB_SIGNALING	WP_BDNFTRKB_SIGNALING	33	0.503445	1.84591	0.00397301	0.016983	0.0109231	9306	tags=52%, list=26%, signal=38%	TRPC3/PLCG1/HOMER1/BDNF/GAB1/NRAS/PIK3CG/MAPK1/CREB1/TSC1/BRAF/KRAS/SHC1/SOS1/DLG4/GAB2/EEF2K
REACTOME_NEGATIVE_REGULATION_OF_FGFR3_SIGNALING	REACTOME_NEGATIVE_REGULATION_OF_FGFR3_SIGNALING	29	0.504565	1.81353	0.00400475	0.0170896	0.0109918	7345	tags=38%, list=20%, signal=30%	FGF4/FGF5/FGF20/CBL/FRS2/SRC/FGF2/MAPK1/PTPN11/BRAF/FGFR3
REACTOME_RHOBTB_GTPASE_CYCLE	REACTOME_RHOBTB_GTPASE_CYCLE	35	0.492699	1.84048	0.00402708	0.0171559	0.0110344	10999	tags=60%, list=30%, signal=42%	RHOBTB1/DDX39B/SPEN/DBN1/MYO6/PHIP/CUL3/PDE5A/ROCK1/ROCK2/MSI2/RBMX/TWF1/CPSF7/SRRM1/RBBP6/RNF20/TMOD3/CCT2/TRA2B/CCT6A
PID_DELTA_NP63_PATHWAY	PID_DELTA_NP63_PATHWAY	47	0.433542	1.70875	0.00404211	0.0171768	0.0110478	5881	tags=34%, list=16%, signal=29%	DLX5/TOP2A/DLX6/HELLS/ITGA3/BRCA2/IL1A/CCNB2/RAB38/STXBP4/ATM/MRE11/KRT14/YAP1/FASN/NOTCH1
PID_SMAD2_3NUCLEAR_PATHWAY	PID_SMAD2_3NUCLEAR_PATHWAY	82	0.37862	1.67556	0.0040456	0.0171768	0.0110478	10892	tags=54%, list=30%, signal=38%	MYOD1/DLX1/RBL1/PIAS3/CDK4/RBBP4/RUNX2/CDK2/EP300/SP3/TFDP1/FOXG1/E2F5/LAMC1/DCP1A/SKIL/NKX2-5/SMAD3/CREB1/ATF2/SKI/TCF3/FOXH1/SIN3A/CDKN2B/HDAC2/CREBBP/GATA3/SP1/VDR/SIN3B/CBFB/NCOA2/IL10/RUNX1/COL1A2/SMAD7/NCOA1/SAP30/SMAD2/IFNB1/FOXO3/MED15/RBBP7
KEGG_DORSO_VENTRAL_AXIS_FORMATION	KEGG_DORSO_VENTRAL_AXIS_FORMATION	24	0.5328	1.80476	0.00408692	0.017323	0.0111419	8864	tags=42%, list=24%, signal=32%	FMN2/PIWIL3/NOTCH2/PIWIL1/NOTCH1/MAPK1/SPIRE1/KRAS/SOS1/SOS2
SA_REG_CASCADE_OF_CYCLIN_EXPR	SA_REG_CASCADE_OF_CYCLIN_EXPR	13	0.67083	1.89299	0.00421026	0.0178159	0.0114589	8063	tags=62%, list=22%, signal=48%	CCNA2/CCNE2/E2F2/CDK4/CDK2/E2F1/CCND1/CCNA1
WP_DNA_MISMATCH_REPAIR	WP_DNA_MISMATCH_REPAIR	23	0.556218	1.8641	0.0042649	0.0180111	0.0115844	8843	tags=65%, list=24%, signal=49%	EXO1/POLD1/RFC3/MSH2/POLE2/MSH6/RFC4/LIG1/PMS2/RPA1/RFC5/POLD3/PCNA/RFC1/POLE
REACTOME_INTRAFLAGELLAR_TRANSPORT	REACTOME_INTRAFLAGELLAR_TRANSPORT	51	0.424671	1.69817	0.00427068	0.0180111	0.0115844	9344	tags=47%, list=26%, signal=35%	TUBA3C/TUBB3/TUBA1B/KIF3C/DYNC2H1/TUBB4A/TUBA1C/TTC26/IFT80/IFT81/WDR35/KIF3A/WDR19/TUBB1/TUBB2B/IFT172/DYNC2I1/TTC21B/IFT57/TNPO1/IFT52/TTC30A/TTC30B/IFT140
REACTOME_METABOLISM_OF_POLYAMINES	REACTOME_METABOLISM_OF_POLYAMINES	59	-0.382602	-1.67797	0.00429219	0.0180716	0.0116234	14419	tags=54%, list=40%, signal=33%	PSMB5/PSMC4/PSMB2/OAZ2/PSMB10/SRM/PSMD4/AGMAT/PSMA4/PSMD8/PSMA3/PSMA5/PSMA7/PSMB4/PSMD13/PSMC3/PSMB9/PSMB11/PSME1/NQO1/PSMB8/PSMB7/PSMB1/PSMC5/PSME2/PSMA1/PSMB6/OAZ1/SAT1/PSMB3/SEM1/PAOX
REACTOME_NA_CL_DEPENDENT_NEUROTRANSMITTER_TRANSPORTERS	REACTOME_NA_CL_DEPENDENT_NEUROTRANSMITTER_TRANSPORTERS	19	0.597035	1.86608	0.0043073	0.0180914	0.011636	5591	tags=58%, list=15%, signal=49%	SLC6A15/SLC6A14/SLC6A5/SLC6A20/SLC6A6/SLC6A9/SLC6A7/SLC18A1/SLC6A19/SLC18A2/SLC6A11
KEGG_GLYCOLYSIS_GLUCONEOGENESIS	KEGG_GLYCOLYSIS_GLUCONEOGENESIS	60	-0.382454	-1.68289	0.00431123	0.0180914	0.011636	2400	tags=22%, list=7%, signal=20%	PCK2/LDHC/ADH1B/ENO3/ALDH2/ADH4/ALDOB/PCK1/ADH1A/GCK/FBP1/ADH1C/ALDH3A1
PID_CDC42_REG_PATHWAY	PID_CDC42_REG_PATHWAY	30	0.505748	1.82357	0.00437941	0.018347	0.0118004	9239	tags=47%, list=25%, signal=35%	RACGAP1/FGD1/DOCK10/PLCG1/DOCK11/FARP2/VAV3/ARHGEF25/ARHGEF6/ITSN2/SPATA13/APC/RALBP1/DOCK9
WP_4249_HEDGEHOG_SIGNALING_PATHWAY	WP_4249_HEDGEHOG_SIGNALING_PATHWAY	43	0.444173	1.70667	0.00442889	0.0184928	0.0118943	7950	tags=42%, list=22%, signal=33%	CDON/EVC2/GPR161/SMURF2/KIF7/GLI1/EVC/GLI2/GLI3/CUL3/KIF3A/LRP2/CCND1/CSNK1A1/SPOPL/CSNK1G1/PRKACB/PTCH1
REACTOME_SUMOYLATION_OF_TRANSCRIPTION_COFACTORS	REACTOME_SUMOYLATION_OF_TRANSCRIPTION_COFACTORS	43	0.443705	1.70487	0.00442889	0.0184928	0.0118943	10980	tags=53%, list=30%, signal=37%	PIAS3/CBX2/PHC1/NRIP1/EP300/UHRF2/PIAS1/RNF2/PHC3/PCGF2/NCOR2/SIN3A/CREBBP/ZNF131/HIPK2/SCMH1/NCOA2/BMI1/NCOA1/MBD1/TOPORS/CBX4/ZNF350
REACTOME_SHC_MEDIATED_CASCADE_FGFR3	REACTOME_SHC_MEDIATED_CASCADE_FGFR3	18	0.596451	1.83404	0.00451025	0.0188014	0.0120927	235	tags=17%, list=1%, signal=17%	FGF4/FGF5/FGF20
WP_CYSTEINE_AND_METHIONINE_CATABOLISM	WP_CYSTEINE_AND_METHIONINE_CATABOLISM	15	-0.595488	-1.80634	0.00454626	0.0189202	0.0121692	5296	tags=53%, list=15%, signal=46%	MAT1A/CDO1/ETHE1/BHMT/SQOR/GOT1/MPST/CTH
WP_TCA_CYCLE_AKA_KREBS_OR_CITRIC_ACID_CYCLE	WP_TCA_CYCLE_AKA_KREBS_OR_CITRIC_ACID_CYCLE	18	-0.557941	-1.78133	0.00458285	0.0190411	0.0122469	7624	tags=50%, list=21%, signal=40%	IDH3G/SUCLG1/SDHD/IDH2/FH/SUCLG2/SDHB/MDH2/SDHA
WP_INTERACTOME_OF_POLYCOMB_REPRESSIVE_COMPLEX_2_PRC2	WP_INTERACTOME_OF_POLYCOMB_REPRESSIVE_COMPLEX_2_PRC2	16	0.626225	1.88343	0.00460181	0.0190884	0.0122773	12646	tags=88%, list=35%, signal=57%	EZH2/RBBP4/MTF2/SUZ12/JARID2/AEBP2/EED/SETX/MORC3/RBBP7/BCLAF1/THRAP3/ELL/STK38
WP_METABOLISM_OF_SPINGOLIPIDS_IN_ER_AND_GOLGI_APPARATUS	WP_METABOLISM_OF_SPINGOLIPIDS_IN_ER_AND_GOLGI_APPARATUS	21	0.589362	1.93093	0.00462941	0.0191087	0.0122903	2418	tags=24%, list=7%, signal=22%	UGT8/B3GALT2/SGPP2/B3GALT1/B3GALNT1
WP_GPCRS_CLASS_C_METABOTROPIC_GLUTAMATE_PHEROMONE	WP_GPCRS_CLASS_C_METABOTROPIC_GLUTAMATE_PHEROMONE	15	0.635729	1.88481	0.00462018	0.0191087	0.0122903	6192	tags=60%, list=17%, signal=50%	GRM3/GRM1/GPRC5A/GPRC5D/CASR/GRM4/GRM5/GRM7/GRM6
REACTOME_FRS_MEDIATED_FGFR1_SIGNALING	REACTOME_FRS_MEDIATED_FGFR1_SIGNALING	23	0.552579	1.85191	0.00462942	0.0191087	0.0122903	7349	tags=43%, list=20%, signal=35%	FGF4/FGF5/FGF20/FRS2/FGF2/FGFR1/FGF3/NRAS/PTPN11/KRAS
REACTOME_GASTRIN_CREB_SIGNALLING_PATHWAY_VIA_PKC_AND_MAPK	REACTOME_GASTRIN_CREB_SIGNALLING_PATHWAY_VIA_PKC_AND_MAPK	18	0.594347	1.82757	0.00465692	0.0191884	0.0123416	8266	tags=61%, list=23%, signal=47%	CCKBR/GAST/MMP3/RPS6KA3/PRKCA/NRAS/MAPK1/CREB1/MAPK7/KRAS/SOS1
REACTOME_ACTIVATION_OF_MATRIX_METALLOPROTEINASES	REACTOME_ACTIVATION_OF_MATRIX_METALLOPROTEINASES	33	0.493326	1.80881	0.00466396	0.0191884	0.0123416	3984	tags=36%, list=11%, signal=32%	SPOCK3/MMP10/MMP1/MMP8/MMP13/PRSS1/CTSV/PRSS2/MMP16/MMP11/MMP14/MMP3
WP_AIRWAY_SMOOTH_MUSCLE_CELL_CONTRACTION	WP_AIRWAY_SMOOTH_MUSCLE_CELL_CONTRACTION	16	0.625759	1.88202	0.00467543	0.0192043	0.0123519	2266	tags=31%, list=6%, signal=29%	IL13/ITPR3/MYL1/CD38/PLCB1
WP_ERBB_SIGNALING_PATHWAY	WP_ERBB_SIGNALING_PATHWAY	91	0.367133	1.65387	0.00468596	0.0192162	0.0123595	11050	tags=51%, list=30%, signal=35%	PAK5/NRG3/EREG/EGF/RAF1/CBL/PIK3R2/PLCG1/TGFA/SRC/PRKCG/NCK2/BTC/PRKCA/ABL1/GAB1/NRAS/CCND1/MAPK1/PRKCB/PIK3CA/BRAF/KRAS/ABL2/PDPK1/MAPK10/CRKL/SHC1/PAK6/SOS1/AREG/SOS2/PIK3CD/PAK1/BCL2L11/PAK4/NRG4/PIK3CB/CAMK2G/RPS6KB1/GSK3B/CAMK2D/MTOR/CBLB/MAPK9/MAPK8
WP_DYRK1A	WP_DYRK1A	62	0.400921	1.67436	0.00475408	0.0194639	0.0125188	9610	tags=44%, list=26%, signal=32%	DNM1/LIN9/RBL1/AMPH/CDK4/RBBP4/GLI1/TFDP1/TFDP3/MAPT/E2F5/FGF2/CDK6/DCAF7/NOTCH1/SIRT1/REST/CCND1/CSNK1A1/CREB1/TSC1/NCSTN/LIN54/DYRK1A/RAD54L2/CASP3/RBL2
REACTOME_PI_3K_CASCADE_FGFR2	REACTOME_PI_3K_CASCADE_FGFR2	23	0.551612	1.84867	0.00477522	0.0195188	0.0125542	7029	tags=43%, list=19%, signal=35%	FGF4/FGF5/FGF20/FRS2/FGF2/FGFR2/GAB1/FGF3/PTPN11/PIK3CA
WP_UREA_CYCLE_AND_METABOLISM_OF_AMINO_GROUPS	WP_UREA_CYCLE_AND_METABOLISM_OF_AMINO_GROUPS	21	-0.546615	-1.82869	0.00483898	0.0197474	0.0127012	3653	tags=38%, list=10%, signal=34%	CPS1/SARDH/OTC/PYCR3/OAT/ARG1/ASS1/GAMT
REACTOME_RNA_POLYMERASE_II_TRANSCRIPTION_TERMINATION	REACTOME_RNA_POLYMERASE_II_TRANSCRIPTION_TERMINATION	67	0.391306	1.66051	0.00484908	0.0197567	0.0127071	11829	tags=49%, list=32%, signal=33%	LUZP4/ZC3H11A/DDX39B/CSTF2/THOC2/CPSF6/LSM11/SRSF11/PCF11/CSTF2T/CASC3/FIP1L1/SLBP/PABPN1/CDC40/CPSF7/SARNP/UPF3B/U2AF1/ZNF473/SRRM1/DHX38/U2AF2/THOC1/SRSF1/SRSF9/NCBP1/NUDT21/SNRPD3/POLDIP3/PAPOLA/FYTTD1/NCBP2
REACTOME_METABOLISM_OF_VITAMINS_AND_COFACTORS	REACTOME_METABOLISM_OF_VITAMINS_AND_COFACTORS	189	-0.275481	-1.47142	0.00489059	0.0198937	0.0127952	3069	tags=17%, list=8%, signal=16%	APOC2/PCCB/MTHFD1/COQ6/APOM/CYB5A/SDC1/SPR/NMRK1/PNLIP/PNPO/CTRB2/BCO1/PC/GPIHBP1/APOE/RBP1/CYP8B1/AKR1C4/MMAB/BCO2/RBP4/GSTO1/NAPRT/APOA2/VKORC1/APOA1/TTR/APOC3/NMRK2/APOA4/NNMT
REACTOME_SIGNALING_BY_ALK	REACTOME_SIGNALING_BY_ALK	27	0.534829	1.89881	0.00492197	0.0199108	0.0128063	10094	tags=56%, list=28%, signal=40%	MYCN/PIK3R2/PLCG1/HIF1A/EP300/FRS2/SRC/SIN3A/PIK3CA/CD274/HDAC2/SHC1/PRDM1/IRS1/PIK3CB
PID_VEGFR1_PATHWAY	PID_VEGFR1_PATHWAY	26	0.52985	1.85456	0.00492639	0.0199108	0.0128063	7523	tags=50%, list=21%, signal=40%	CBL/RASA1/PLCG1/HIF1A/PRKCA/VEGFA/MAPK1/PRKCB/CD2AP/PTPN11/PIK3CA/NRP1/PDPK1
REACTOME_SYNTHESIS_OF_LEUKOTRIENES_LT_AND_EOXINS_EX	REACTOME_SYNTHESIS_OF_LEUKOTRIENES_LT_AND_EOXINS_EX	21	-0.545833	-1.82607	0.00491518	0.0199108	0.0128063	3147	tags=43%, list=9%, signal=39%	DPEP1/LTC4S/CYP4F11/CYP4B1/CYP4F2/GGT5/CYP4A11/CYP4A22/DPEP3
WP_HIPPOYAP_SIGNALING_PATHWAY	WP_HIPPOYAP_SIGNALING_PATHWAY	22	0.541518	1.80972	0.00491212	0.0199108	0.0128063	9311	tags=59%, list=26%, signal=44%	TNIK/YY1AP1/LATS1/CXCL10/TEAD1/MINK1/MAP4K4/MAP4K3/NDRG1/YWHAQ/TEAD2/STK38L/TEAD3
KEGG_ADIPOCYTOKINE_SIGNALING_PATHWAY	KEGG_ADIPOCYTOKINE_SIGNALING_PATHWAY	66	-0.375154	-1.66269	0.00502249	0.0202668	0.0130352	3053	tags=15%, list=8%, signal=14%	NFKBIB/PCK2/LEP/PRKAG3/NPY/RXRG/PCK1/POMC/AGRP/ADIPOQ
REACTOME_RECEPTOR_TYPE_TYROSINE_PROTEIN_PHOSPHATASES	REACTOME_RECEPTOR_TYPE_TYROSINE_PROTEIN_PHOSPHATASES	20	0.584431	1.85467	0.00507383	0.0204412	0.0131474	7306	tags=45%, list=20%, signal=36%	SLITRK1/PPFIA4/SLITRK5/IL1RAPL1/PTPRS/IL1RAP/PPFIA2/PPFIA1/SLITRK4
WP_PTF1A_RELATED_REGULATORY_PATHWAY	WP_PTF1A_RELATED_REGULATORY_PATHWAY	11	0.693805	1.87414	0.00508686	0.020461	0.0131602	6458	tags=55%, list=18%, signal=45%	PTF1A/RBPJL/NKX6-1/NOTCH1/CTNNB1/PDX1
REACTOME_DISEASES_ASSOCIATED_WITH_SURFACTANT_METABOLISM	REACTOME_DISEASES_ASSOCIATED_WITH_SURFACTANT_METABOLISM	10	-0.67963	-1.79644	0.0051172	0.0205503	0.0132176	2033	tags=50%, list=6%, signal=47%	SFTPA2/SFTPD/SFTPC/SFTPB/SFTPA1
BIOCARTA_FAS_PATHWAY	BIOCARTA_FAS_PATHWAY	30	0.500298	1.80393	0.00513803	0.0206011	0.0132503	9820	tags=50%, list=27%, signal=37%	LMNB1/LMNB2/PRKDC/MAP3K1/FASLG/FADD/RB1/CASP8/MAP3K7/DFFB/CASP3/PAK1/PARP1/SPTAN1/CASP7
REACTOME_TERMINATION_OF_O_GLYCAN_BIOSYNTHESIS	REACTOME_TERMINATION_OF_O_GLYCAN_BIOSYNTHESIS	23	0.547012	1.83325	0.00528554	0.0211254	0.0135875	2629	tags=26%, list=7%, signal=24%	MUC5AC/MUC15/MUC1/MUCL1/ST6GALNAC2/MUC3A
REACTOME_P130CAS_LINKAGE_TO_MAPK_SIGNALING_FOR_INTEGRINS	REACTOME_P130CAS_LINKAGE_TO_MAPK_SIGNALING_FOR_INTEGRINS	15	-0.587078	-1.78082	0.00528547	0.0211254	0.0135875	320	tags=27%, list=1%, signal=26%	VWF/FGA/FGG/FGB
WP_RESOLVIN_E1_AND_RESOLVIN_D1_SIGNALING_PATHWAYS_PROMOTING_INFLAMMATION_RESOLUTION	WP_RESOLVIN_E1_AND_RESOLVIN_D1_SIGNALING_PATHWAYS_PROMOTING_INFLAMMATION_RESOLUTION	12	0.66148	1.82169	0.00529604	0.0211339	0.0135929	11939	tags=83%, list=33%, signal=56%	FPR2/EPHB2/PIK3CG/PIK3CA/GRK1/PIK3CD/PDK1/PIK3CB/MTOR/AKT1
REACTOME_ANTIGEN_PROCESSING_CROSS_PRESENTATION	REACTOME_ANTIGEN_PROCESSING_CROSS_PRESENTATION	105	-0.322277	-1.57766	0.00532167	0.0212026	0.0136371	3052	tags=21%, list=8%, signal=19%	LY96/PSMB8/HLA-A/PSMB7/PSMB1/PSMC5/PSME2/PSMA1/SEC61B/VAMP8/PSMB6/HLA-B/SEC61G/HLA-F/UBA52/PSMB3/SEM1/CD14/FGA/MRC1/FGG/FGB
REACTOME_REGULATION_OF_RUNX1_EXPRESSION_AND_ACTIVITY	REACTOME_REGULATION_OF_RUNX1_EXPRESSION_AND_ACTIVITY	17	0.611873	1.8599	0.00534871	0.0212767	0.0136848	10861	tags=71%, list=30%, signal=50%	SRC/CDK6/AGO2/CCND1/PTPN11/CCND2/CBFB/AGO3/RUNX1/AGO1/AGO4/TNRC6B
PID_ERBB_NETWORK_PATHWAY	PID_ERBB_NETWORK_PATHWAY	15	0.63004	1.86794	0.00543331	0.0215792	0.0138794	5562	tags=33%, list=15%, signal=28%	NRG3/EREG/EGF/TGFA/BTC
REACTOME_BINDING_AND_UPTAKE_OF_LIGANDS_BY_SCAVENGER_RECEPTORS	REACTOME_BINDING_AND_UPTAKE_OF_LIGANDS_BY_SCAVENGER_RECEPTORS	98	0.351186	1.59371	0.00545403	0.0216275	0.0139104	6473	tags=45%, list=18%, signal=37%	IGHV1-46/IGHV4-59/IGHV3-23/IGHV1-69/IGHV3-30/IGLV3-25/IGKV4-1/IGKV1D-12/IGLV3-27/IGHV4-34/IGLV3-21/IGHV4-39/IGLV2-11/IGKV3-20/IGLV1-44/IGLV7-43/IGLV3-19/IGKV1-33/IGKV1-17/IGLV1-40/IGKV5-2/IGHV3-11/IGLV1-47/IGHV3-33/IGHV1-2/COLEC12/IGKV1-5/IGHV3-48/IGKV1-12/IGHV2-5/IGHV2-70/IGLV1-51/IGKV1D-16/IGLV3-1/IGLV2-23/IGKV1-39/IGKV3D-20/IGHV3-7/IGKV2-28/IGKV1D-39/IGKV1-16/IGKV1D-33/IGHV3-53/IGLV2-14
REACTOME_ERBB2_ACTIVATES_PTK6_SIGNALING	REACTOME_ERBB2_ACTIVATES_PTK6_SIGNALING	13	0.664035	1.87381	0.00547704	0.0216846	0.0139472	1151	tags=23%, list=3%, signal=22%	NRG3/EREG/EGF
KEGG_HISTIDINE_METABOLISM	KEGG_HISTIDINE_METABOLISM	29	-0.475811	-1.72525	0.00558341	0.0220711	0.0141957	2728	tags=24%, list=7%, signal=22%	AMDHD1/HDC/CNDP1/ALDH2/UROC1/FTCD/ALDH3A1
WP_DRUG_INDUCTION_OF_BILE_ACID_PATHWAY	WP_DRUG_INDUCTION_OF_BILE_ACID_PATHWAY	17	-0.580456	-1.81932	0.00566639	0.0223291	0.0143617	4461	tags=41%, list=12%, signal=36%	SLCO1B1/BAAT/SULT2A1/CYP3A4/SLC51B/SLC51A/SLC10A1
REACTOME_HDR_THROUGH_MMEJ_ALT_NHEJ	REACTOME_HDR_THROUGH_MMEJ_ALT_NHEJ	12	0.658292	1.81291	0.00566639	0.0223291	0.0143617	10684	tags=75%, list=29%, signal=53%	POLQ/BRCA2/MRE11/RBBP8/FEN1/RAD52/RAD50/PARP1/LIG3
WP_LEPTIN_AND_ADIPONECTIN	WP_LEPTIN_AND_ADIPONECTIN	10	-0.673695	-1.78075	0.00570622	0.022451	0.0144401	1800	tags=20%, list=5%, signal=19%	LEP/ADIPOQ
WP_EMBRYONIC_STEM_CELL_PLURIPOTENCY_PATHWAYS	WP_EMBRYONIC_STEM_CELL_PLURIPOTENCY_PATHWAYS	116	0.333909	1.56372	0.0058088	0.022819	0.0146768	9323	tags=40%, list=26%, signal=30%	FGF4/FGF5/FGF20/EGF/WNT7A/WNT7B/FGF11/BMP4/FZD1/MAP2K6/RAF1/WNT5A/PIK3R2/FGF2/DVL2/FGFR1/HNF1A/SMAD5/FGFR2/FGF13/GAB1/FGF3/DVL3/CTNNB1/MAPK6/MAPK1/BMPR1A/PTPN11/FZD2/FZD3/BRAF/MAPK7/FZD6/FGFR3/WNT10B/FZD5/APC/ACTR2/ACVR1/SOS1/BMPR2/LIF/PIK3CD/WNT1/PDGFRA/FZD7
KEGG_ENDOMETRIAL_CANCER	KEGG_ENDOMETRIAL_CANCER	52	0.417547	1.67684	0.00582769	0.0228576	0.0147016	12402	tags=62%, list=34%, signal=41%	EGF/AXIN2/ILK/RAF1/PIK3R2/LEF1/CTNNB1/NRAS/CCND1/PIK3CG/MAPK1/TCF7/PIK3CA/BRAF/KRAS/PDPK1/APC2/APC/SOS1/SOS2/PIK3CD/PIK3R5/PIK3CB/GSK3B/FOXO3/MLH1/TCF7L1/CTNNA2/AKT1/ELK1/EGFR/TP53
REACTOME_SYNTHESIS_SECRETION_AND_DEACYLATION_OF_GHRELIN	REACTOME_SYNTHESIS_SECRETION_AND_DEACYLATION_OF_GHRELIN	19	-0.53095	-1.74079	0.0059004	0.0230994	0.0148571	6431	tags=37%, list=18%, signal=30%	SEC11C/GH1/UCN/LEP/IGF1/INS/PCSK1
PID_AJDISS_2PATHWAY	PID_AJDISS_2PATHWAY	48	0.421605	1.67012	0.00590766	0.0230994	0.0148571	9408	tags=48%, list=26%, signal=36%	IGF2/EGF/IGF1R/ROBO1/MMP3/SRC/HGS/IQGAP1/BDNF/DSP/ABL1/CTNNB1/GNA13/MMP7/CREBBP/SLIT1/ADAM10/CBLL1/CASP3/ZBTB33/RIN2/PTPN1/GNA12
WP_FARNESOID_X_RECEPTOR_PATHWAY	WP_FARNESOID_X_RECEPTOR_PATHWAY	19	-0.530237	-1.73846	0.00597461	0.023325	0.0150022	11580	tags=63%, list=32%, signal=43%	PPARGC1A/UGT2B4/CYP7A1/FGF19/ABCB4/BAAT/SULT2A1/NR0B2/CYP8B1/CYP3A4/SLC10A1/SLC27A5
WP_ARSENIC_METABOLISM_AND_REACTIVE_OXYGEN_SPECIES_GENERATION	WP_ARSENIC_METABOLISM_AND_REACTIVE_OXYGEN_SPECIES_GENERATION	10	-0.671834	-1.77583	0.00600073	0.0233908	0.0150445	3139	tags=60%, list=9%, signal=55%	SOD2/UQCRFS1/COA3/GSTO1/SOD1/SDHA
REACTOME_BILE_ACID_AND_BILE_SALT_METABOLISM	REACTOME_BILE_ACID_AND_BILE_SALT_METABOLISM	45	-0.413964	-1.70755	0.00605229	0.0235554	0.0151504	2063	tags=27%, list=6%, signal=25%	SLCO1B3/ALB/CYP8B1/CYP39A1/SLC51B/AKR1C4/CYP27A1/HSD3B7/SLC51A/SLC10A1/SLC27A2/SLC27A5
REACTOME_OTHER_SEMAPHORIN_INTERACTIONS	REACTOME_OTHER_SEMAPHORIN_INTERACTIONS	19	0.587257	1.83552	0.00607436	0.0236048	0.0151822	7144	tags=47%, list=20%, signal=38%	SEMA3E/SEMA6A/PLXNB3/PTPRC/PLXNC1/PLXNA1/ITGB1/SEMA4D/SEMA6D
REACTOME_GRB2_SOS_PROVIDES_LINKAGE_TO_MAPK_SIGNALING_FOR_INTEGRINS	REACTOME_GRB2_SOS_PROVIDES_LINKAGE_TO_MAPK_SIGNALING_FOR_INTEGRINS	15	-0.583231	-1.76916	0.00609861	0.0236626	0.0152194	320	tags=27%, list=1%, signal=26%	VWF/FGA/FGG/FGB
REACTOME_EXTRA_NUCLEAR_ESTROGEN_SIGNALING	REACTOME_EXTRA_NUCLEAR_ESTROGEN_SIGNALING	75	0.372567	1.6189	0.00621733	0.0240492	0.015468	9013	tags=39%, list=25%, signal=29%	EREG/EGF/GNG13/IGF1R/GNGT1/PIK3R2/GNB3/MMP3/TGFA/SRC/ZDHHC21/GNG3/BTC/GNAI1/SPHK1/NRAS/CCND1/MAPK1/CREB1/STRN/PIK3CA/KRAS/MMP7/PDPK1/SHC1/XPO1/AREG/GNG10/MMP9
WP_3Q29_COPY_NUMBER_VARIATION_SYNDROME	WP_3Q29_COPY_NUMBER_VARIATION_SYNDROME	70	-0.348202	-1.5576	0.0062154	0.0240492	0.015468	1566	tags=11%, list=4%, signal=11%	LINC00885/DYNLRB2/SLC51B/SLC51A/ZDHHC19/DYNLRB1/GRIA1/HAMP
REACTOME_AGGREPHAGY	REACTOME_AGGREPHAGY	44	0.445143	1.71873	0.00629873	0.0243268	0.0156465	6897	tags=32%, list=19%, signal=26%	TUBA3C/TUBAL3/TUBB3/TUBA1B/TUBB4A/TUBA1C/DYNC1LI2/CETN1/ARL13B/DYNC1I1/UBE2V1/DYNC1H1/TUBB1/TUBB2B
WP_TYPE_2_PAPILLARY_RENAL_CELL_CARCINOMA	WP_TYPE_2_PAPILLARY_RENAL_CELL_CARCINOMA	34	0.490956	1.81067	0.00641802	0.0247496	0.0159185	6858	tags=44%, list=19%, signal=36%	CADM2/ARNT2/BIRC7/SLC2A1/EGLN3/COL21A1/TGFB2/HIF1A/TGFA/EP300/DVL2/SETD2/VEGFA/EGLN1/EGLN2
REACTOME_REGULATION_OF_TP53_ACTIVITY_THROUGH_ASSOCIATION_WITH_CO_FACTORS	REACTOME_REGULATION_OF_TP53_ACTIVITY_THROUGH_ASSOCIATION_WITH_CO_FACTORS	14	0.617709	1.78917	0.00643931	0.0247677	0.0159302	12402	tags=71%, list=34%, signal=47%	TP73/ZNF385A/TP53BP2/PHF20/POU4F1/TP63/PPP1R13B/AKT1/PPP1R13L/TP53
PID_P53_REGULATION_PATHWAY	PID_P53_REGULATION_PATHWAY	59	0.404391	1.6675	0.00644236	0.0247677	0.0159302	12531	tags=59%, list=34%, signal=39%	CCNA2/CHEK1/SKP2/FBXO11/CDK2/EP300/DYRK2/PRKCD/ATM/PRMT5/ABL1/CSNK1A1/ATR/PPM1D/CSNK1G1/CREBBP/HUWE1/MDM4/HIPK2/KAT5/UBE2D1/TP53AIP1/TTC5/CSE1L/GSK3B/MAPK9/MAPK8/MAPK14/AKT1/KMT5A/PPP1R13L/CDKN2A/CSNK1D/TP53/KAT2B
KEGG_FOLATE_BIOSYNTHESIS	KEGG_FOLATE_BIOSYNTHESIS	11	-0.650218	-1.74882	0.00653342	0.0250796	0.0161307	4414	tags=64%, list=12%, signal=56%	GCH1/PTS/SPR/GGH/QDPR/ALPI/ALPL
KEGG_CYTOKINE_CYTOKINE_RECEPTOR_INTERACTION	KEGG_CYTOKINE_CYTOKINE_RECEPTOR_INTERACTION	260	0.274086	1.44744	0.0065784	0.0252139	0.0162171	7591	tags=27%, list=21%, signal=21%	CXCL5/IL13/PRL/IFNE/IL21/IL22RA2/CSF3R/CCR8/TNFRSF9/EGF/BMP7/IL9R/CCL7/IL11/CCR3/IL1A/IL17A/CCL25/KITLG/TNFRSF19/IL20RA/CXCL3/TGFB2/CCR4/IL23R/CXCL8/IL21R/CXCR5/TNFRSF11A/CXCL9/AMH/CXCR2/EDA/CCR6/CXCL1/RELT/INHBE/CNTF/VEGFD/CXCL6/PRLR/IL19/TNFSF15/IL12A/IL1RAP/ACVR2B/IL2RB/IL2RA/CSF2RB/CD27/IFNG/IL12RB2/IL1B/FASLG/CXCL10/CSF2/CSF1/VEGFA/CXCL11/CCL26/BMPR1A/TNFSF8/IL4/CCR5/XCL1/CCL28/TNFSF4/CCR9/T…
WP_MALE_INFERTILITY	WP_MALE_INFERTILITY	144	0.316488	1.53496	0.00660123	0.025263	0.0162487	6306	tags=24%, list=17%, signal=20%	TEX15/BRDT/CYP26B1/XRCC2/HORMAD1/PRDM9/TAS2R38/MSH5/VCX/BRCA2/TRIP13/PIWIL3/CCNK/DDX4/TSSK4/USP26/IHO1/NANOS1/SEMG1/CRISP2/SPATA17/YBX2/XPC/EP300/RAG1/MTR/ATM/PIWIL1/KDM3A/PMS2/PRMT6/FASLG/XRCC3/AGO2
WP_CALCIUM_REGULATION_IN_CARDIAC_CELLS	WP_CALCIUM_REGULATION_IN_CARDIAC_CELLS	152	0.303599	1.48347	0.00668182	0.0255327	0.0164221	7638	tags=30%, list=21%, signal=24%	PKIA/GJB6/ITPR3/CACNA1S/RGS7/ATP1A4/GJB4/GJA3/CHRM4/GNG13/GNGT1/CACNA1D/RGS17/ADCY7/GNB3/CHRM3/ATP2B1/ADCY6/RYR2/CACNA1E/CACNB1/PRKCG/RGS4/PRKCD/ADCY3/RGS1/CASQ1/GNG3/FXYD2/GNAI1/PRKCA/RGS16/GJA1/RYR3/PRKCB/KCNJ3/PRKAR2A/RGS2/CAMK4/SLC8A1/GJA9/PRKCQ/ATP2A2/RGS18/PRKACB/GJA8
KEGG_TGF_BETA_SIGNALING_PATHWAY	KEGG_TGF_BETA_SIGNALING_PATHWAY	86	0.355729	1.59011	0.00677284	0.0258413	0.0166207	10676	tags=50%, list=29%, signal=35%	PITX2/BMP7/BMP4/TGFB2/RBL1/NODAL/THBS4/LTBP1/AMH/ZFYVE16/SMURF2/INHBE/EP300/TFDP1/E2F5/SMAD5/ACVR2B/IFNG/ROCK1/BMP8A/SMAD3/MAPK1/BMPR1A/LEFTY1/ROCK2/COMP/CDKN2B/ZFYVE9/CREBBP/ACVR1/SP1/BMPR2/THBS2/LEFTY2/BMP8B/ACVR2A/RBL2/SMAD7/TGFBR1/RPS6KB1/SMURF1/SMAD2/TGFBR2
REACTOME_METABOLISM_OF_PORPHYRINS	REACTOME_METABOLISM_OF_PORPHYRINS	27	-0.499522	-1.78282	0.00682437	0.0259594	0.0166966	4461	tags=30%, list=12%, signal=26%	SLCO1B1/UROD/SLCO1B3/ALB/HMOX2/GSTA1/BLVRB/FABP1
REACTOME_CARBOXYTERMINAL_POST_TRANSLATIONAL_MODIFICATIONS_OF_TUBULIN	REACTOME_CARBOXYTERMINAL_POST_TRANSLATIONAL_MODIFICATIONS_OF_TUBULIN	45	0.442532	1.71984	0.00682406	0.0259594	0.0166966	9835	tags=47%, list=27%, signal=34%	TUBA3C/TUBAL3/TUBB3/TUBA1B/TTLL7/TTLL6/TUBB4A/TUBA1C/TTLL3/TTLL4/AGBL1/TUBB1/TTLL5/TUBB2B/AGBL2/LRRC49/AGTPBP1/VASH2/TPGS2/TTLL9/TUBB8
BIOCARTA_FCER1_PATHWAY	BIOCARTA_FCER1_PATHWAY	39	0.450095	1.70682	0.00686218	0.0260639	0.0167638	8614	tags=38%, list=24%, signal=29%	PLA2G4A/RAF1/PLCG1/NFATC3/NFATC2/MAP3K1/PIK3CG/MAPK1/PRKCB/SYK/FCER1G/PIK3CA/SHC1/SOS1/MS4A2
REACTOME_YAP1_AND_WWTR1_TAZ_STIMULATED_GENE_EXPRESSION	REACTOME_YAP1_AND_WWTR1_TAZ_STIMULATED_GENE_EXPRESSION	15	0.622299	1.84499	0.00691174	0.0261812	0.0168393	9792	tags=73%, list=27%, signal=54%	TBX5/RUNX2/HIPK1/YAP1/TEAD1/NKX2-5/HIPK2/GATA4/TEAD2/TEAD3/WWTR1
WP_PRADERWILLI_AND_ANGELMAN_SYNDROME	WP_PRADERWILLI_AND_ANGELMAN_SYNDROME	65	0.391559	1.6553	0.00691383	0.0261812	0.0168393	6125	tags=37%, list=17%, signal=31%	HTR2C/NHLH2/TYR/DLX5/MKRN3/OCA2/TACR3/GABRA5/GABRG2/CDC6/GABRB3/SNURF/CDK4/E2F1/CDK6/GABRG3/CDKN2C/GABRG1/NDN/NIPA2/GABRR1/BDNF/NIPA1/ATP10A
REACTOME_REGULATION_OF_GLUCOKINASE_BY_GLUCOKINASE_REGULATORY_PROTEIN	REACTOME_REGULATION_OF_GLUCOKINASE_BY_GLUCOKINASE_REGULATORY_PROTEIN	32	0.48837	1.787	0.00693554	0.026224	0.0168668	12487	tags=81%, list=34%, signal=53%	POM121/NUP205/NUP153/TPR/NUP210/NUP160/NUP188/NUP42/NUP107/NUP155/NDC1/NUP37/NUP58/NUP98/NUP62/POM121C/NUP133/NUP54/RANBP2/NUP93/NUP43/NUP85/SEH1L/NUP214/NUP88/NUP35
WP_1Q211_COPY_NUMBER_VARIATION_SYNDROME	WP_1Q211_COPY_NUMBER_VARIATION_SYNDROME	29	0.487421	1.75191	0.00708595	0.0267126	0.0171811	9070	tags=59%, list=25%, signal=44%	GJA3/TJP2/BCL9/CHD1L/PRKAA2/PYGO1/OCLN/GJA1/RNVU1-8/CTNNB1/KIRREL1/LINC00624/GJA8/AFDN/NBPF12/TJP1/PYGO2
WP_NUCLEOTIDEBINDING_OLIGOMERIZATION_DOMAIN_NOD_PATHWAY	WP_NUCLEOTIDEBINDING_OLIGOMERIZATION_DOMAIN_NOD_PATHWAY	41	0.446757	1.69981	0.0070761	0.0267126	0.0171811	12302	tags=56%, list=34%, signal=37%	DUOX2/CASP5/NLRP4/AIM2/NAIP/NLRP2/NOD1/IL1B/CARD9/CASP8/ERBIN/CARD6/NLRP1/NOD2/PRDM1/CASP7/MEFV/IL18/XIAP/CHUK/IKBKB/NDUFA13/NLRP3
PID_AURORA_A_PATHWAY	PID_AURORA_A_PATHWAY	31	0.473636	1.71519	0.00709907	0.0267222	0.0171872	6768	tags=42%, list=19%, signal=34%	DLGAP5/TPX2/CENPA/BRCA1/PPP2R5D/RASA1/AURKB/CKAP5/TACC1/TACC3/BIRC5/AURKA/AJUBA
REACTOME_DNA_DAMAGE_TELOMERE_STRESS_INDUCED_SENESCENCE	REACTOME_DNA_DAMAGE_TELOMERE_STRESS_INDUCED_SENESCENCE	79	0.364612	1.60819	0.00715485	0.026892	0.0172965	8063	tags=35%, list=22%, signal=28%	HMGA2/CCNA2/CCNE2/H2BC7/LMNB1/H2BC1/H1-3/H2BC17/H1-4/H4-16/H2BC13/H1-5/CDK2/H4C5/EP400/H2BC6/H2BC14/ATM/MRE11/H4C15/H2BU1/RB1/H2BC8/H2BC9/HMGA1/H2BC3/UBN1/CCNA1
REACTOME_NEUREXINS_AND_NEUROLIGINS	REACTOME_NEUREXINS_AND_NEUROLIGINS	56	0.401588	1.64288	0.00720138	0.0270266	0.017383	9226	tags=43%, list=25%, signal=32%	NRXN1/GRM1/NLGN1/NRXN3/SYT1/LRRTM3/DLGAP1/EPB41L2/GRM5/HOMER1/EPB41/STX1A/LRRTM1/DLG3/SYT10/SHANK2/EPB41L3/GRIN2B/NLGN4Y/NLGN4X/GRIN2A/DLG4/CASK/EPB41L5
REACTOME_COOPERATION_OF_PREFOLDIN_AND_TRIC_CCT_IN_ACTIN_AND_TUBULIN_FOLDING	REACTOME_COOPERATION_OF_PREFOLDIN_AND_TRIC_CCT_IN_ACTIN_AND_TUBULIN_FOLDING	33	0.479398	1.75774	0.00729092	0.027322	0.017573	6933	tags=30%, list=19%, signal=25%	TUBA3C/TUBAL3/TUBB3/TUBA1B/TUBB4A/TUBA1C/CCT5/TUBB1/TUBB2B/PFDN5
REACTOME_THE_CANONICAL_RETINOID_CYCLE_IN_RODS_TWILIGHT_VISION	REACTOME_THE_CANONICAL_RETINOID_CYCLE_IN_RODS_TWILIGHT_VISION	23	-0.503701	-1.7285	0.0074595	0.0279122	0.0179527	2039	tags=30%, list=6%, signal=29%	RLBP1/RBP1/HSD17B1/HSD17B6/RBP4/TTR/RDH16
KEGG_ERBB_SIGNALING_PATHWAY	KEGG_ERBB_SIGNALING_PATHWAY	87	0.371256	1.66133	0.0074827	0.0279576	0.0179818	11050	tags=52%, list=30%, signal=36%	PAK5/NRG3/EREG/EGF/RAF1/CBL/PIK3R2/PLCG1/TGFA/SRC/PRKCG/NCK2/BTC/PRKCA/ABL1/GAB1/NRAS/PIK3CG/MAPK1/PRKCB/PIK3CA/BRAF/KRAS/ABL2/MAPK10/CRKL/SHC1/PAK6/SOS1/AREG/SOS2/PIK3CD/PAK1/PAK4/PIK3R5/NRG4/PIK3CB/CAMK2G/RPS6KB1/GSK3B/CAMK2D/MTOR/CBLB/MAPK9/MAPK8
REACTOME_FRS_MEDIATED_FGFR3_SIGNALING	REACTOME_FRS_MEDIATED_FGFR3_SIGNALING	20	0.570539	1.81059	0.00751812	0.0280141	0.0180182	7349	tags=45%, list=20%, signal=36%	FGF4/FGF5/FGF20/FRS2/FGF2/NRAS/PTPN11/FGFR3/KRAS
REACTOME_FOXO_MEDIATED_TRANSCRIPTION	REACTOME_FOXO_MEDIATED_TRANSCRIPTION	65	-0.362604	-1.60738	0.00752005	0.0280141	0.0180182	3139	tags=15%, list=9%, signal=14%	SOD2/TXN/TRIM63/IGFBP1/NPY/PCK1/GCK/POMC/INS/AGRP
WP_PPARALPHA_PATHWAY	WP_PPARALPHA_PATHWAY	26	-0.485139	-1.71182	0.0075718	0.0281653	0.0181154	1136	tags=27%, list=3%, signal=26%	CYP4A11/CYP8B1/APOA5/APOA2/FABP1/APOA1/APOC3
KEGG_CITRATE_CYCLE_TCA_CYCLE	KEGG_CITRATE_CYCLE_TCA_CYCLE	31	-0.44578	-1.65531	0.00765553	0.0284348	0.0182888	7624	tags=42%, list=21%, signal=33%	IDH3G/SUCLG1/SDHD/IDH2/FH/SUCLG2/SDHB/MDH2/PCK2/PC/OGDHL/PCK1/SDHA
REACTOME_DEPOLYMERISATION_OF_THE_NUCLEAR_LAMINA	REACTOME_DEPOLYMERISATION_OF_THE_NUCLEAR_LAMINA	15	0.617107	1.8296	0.00780026	0.0289298	0.0186071	6633	tags=53%, list=18%, signal=44%	CDK1/LMNB1/CCNB1/TMPO/PRKCA/LEMD3/LPIN3/PRKCB
REACTOME_PI3K_EVENTS_IN_ERBB2_SIGNALING	REACTOME_PI3K_EVENTS_IN_ERBB2_SIGNALING	16	0.609312	1.83256	0.00791723	0.0293005	0.0188455	7029	tags=38%, list=19%, signal=30%	NRG3/EREG/EGF/BTC/GAB1/PIK3CA
WP_ANGIOGENESIS	WP_ANGIOGENESIS	24	0.508858	1.72366	0.00792344	0.0293005	0.0188455	11939	tags=71%, list=33%, signal=48%	PLCG1/HIF1A/SRC/FGF2/FGFR2/VEGFA/MAPK1/ANGPT1/PIK3CA/CREBBP/MMP9/PDGFRA/TIMP2/ARNT/NOS3/MAPK14/AKT1
REACTOME_BETA_DEFENSINS	REACTOME_BETA_DEFENSINS	31	-0.444483	-1.65049	0.00797617	0.0294523	0.0189432	11992	tags=68%, list=33%, signal=45%	DEFB132/DEFB124/DEFB134/DEFB125/DEFB136/DEFB135/DEFB128/DEFB115/DEFB119/DEFB103B/DEFB107B/DEFB127/DEFB105B/DEFB103A/DEFB129/DEFB104A/DEFB121/DEFB116/DEFB131A/DEFB4A/DEFB1
REACTOME_METABOLISM_OF_STEROID_HORMONES	REACTOME_METABOLISM_OF_STEROID_HORMONES	35	-0.450253	-1.7215	0.00802161	0.0295336	0.0189955	4379	tags=37%, list=12%, signal=33%	FDX1/LHB/SRD5A1/CYP11B1/FDXR/HSD17B14/CYP21A2/SERPINA6/HSD17B1/CYP11A1/HSD17B2/POMC/CYP11B2
REACTOME_TRAF6_MEDIATED_NF_KB_ACTIVATION	REACTOME_TRAF6_MEDIATED_NF_KB_ACTIVATION	25	-0.483692	-1.6996	0.00801987	0.0295336	0.0189955	3053	tags=12%, list=8%, signal=11%	NFKBIB/S100A12/SAA1
WP_REGULATION_OF_WNT_BCATENIN_SIGNALING_BY_SMALL_MOLECULE_COMPOUNDS	WP_REGULATION_OF_WNT_BCATENIN_SIGNALING_BY_SMALL_MOLECULE_COMPOUNDS	17	0.596474	1.81309	0.00808127	0.0297099	0.0191089	10602	tags=71%, list=29%, signal=50%	FZD1/DVL2/LEF1/CTNNB1/CSNK1A1/TNKS/MBOAT1/APC/WNT1/FZD7/DKK3/GSK3B
KEGG_PATHOGENIC_ESCHERICHIA_COLI_INFECTION	KEGG_PATHOGENIC_ESCHERICHIA_COLI_INFECTION	56	0.39931	1.63356	0.0081436	0.0298954	0.0192282	8008	tags=34%, list=22%, signal=27%	TUBA3C/TUBAL3/TUBB3/TUBA1B/ARHGEF2/TUBB4A/TUBA1C/ITGB1/NCK2/OCLN/PRKCA/ROCK1/ABL1/CTNNB1/TUBB1/TUBB2B/ROCK2/ARPC1B/YWHAQ
WP_PREGNANE_X_RECEPTOR_PATHWAY	WP_PREGNANE_X_RECEPTOR_PATHWAY	32	-0.451879	-1.68786	0.00817187	0.0299556	0.0192669	2558	tags=28%, list=7%, signal=26%	CYP2B6/PSMC5/CYP3A5/CYP3A7/SULT2A1/CYP2C9/CYP2C19/CYP3A4/CYP2A6
BIOCARTA_TGFB_PATHWAY	BIOCARTA_TGFB_PATHWAY	19	0.576213	1.801	0.00821319	0.0300516	0.0193287	11602	tags=68%, list=32%, signal=47%	TGFB2/EP300/SKIL/SMAD3/ZFYVE9/MAP3K7/CREBBP/APC/SMAD7/TGFBR1/SMAD2/TGFBR2/TGFB1
WP_BREAST_CANCER_PATHWAY	WP_BREAST_CANCER_PATHWAY	154	0.307086	1.49814	0.00822189	0.0300516	0.0193287	7373	tags=32%, list=20%, signal=26%	FGF4/FGF5/FGF20/EGF/WNT7A/CSNK2A3/BRCA2/WNT7B/AXIN2/E2F2/IGF1R/BRCA1/DLL3/FZD1/RAF1/WNT5A/PIK3R2/E2F3/CDK4/RAD51/E2F1/NOTCH2/FGF2/DVL2/CDK6/FGFR1/ATM/NCOA3/MRE11/NOTCH1/FGF3/DVL3/LEF1/CTNNB1/NRAS/CCND1/CSNK1A1/MAPK1/POLK/FZD10/TCF7/ATR/PIK3CA/RB1/FZD2/FZD3/BRAF/FZD6/KRAS/WNT10B
REACTOME_SYNTHESIS_OF_DNA	REACTOME_SYNTHESIS_OF_DNA	121	0.322279	1.51745	0.00826359	0.0301603	0.0193986	9017	tags=38%, list=25%, signal=29%	MCM2/PSMA8/CCNA2/CCNE2/GINS4/GINS1/ORC1/CDC6/PRIM1/ORC6/MCM6/POLD1/RFC3/UBE2C/POLA1/UBE2E1/SKP2/DNA2/MCM8/MCM4/CDC45/MCM3/CDK2/POLE2/ANAPC1/RFC4/LIG1/MCM7/RPA1/RFC5/MCM5/PRIM2/PSMA2/POLD3/FEN1/ORC2/CDC23/PCNA/CCNA1/PSMA6/GINS3/CDT1/RFC1/CDC27/POLE/UBE2D1
KEGG_PRION_DISEASES	KEGG_PRION_DISEASES	35	-0.44947	-1.7185	0.00842226	0.030695	0.0197425	970	tags=20%, list=3%, signal=19%	C7/C8B/C6/SOD1/C8A/C8G/C9
WP_SELECTIVE_EXPRESSION_OF_CHEMOKINE_RECEPTORS_DURING_TCELL_POLARIZATION	WP_SELECTIVE_EXPRESSION_OF_CHEMOKINE_RECEPTORS_DURING_TCELL_POLARIZATION	29	0.481292	1.72988	0.00846182	0.0307947	0.0198066	7794	tags=34%, list=21%, signal=27%	CCR3/TGFB2/CCR4/IL12A/IFNG/IL12RB2/CSF2/IL4/CCR5/CD28
PID_PDGFRB_PATHWAY	PID_PDGFRB_PATHWAY	129	0.312826	1.49707	0.00856956	0.0311418	0.0200299	11110	tags=47%, list=31%, signal=33%	PPP2R2B/PLA2G4A/RAF1/CBL/PIK3R2/RASA1/PLCG1/KSR1/SRC/RPS6KA3/PRKCD/PAG1/IQGAP1/NCK2/NCKAP1/ITGAV/PRKCA/SPHK1/ABL1/GAB1/NRAS/JAK2/PIK3CG/MAPK1/PTPN11/PIK3CA/BRAF/KRAS/ARPC1B/MAPK10/STAT1/WASF2/SHC1/AFDN/YWHAQ/USP6NL/ACTR2/SOS1/ACTN4/RAPGEF1/EIF2AK2/PIK3CD/ITGB3/DOCK4/PTPN1/PAK1/FGR/ARAP1/PIK3R5/RAP1B/PIK3CB/ACTR3/ABI1/YES1/ARHGDIA/SLA/HCK/EPS8/MAPK9/MAPK8/YWHAG
REACTOME_NUCLEOTIDE_LIKE_PURINERGIC_RECEPTORS	REACTOME_NUCLEOTIDE_LIKE_PURINERGIC_RECEPTORS	16	0.603394	1.81476	0.00865713	0.0314148	0.0202054	8777	tags=50%, list=24%, signal=38%	P2RY4/ADORA2B/P2RY12/P2RY10/P2RY1/P2RY6/ADORA1/ADORA3
REACTOME_SIGNALING_BY_WNT	REACTOME_SIGNALING_BY_WNT	330	0.255522	1.38821	0.00871307	0.0315724	0.0203068	7726	tags=28%, list=21%, signal=22%	WIF1/DKK1/ITPR3/PRKG2/PSMA8/SOX2/WNT7A/H2BC7/BCL9L/PIP5K1B/ROR1/VANGL2/H2BC1/DKK4/GNG13/WNT7B/AXIN2/H3C12/USP34/GNGT1/PLCB1/BCL9/FZD1/H2BC17/LGR5/PPP2R5D/SOX4/KMT2D/WNT5A/SFRP2/GNB3/WNT8B/H4-16/H2BC13/ZNRF3/CXXC4/KREMEN1/SMURF2/HECW1/AMER1/SOX9/H4C5/EP300/PYGO1/H2BC6/H3C13/H2BC14/DVL2/PRKCG/TRRAP/H3C2/GNG3/ZRANB1/PRKCA/CUL3/ROR2/H4C15/KREMEN2/CCDC88C/SOST/PDE6A/DVL3/AGO2/LEF1/CTNNB1/TNKS2/H2BU1/C…
WP_PI3KAKTMTOR_VITAMIN_D3_SIGNALING	WP_PI3KAKTMTOR_VITAMIN_D3_SIGNALING	22	0.525474	1.7561	0.00873634	0.0316113	0.0203318	10863	tags=59%, list=30%, signal=41%	CYP24A1/PFKFB4/PRKAA2/CD80/IL12A/TSC1/PIK3CA/VDR/IL10/HK3/GSK3B/CD86/MTOR
WP_TRANSCRIPTION_COFACTORS_SKI_AND_SKIL_PROTEIN_PARTNERS	WP_TRANSCRIPTION_COFACTORS_SKI_AND_SKIL_PROTEIN_PARTNERS	18	0.571052	1.75594	0.00877024	0.0316885	0.0203815	9311	tags=61%, list=26%, signal=46%	MERTK/PRMT5/LATS1/TEAD1/SKIL/SKI/NF1/SIN3A/SATB2/TEAD2/TEAD3
PID_TELOMERASE_PATHWAY	PID_TELOMERASE_PATHWAY	67	0.374559	1.58944	0.00896114	0.0323319	0.0207953	12351	tags=57%, list=34%, signal=38%	BLM/EGF/SMG6/RBBP4/SP3/E2F1/WRN/ATM/MRE11/MXD1/IFNG/ABL1/SMAD3/CCND1/MAPK1/TNKS/SIN3A/HDAC2/DKC1/SP1/RAD1/RAD50/SIN3B/RAD9A/NFKB1/SAP30/RPS6KB1/POT1/MTOR/RBBP7/NCL/TGFB1/UBE3A/SMG5/AKT1/PARP2/NR2F2/EGFR
WP_GPCRS_OTHER	WP_GPCRS_OTHER	93	0.339085	1.53288	0.00904786	0.0325981	0.0209665	4600	tags=23%, list=13%, signal=20%	OR2H1/CCKBR/GRM1/CNR1/OR8G1/UTS2R/ADGRD1/ADGRE3/GPR83/ADGRE2/GPR84/PTGFR/CHRM3/CELSR3/HTR1F/GRPR/CXCR2/LTB4R2/PROKR2/CELSR2/MCHR2
WP_T_CELL_RECEPTOR_AND_COSTIMULATORY_SIGNALING	WP_T_CELL_RECEPTOR_AND_COSTIMULATORY_SIGNALING	28	0.500878	1.77791	0.00919921	0.0330906	0.0212833	10602	tags=57%, list=29%, signal=41%	PDCD1/RASA1/PLCG1/NFATC2/DYRK2/PRKCA/ITK/CD8A/CSNK1A1/RASGRP1/CD28/DYRK1A/NFKB1/PDK1/CTLA4/GSK3B
KEGG_P53_SIGNALING_PATHWAY	KEGG_P53_SIGNALING_PATHWAY	68	0.380221	1.62408	0.0092239	0.0330906	0.0212833	9280	tags=38%, list=25%, signal=29%	RPRM/PMAIP1/CCNE2/GTSE1/CDK1/CHEK1/APAF1/TP73/CCNB2/CCNB1/RRM2/CDK4/CDK2/CDK6/ATM/CCNB3/SESN3/CCND1/ATR/PPM1D/CASP8/MDM4/CCNG2/CCND2/TP53AIP1/CASP3
REACTOME_CLASS_B_2_SECRETIN_FAMILY_RECEPTORS	REACTOME_CLASS_B_2_SECRETIN_FAMILY_RECEPTORS	94	-0.317969	-1.52302	0.00921682	0.0330906	0.0212833	2210	tags=18%, list=6%, signal=17%	WNT11/GNG11/WNT2/CRHR1/RAMP2/IAPP/RAMP1/GNG8/VIPR1/WNT4/RAMP3/GHRHR/PTH1R/CALCA/GHRH/WNT3A/CRHBP
REACTOME_DOWNSTREAM_SIGNAL_TRANSDUCTION	REACTOME_DOWNSTREAM_SIGNAL_TRANSDUCTION	29	0.478573	1.72011	0.00928734	0.0332709	0.0213992	10094	tags=55%, list=28%, signal=40%	PIK3R2/RASA1/PLCG1/SRC/NCK2/NRAS/PTPN11/PIK3CA/KRAS/STAT1/CRKL/SOS1/RAPGEF1/PDGFRA/GRB7/PIK3CB
WP_SPLICING_FACTOR_NOVA_REGULATED_SYNAPTIC_PROTEINS	WP_SPLICING_FACTOR_NOVA_REGULATED_SYNAPTIC_PROTEINS	42	0.427525	1.63209	0.00937503	0.0335374	0.0215706	9502	tags=48%, list=26%, signal=35%	EFNA5/GABRG2/CSN3/NTNG1/GRIK2/CHL1/CLSTN1/EPB41L2/ATP2B1/EPB41/NEO1/ANK3/EPB41L3/PLCB4/GRIN2B/AGRN/CADM3/CASK/DAB1/CLASP1
REACTOME_DEFECTIVE_GALNT3_CAUSES_HFTC	REACTOME_DEFECTIVE_GALNT3_CAUSES_HFTC	16	0.600699	1.80666	0.00939704	0.0335685	0.0215906	6655	tags=56%, list=18%, signal=46%	MUC5AC/MUC15/MUC1/MUCL1/MUC3A/GALNT3/MUC20/MUC5B/MUC6
REACTOME_GOLGI_CISTERNAE_PERICENTRIOLAR_STACK_REORGANIZATION	REACTOME_GOLGI_CISTERNAE_PERICENTRIOLAR_STACK_REORGANIZATION	14	0.602772	1.74591	0.00943251	0.0336475	0.0216415	2734	tags=29%, list=8%, signal=26%	CDK1/PLK1/CCNB2/CCNB1
WP_ESTROGEN_METABOLISM	WP_ESTROGEN_METABOLISM	18	-0.529861	-1.69168	0.00951049	0.0338778	0.0217896	1039	tags=33%, list=3%, signal=32%	CYP3A4/GSTA1/CYP1A2/CYP1A1/SULT1A1/UGT2B7
REACTOME_SLC_TRANSPORTER_DISORDERS	REACTOME_SLC_TRANSPORTER_DISORDERS	99	0.325861	1.48315	0.00961522	0.0342025	0.0219985	6718	tags=29%, list=18%, signal=24%	SLC6A14/SLC34A2/SLC6A5/SLC6A20/SLC2A1/SLC5A1/AVPR1B/SLC36A2/POM121/SLC3A1/NUP205/NUP153/TPR/NUP210/NUP160/SLC1A3/NUP188/NUP42/SLC6A19/NUP107/SLC12A6/NUP155/NDC1/SLC24A1/SLC26A2/SLC34A3/SLC26A3/NUP37/NUP58
REACTOME_EPIGENETIC_REGULATION_OF_GENE_EXPRESSION	REACTOME_EPIGENETIC_REGULATION_OF_GENE_EXPRESSION	147	0.299074	1.45979	0.0097713	0.0347088	0.0223241	10388	tags=45%, list=29%, signal=32%	UHRF1/TET1/H2BC7/H2BC1/DNMT1/H3C12/EZH2/H2BC17/TET3/DNMT3B/BAZ2A/H4-16/H2BC13/RBBP4/TAF1A/MTF2/DEK/H4C5/EP300/H2BC6/H3C13/H2BC14/PHF19/DNMT3A/SUZ12/H3C2/JARID2/TDG/TET2/TAF1B/H4C15/BAZ1B/DDX21/SIRT1/H2BU1/SF3B1/GTF2H3/SIN3A/ARID4B/AEBP2/H2BC8/GATAD2B/SAP130/POLR1A/H2BC9/HDAC2/CHD3/H2BC3/MTA1/EHMT2/GTF2H4/POLR1F/GTF2H2/SIN3B/SMARCA5/ERCC6/POLR1B/EED/ERCC3/SUDS3/MTA3/TTF1/SAP30/GTF2H1/H2BC21/H2AX
WP_MFAP5MEDIATED_OVARIAN_CANCER_CELL_MOTILITY_AND_INVASIVENESS	WP_MFAP5MEDIATED_OVARIAN_CANCER_CELL_MOTILITY_AND_INVASIVENESS	13	0.640349	1.80697	0.00981003	0.0347973	0.022381	7471	tags=62%, list=21%, signal=49%	ITPR3/TNNC1/PLCG1/ITGAV/RYR3/MAPK1/CREB1/PRKCQ
WP_SMALL_LIGAND_GPCRS	WP_SMALL_LIGAND_GPCRS	19	0.570364	1.78272	0.00984099	0.0348581	0.0224201	3219	tags=37%, list=9%, signal=34%	MTNR1B/GPR50/CNR1/MTNR1A/LPAR1/PTGFR/PTGER4
REACTOME_DEFECTIVE_CFTR_CAUSES_CYSTIC_FIBROSIS	REACTOME_DEFECTIVE_CFTR_CAUSES_CYSTIC_FIBROSIS	61	-0.356226	-1.57061	0.00998538	0.03532	0.0227172	15245	tags=54%, list=42%, signal=32%	PSMF1/UBB/PSMB5/PSMC4/PSMB2/PSMB10/RNF5/PSMD4/RNF185/PSMA4/PSMD8/PSMA3/PSMA5/PSMA7/PSMB4/PSMD13/PSMC3/PSMB9/DERL1/PSMB11/DERL2/PSME1/RPS27A/PSMB8/PSMB7/PSMB1/PSMC5/PSME2/PSMA1/PSMB6/UBA52/PSMB3/SEM1
REACTOME_RHOBTB3_ATPASE_CYCLE	REACTOME_RHOBTB3_ATPASE_CYCLE	10	0.684298	1.79719	0.010069	0.035566	0.0228754	9439	tags=70%, list=26%, signal=52%	HGS/CUL3/PLIN3/RHOBTB3/RAB9B/LRRC41/VHL
REACTOME_PHOSPHOLIPASE_C_MEDIATED_CASCADE_FGFR2	REACTOME_PHOSPHOLIPASE_C_MEDIATED_CASCADE_FGFR2	18	0.565051	1.73749	0.0102442	0.0361341	0.0232408	235	tags=17%, list=1%, signal=17%	FGF4/FGF5/FGF20
BIOCARTA_CASPASE_PATHWAY	BIOCARTA_CASPASE_PATHWAY	22	0.51812	1.73153	0.010441	0.0367767	0.0236541	9820	tags=50%, list=27%, signal=37%	LMNB1/APAF1/CASP2/LMNB2/BIRC3/CASP8/DFFB/BIRC2/CASP3/PARP1/CASP7
WP_ALZHEIMERS_DISEASE	WP_ALZHEIMERS_DISEASE	262	0.266292	1.40928	0.0104731	0.0368385	0.0236939	8142	tags=26%, list=22%, signal=20%	TUBA3C/DKK1/ITPR3/TUBAL3/PSMA8/CACNA1S/BECN2/TUBB3/WNT7A/CSNK2A3/KIF5A/CALML4/IL1A/PPP3R2/CHRNA7/APAF1/DKK4/WNT7B/AXIN2/TUBA1B/PLCB1/CACNA1D/FZD1/RAF1/ADAM17/GPR83/KLC3/CDK5R1/WNT5A/PIK3R2/TUBB4A/TUBA1C/MAPT/CYBB/DVL2/MME/IL1B/DVL3/CTNNB1/CSF1/FADD/RYR3/NRAS/CSNK1A1/MAPK1/PSMA2/FZD10/TUBB1/TUBB2B/KIF5B/KLC2/PIK3CA/FZD2/FZD3/BRAF/FZD6/KRAS/WNT10B/ATP2A2/CASP8/PLCB4/GRIN2B/MAPK10/FZD5/BECN1/APC2/AP…
BIOCARTA_SRCRPTP_PATHWAY	BIOCARTA_SRCRPTP_PATHWAY	11	0.663412	1.79204	0.0105182	0.0369454	0.0237626	6633	tags=55%, list=18%, signal=45%	CDK1/CDC25A/CCNB1/CDC25C/PRKCA/PRKCB
REACTOME_ADVANCED_GLYCOSYLATION_ENDPRODUCT_RECEPTOR_SIGNALING	REACTOME_ADVANCED_GLYCOSYLATION_ENDPRODUCT_RECEPTOR_SIGNALING	13	-0.601149	-1.73098	0.010539	0.0369671	0.0237766	956	tags=23%, list=3%, signal=22%	LGALS3/S100A12/SAA1
BIOCARTA_CK1_PATHWAY	BIOCARTA_CK1_PATHWAY	16	0.596674	1.79455	0.0105809	0.0370111	0.0238049	2926	tags=31%, list=8%, signal=29%	PPP1R1B/GRM1/DRD2/PLCB1/CDK5R1
KEGG_ADHERENS_JUNCTION	KEGG_ADHERENS_JUNCTION	73	0.364535	1.57151	0.0105664	0.0370111	0.0238049	11547	tags=51%, list=32%, signal=35%	ACTN2/IGF1R/WASF1/ACTN3/FER/EP300/SRC/FGFR1/IQGAP1/VCL/LEF1/CTNNB1/SMAD3/MAPK1/TCF7/FARP2/MAP3K7/CREBBP/NECTIN1/SSX2IP/WASF2/AFDN/NECTIN4/NECTIN3/ACTN4/TJP1/PTPN1/CSNK2A1/TGFBR1/YES1/SMAD2/TGFBR2/PARD3/LMO7/TCF7L1/CTNNA2/PTPRF
REACTOME_DEFECTIVE_C1GALT1C1_CAUSES_TNPS	REACTOME_DEFECTIVE_C1GALT1C1_CAUSES_TNPS	17	0.583683	1.77421	0.010602	0.0370335	0.0238193	6655	tags=53%, list=18%, signal=43%	MUC5AC/MUC15/MUC1/MUCL1/MUC3A/MUC20/C1GALT1/MUC5B/MUC6
BIOCARTA_RAC1_PATHWAY	BIOCARTA_RAC1_PATHWAY	21	0.548429	1.79682	0.0107471	0.0374885	0.0241119	10509	tags=62%, list=29%, signal=44%	WASF1/CDK5R1/LIMK1/CHN1/TRIO/MAP3K1/NCF2/PIK3CG/PIK3CA/RALBP1/PDGFRA/PAK1/RPS6KB1
REACTOME_AUF1_HNRNP_D0_BINDS_AND_DESTABILIZES_MRNA	REACTOME_AUF1_HNRNP_D0_BINDS_AND_DESTABILIZES_MRNA	55	-0.372216	-1.61528	0.0108792	0.0378967	0.0243745	15245	tags=56%, list=42%, signal=33%	PSMF1/UBB/PSMB5/PSMC4/PSMB2/PSMB10/HSPA1A/PSMD4/PSMA4/PSMD8/PSMA3/PSMA5/PSMA7/PSMB4/PSMD13/PSMC3/PSMB9/PSMB11/PSME1/RPS27A/PSMB8/HSPB1/PSMB7/PSMB1/PSMC5/PSME2/PSMA1/PSMB6/UBA52/PSMB3/SEM1
REACTOME_SHC_MEDIATED_CASCADE_FGFR1	REACTOME_SHC_MEDIATED_CASCADE_FGFR1	21	0.547376	1.79337	0.0110356	0.0383887	0.0246909	235	tags=14%, list=1%, signal=14%	FGF4/FGF5/FGF20
REACTOME_HEME_SIGNALING	REACTOME_HEME_SIGNALING	48	-0.380062	-1.59127	0.0111016	0.0385649	0.0248042	714	tags=10%, list=2%, signal=10%	HBB/APOA1/HBA1/HBA2/CLEC1B
REACTOME_POLYMERASE_SWITCHING	REACTOME_POLYMERASE_SWITCHING	14	0.59259	1.71641	0.0113336	0.0393168	0.0252879	8535	tags=71%, list=23%, signal=55%	PRIM1/POLD1/RFC3/POLA1/RFC4/RFC5/PRIM2/POLD3/PCNA/RFC1
REACTOME_TP53_REGULATES_TRANSCRIPTION_OF_GENES_INVOLVED_IN_G2_CELL_CYCLE_ARREST	REACTOME_TP53_REGULATES_TRANSCRIPTION_OF_GENES_INVOLVED_IN_G2_CELL_CYCLE_ARREST	18	0.560261	1.72276	0.0114234	0.0394654	0.0253834	7604	tags=56%, list=21%, signal=44%	CDK1/RBL1/CCNB1/EP300/TFDP1/CDC25C/CARM1/AURKA/ZNF385A/PCNA
BIOCARTA_PTEN_PATHWAY	BIOCARTA_PTEN_PATHWAY	18	0.560088	1.72223	0.0114234	0.0394654	0.0253834	13075	tags=72%, list=36%, signal=46%	ILK/ITGB1/FASLG/MAPK1/PIK3CA/PDPK1/SHC1/SOS1/FOXO3/AKT1/EGFR/PIK3R1/GRB2
REACTOME_INCRETIN_SYNTHESIS_SECRETION_AND_INACTIVATION	REACTOME_INCRETIN_SYNTHESIS_SECRETION_AND_INACTIVATION	24	0.495724	1.67917	0.0114126	0.0394654	0.0253834	4478	tags=33%, list=12%, signal=29%	GPR119/ISL1/CDX2/PAX6/GNG13/FFAR4/GNB3/GRP
WP_TRANSCRIPTION_FACTOR_REGULATION_IN_ADIPOGENESIS	WP_TRANSCRIPTION_FACTOR_REGULATION_IN_ADIPOGENESIS	22	-0.496662	-1.67545	0.0114457	0.0394886	0.0253983	2400	tags=23%, list=7%, signal=21%	PCK2/LEP/CEBPB/CEBPD/ADIPOQ
REACTOME_SYNTHESIS_OF_BILE_ACIDS_AND_BILE_SALTS_VIA_7ALPHA_HYDROXYCHOLESTEROL	REACTOME_SYNTHESIS_OF_BILE_ACIDS_AND_BILE_SALTS_VIA_7ALPHA_HYDROXYCHOLESTEROL	24	-0.479251	-1.66142	0.0114693	0.0394999	0.0254056	1091	tags=83%, list=3%, signal=81%	HSD17B4/AKR1C3/ABCB11/ACOX2/NR1H4/SCP2/RXRA/ACOT8/PTGIS/AKR1D1/CYP7A1/AKR1C1/AKR1C2/BAAT/CYP8B1/AKR1C4/CYP27A1/HSD3B7/SLC27A2/SLC27A5
WP_PATHOGENIC_ESCHERICHIA_COLI_INFECTION	WP_PATHOGENIC_ESCHERICHIA_COLI_INFECTION	55	0.400951	1.62989	0.0114988	0.0394999	0.0254056	8008	tags=35%, list=22%, signal=27%	TUBA3C/TUBAL3/TUBB3/TUBA1B/ARHGEF2/TUBB4A/TUBA1C/ITGB1/NCK2/OCLN/PRKCA/ROCK1/ABL1/CTNNB1/TUBB1/TUBB2B/ROCK2/ARPC1B/YWHAQ
REACTOME_REGULATION_OF_BETA_CELL_DEVELOPMENT	REACTOME_REGULATION_OF_BETA_CELL_DEVELOPMENT	42	0.420852	1.60662	0.0114897	0.0394999	0.0254056	7724	tags=43%, list=21%, signal=34%	RFX6/PTF1A/NEUROD1/PAX6/NKX6-1/INSM1/MAMLD1/ONECUT3/NEUROG3/EP300/ONECUT1/MAML1/HNF1A/NOTCH1/PDX1/MAML2/HNF4G/CREBBP
REACTOME_TOLL_LIKE_RECEPTOR_TLR1_TLR2_CASCADE	REACTOME_TOLL_LIKE_RECEPTOR_TLR1_TLR2_CASCADE	115	-0.2938	-1.45468	0.0115117	0.0394999	0.0254056	3053	tags=12%, list=8%, signal=11%	LY96/NFKBIB/SOCS1/SFTPA2/UBA52/SIGIRR/S100A12/CD14/SFTPD/FGA/FGG/FGB/SFTPA1/SAA1
REACTOME_RUNX3_REGULATES_NOTCH_SIGNALING	REACTOME_RUNX3_REGULATES_NOTCH_SIGNALING	14	0.591294	1.71266	0.0116261	0.0398383	0.0256233	9504	tags=57%, list=26%, signal=42%	MAMLD1/EP300/MAML1/NOTCH1/MAML2/CREBBP/MAML3/JAG1
REACTOME_SEALING_OF_THE_NUCLEAR_ENVELOPE_NE_BY_ESCRT_III	REACTOME_SEALING_OF_THE_NUCLEAR_ENVELOPE_NE_BY_ESCRT_III	32	0.469372	1.71748	0.0117422	0.0401524	0.0258253	3535	tags=19%, list=10%, signal=17%	TUBA3C/TUBAL3/TUBB3/TUBA1B/TUBB4A/TUBA1C
PID_P73PATHWAY	PID_P73PATHWAY	79	0.353787	1.56044	0.0117496	0.0401524	0.0258253	9564	tags=39%, list=26%, signal=29%	CCNA2/CCNE2/BUB1/CDK1/PLK1/BRCA2/CHEK1/TP73/CCNB1/CASP2/RAD51/CDK2/EP300/CDK6/IL1RAP/AFP/YAP1/FASN/ABL1/SIRT1/PFDN5/RB1/PRKACB/KAT5/SP1/NTRK1/UBE4B/FBXO45/TP53AIP1/RNF43/BCL2L11
REACTOME_SHC1_EVENTS_IN_EGFR_SIGNALING	REACTOME_SHC1_EVENTS_IN_EGFR_SIGNALING	14	0.590564	1.71055	0.0117723	0.0401756	0.0258402	8759	tags=64%, list=24%, signal=49%	EREG/EGF/TGFA/BTC/NRAS/KRAS/SHC1/SOS1/AREG
REACTOME_FRS_MEDIATED_FGFR2_SIGNALING	REACTOME_FRS_MEDIATED_FGFR2_SIGNALING	25	0.495038	1.70453	0.0118615	0.0404252	0.0260008	7349	tags=40%, list=20%, signal=32%	FGF4/FGF5/FGF20/FRS2/FGF2/FGFR2/FGF3/NRAS/PTPN11/KRAS
WP_GLYCOLYSIS_AND_GLUCONEOGENESIS	WP_GLYCOLYSIS_AND_GLUCONEOGENESIS	43	-0.379624	-1.53896	0.0119319	0.0406104	0.0261199	2764	tags=26%, list=8%, signal=24%	MDH2/LDHC/GOT2/MPC1/PC/GOT1/ENO3/ALDOB/PCK1/GCK/FBP1
WP_CARDIAC_PROGENITOR_DIFFERENTIATION	WP_CARDIAC_PROGENITOR_DIFFERENTIATION	53	0.408202	1.64085	0.0119679	0.0406779	0.0261633	2401	tags=21%, list=7%, signal=19%	IGF2/DKK1/LIN28B/ISL1/SOX2/TBX5/PAX6/TNNT2/MIXL1/BMP4/NODAL
REACTOME_GENE_SILENCING_BY_RNA	REACTOME_GENE_SILENCING_BY_RNA	139	0.297665	1.43811	0.0120078	0.0407588	0.0262153	8030	tags=34%, list=22%, signal=26%	TDRD1/MAEL/H2BC7/TDRD9/H2BC1/H3C12/DDX4/POM121/H2BC17/NUP205/NUP153/TPR/NUP210/POLR2B/H4-16/H2BC13/TDRD6/NUP160/MYBL1/PRKRA/TDRKH/H4C5/H2BC6/NUP188/H3C13/H2BC14/NUP42/NUP107/H3C2/PIWIL1/NUP155/H4C15/NDC1/AGO2/DICER1/H2BU1/NUP37/NUP58/ASZ1/XPO5/H2BC8/NUP98/H2BC9/H2BC3/TDRD12/DGCR8/POLR2A
WP_MRNA_PROCESSING	WP_MRNA_PROCESSING	125	0.316504	1.50349	0.0122161	0.04141	0.0266342	11842	tags=49%, list=33%, signal=33%	SMC1A/DHX9/CSTF2/PRPF4B/RNMT/PTBP2/SRPK2/HNRNPH1/DHX15/CELF2/CELF4/DICER1/METTL3/HNRNPR/SF3B1/CLK2/PRPF40A/NONO/SUGP2/CSTF2T/SREK1/POLR2A/SRPK1/DDX20/RBM5/XRN2/PRPF3/RBMX/PABPN1/CDC40/DHX16/U2AF1/SRRM1/HNRNPU/DHX38/U2AF2/HNRNPA1/SFPQ/SRSF1/HNRNPL/SF3A1/SRSF9/NCBP1/PRPF8/SRSF10/DHX8/RBM39/SF3B4/RNGTT/SF3B3/TRA2B/FUS/SFSWAP/NUDT21/SNRPD3/SNRNP40/HNRNPA2B1/PAPOLA/CLK1/NCBP2/PTBP1
WP_FAS_LIGAND_PATHWAY_AND_STRESS_INDUCTION_OF_HEAT_SHOCK_PROTEINS	WP_FAS_LIGAND_PATHWAY_AND_STRESS_INDUCTION_OF_HEAT_SHOCK_PROTEINS	43	0.412954	1.58671	0.0122658	0.0415227	0.0267067	9820	tags=42%, list=27%, signal=31%	LMNB1/IL1A/APAF1/ACTA1/LMNB2/PRKDC/MAP3K1/FASLG/FADD/RB1/CASP8/MAP3K7/DFFB/CASP3/PAK1/PARP1/SPTAN1/CASP7
REACTOME_INTERACTION_BETWEEN_L1_AND_ANKYRINS	REACTOME_INTERACTION_BETWEEN_L1_AND_ANKYRINS	31	0.452657	1.63922	0.0123371	0.0417079	0.0268258	9814	tags=52%, list=27%, signal=38%	SCN1A/L1CAM/SCN2A/KCNQ3/SPTA1/SPTB/SCN9A/ANK1/SCN8A/SCN11A/SCN7A/ANK3/SCN2B/ANK2/SPTBN1/SPTAN1
BIOCARTA_PRC2_PATHWAY	BIOCARTA_PRC2_PATHWAY	13	0.629417	1.77613	0.0125059	0.0422219	0.0271564	10968	tags=69%, list=30%, signal=48%	EZH2/RBBP4/PHC1/SUZ12/HDAC2/EED/BMI1/RBBP7/CBX4
BIOCARTA_VITCB_PATHWAY	BIOCARTA_VITCB_PATHWAY	11	0.656843	1.7743	0.0125776	0.0422944	0.027203	5179	tags=36%, list=14%, signal=31%	COL4A6/SLC2A1/COL4A5/COL4A3
PID_IL8_CXCR1_PATHWAY	PID_IL8_CXCR1_PATHWAY	28	0.488113	1.7326	0.0125699	0.0422944	0.027203	7523	tags=32%, list=21%, signal=26%	DNM1/PLCB1/CBL/CXCL8/PRKCG/PRKCA/PIK3CG/PRKCB/PDPK1
KEGG_GLYOXYLATE_AND_DICARBOXYLATE_METABOLISM	KEGG_GLYOXYLATE_AND_DICARBOXYLATE_METABOLISM	15	-0.554177	-1.68102	0.0125546	0.0422944	0.027203	3643	tags=40%, list=10%, signal=36%	PGP/MTHFD1/MDH2/GRHPR/HAO1/HAO2
REACTOME_ELEVATION_OF_CYTOSOLIC_CA2_LEVELS	REACTOME_ELEVATION_OF_CYTOSOLIC_CA2_LEVELS	16	0.587956	1.76833	0.0126527	0.04249	0.0273288	1893	tags=25%, list=5%, signal=24%	ITPR3/TRPC7/P2RX7/TRPC3
PID_ERBB1_RECEPTOR_PROXIMAL_PATHWAY	PID_ERBB1_RECEPTOR_PROXIMAL_PATHWAY	35	0.464531	1.73526	0.012798	0.042921	0.027606	10094	tags=57%, list=28%, signal=41%	EGF/PIK3R2/RASA1/PLCG1/SRC/NCK2/GNAI1/GAB1/NRAS/MAPK1/PTPN11/PIK3CA/KRAS/STAT1/SHC1/SOS1/PIK3CD/PTPN1/PAK1/PIK3CB
WP_OVERLAP_BETWEEN_SIGNAL_TRANSDUCTION_PATHWAYS_CONTRIBUTING_TO_LMNA_LAMINOPATHIES	WP_OVERLAP_BETWEEN_SIGNAL_TRANSDUCTION_PATHWAYS_CONTRIBUTING_TO_LMNA_LAMINOPATHIES	56	0.385785	1.57823	0.0129893	0.0435046	0.0279814	8077	tags=39%, list=22%, signal=31%	HMGA2/MYOD1/WNT7B/TGFB2/CDK4/RUNX2/E2F1/TMPO/LEMD3/NOTCH1/AGO2/LEF1/CTNNB1/SMAD3/DICER1/CSNK1A1/TCF7/RB1/WNT10B/CREBBP/TNFRSF11B/APC
WP_BMP_SIGNALING_IN_EYELID_DEVELOPMENT	WP_BMP_SIGNALING_IN_EYELID_DEVELOPMENT	20	0.54833	1.74011	0.0130263	0.0435708	0.0280239	5900	tags=35%, list=16%, signal=29%	PITX2/BMP4/TGFA/SMAD5/FGFR2/NOTCH1/MAP3K1
WP_MEVALONATE_ARM_OF_CHOLESTEROL_BIOSYNTHESIS_PATHWAY	WP_MEVALONATE_ARM_OF_CHOLESTEROL_BIOSYNTHESIS_PATHWAY	13	-0.592937	-1.70733	0.0131921	0.044067	0.0283431	2361	tags=31%, list=6%, signal=29%	MVD/PMVK/ACAT1/HMGCL
REACTOME_SYNTHESIS_OF_BILE_ACIDS_AND_BILE_SALTS	REACTOME_SYNTHESIS_OF_BILE_ACIDS_AND_BILE_SALTS	34	-0.423095	-1.61721	0.0132697	0.0442675	0.0284721	1091	tags=21%, list=3%, signal=20%	CYP8B1/CYP39A1/AKR1C4/CYP27A1/HSD3B7/SLC27A2/SLC27A5
BIOCARTA_RANMS_PATHWAY	BIOCARTA_RANMS_PATHWAY	10	0.666173	1.74959	0.0133508	0.0443618	0.0285327	7165	tags=60%, list=20%, signal=48%	KIF15/TPX2/KPNA2/NUMA1/AURKA/KPNB1
BIOCARTA_ATM_PATHWAY	BIOCARTA_ATM_PATHWAY	20	0.545642	1.73158	0.0133241	0.0443618	0.0285327	6051	tags=40%, list=17%, signal=33%	CHEK1/TP73/BRCA1/RAD51/ATM/MRE11/RBBP8/ABL1
WP_GLUTATHIONE_METABOLISM	WP_GLUTATHIONE_METABOLISM	19	-0.506834	-1.66173	0.0133508	0.0443618	0.0285327	3080	tags=37%, list=8%, signal=34%	GPX1/GPX4/GSTA5/GGT5/GSTA1/GPX3/GPX2
KEGG_TASTE_TRANSDUCTION	KEGG_TASTE_TRANSDUCTION	51	0.394624	1.57802	0.0133902	0.0444344	0.0285794	5970	tags=33%, list=16%, signal=28%	ITPR3/TRPM5/TAS2R38/TAS2R43/GNG13/TAS2R5/TAS2R31/TAS2R1/TAS2R19/TAS2R20/GNB3/GRM4/ADCY6/TAS2R3/GNG3/TAS1R2/TAS2R14
REACTOME_FGFR2_LIGAND_BINDING_AND_ACTIVATION	REACTOME_FGFR2_LIGAND_BINDING_AND_ACTIVATION	20	0.544658	1.72845	0.0134729	0.0446501	0.0287181	235	tags=15%, list=1%, signal=15%	FGF4/FGF5/FGF20
WP_THYROXINE_THYROID_HORMONE_PRODUCTION	WP_THYROXINE_THYROID_HORMONE_PRODUCTION	25	0.489431	1.68522	0.0135661	0.0448999	0.0288788	6660	tags=36%, list=18%, signal=29%	DUOX2/TRH/RAF1/PRKAA2/DUOX1/TSHR/PRKCA/MAPK1/CREB1
REACTOME_GLYCOLYSIS	REACTOME_GLYCOLYSIS	71	0.364031	1.5599	0.0136369	0.0450751	0.0289915	9784	tags=48%, list=27%, signal=35%	PFKFB4/POM121/ENO2/PGK2/PPP2R5D/PGM2L1/NUP205/PFKP/PKM/NUP153/TPR/NUP210/NUP160/NUP188/NUP42/NUP107/GNPDA2/NUP155/PFKFB2/PFKFB3/NDC1/NUP37/NUP58/ALDOA/PFKM/NUP98/PRKACB/NUP62/POM121C/NUP133/NUP54/ADPGK/RANBP2/HK2
WP_INTERLEUKIN11_SIGNALING_PATHWAY	WP_INTERLEUKIN11_SIGNALING_PATHWAY	44	0.422448	1.6311	0.0139049	0.0459006	0.0295224	7742	tags=41%, list=21%, signal=32%	IL11/RAF1/ITGA2/PIAS3/PIK3R2/IBSP/RUNX2/SRC/PIAS1/BIRC5/ICAM1/JAK2/MAPK1/CREB1/PTPN11/ATF1/PDPK1/STAT1
REACTOME_MISMATCH_REPAIR	REACTOME_MISMATCH_REPAIR	15	0.592239	1.75587	0.0140403	0.0462872	0.0297711	7604	tags=60%, list=21%, signal=47%	EXO1/POLD1/MSH2/MSH6/LIG1/PMS2/RPA1/POLD3/PCNA
SA_CASPASE_CASCADE	SA_CASPASE_CASCADE	19	0.554138	1.732	0.0141325	0.0464695	0.0298884	9820	tags=53%, list=27%, signal=38%	APAF1/FASLG/BIRC3/CASP8/DFFB/SREBF2/BIRC2/CASP3/PARP1/CASP7
REACTOME_POLYMERASE_SWITCHING_ON_THE_C_STRAND_OF_THE_TELOMERE	REACTOME_POLYMERASE_SWITCHING_ON_THE_C_STRAND_OF_THE_TELOMERE	26	0.491503	1.72034	0.0141147	0.0464695	0.0298884	8535	tags=50%, list=23%, signal=38%	PRIM1/POLD1/RFC3/POLA1/DSCC1/RFC4/CHTF18/CHTF8/RFC5/PRIM2/POLD3/PCNA/RFC1
PID_IL8_CXCR2_PATHWAY	PID_IL8_CXCR2_PATHWAY	34	0.459616	1.69509	0.0143092	0.0469282	0.0301834	7523	tags=32%, list=21%, signal=26%	DNM1/PLCB1/CBL/CXCL8/CXCR2/PRKCG/DOCK2/PRKCA/PIK3CG/PRKCB/PDPK1
REACTOME_PYRIMIDINE_CATABOLISM	REACTOME_PYRIMIDINE_CATABOLISM	12	-0.587144	-1.64733	0.0143089	0.0469282	0.0301834	9096	tags=58%, list=25%, signal=44%	UPB1/UPP1/UPP2/NT5C/TYMP/DPYS/AGXT2
REACTOME_ANCHORING_FIBRIL_FORMATION	REACTOME_ANCHORING_FIBRIL_FORMATION	15	0.590318	1.75018	0.014486	0.0474465	0.0305167	10474	tags=53%, list=29%, signal=38%	COL4A6/COL4A5/LAMA3/COL4A3/COL7A1/LAMC2/COL1A2/COL4A4
WP_TGFBETA_RECEPTOR_SIGNALING_IN_SKELETAL_DYSPLASIAS	WP_TGFBETA_RECEPTOR_SIGNALING_IN_SKELETAL_DYSPLASIAS	59	0.376213	1.55131	0.0145793	0.0476902	0.0306735	12421	tags=66%, list=34%, signal=44%	ITGB6/EGF/BMP4/LTBP1/RUNX2/EP300/SMAD5/IFNG/BAMBI/SKIL/LEF1/CTNNB1/SMAD3/SKI/FOXH1/LEFTY1/ZFYVE9/CREBBP/STAT1/LIF/LEFTY2/WNT1/SMAD7/NFKB1/TGFBR1/ZEB2/ADAMTS10/FBN1/SMAD2/TGFBR2/JAK1/MAPK9/TGFB1/THBS1/SMAD9/TFE3/TNF/RUNX3/LTBP3
REACTOME_TRNA_PROCESSING_IN_THE_NUCLEUS	REACTOME_TRNA_PROCESSING_IN_THE_NUCLEUS	58	0.365097	1.50029	0.0146913	0.0479941	0.0308689	12487	tags=57%, list=34%, signal=37%	POM121/NUP205/NUP153/TPR/NUP210/NUP160/XPOT/NUP188/NUP42/NUP107/CSTF2/NUP155/NDC1/NUP37/NUP58/NUP98/TSEN2/NUP62/POM121C/NUP133/NUP54/RANBP2/NUP93/C2orf49/NUP43/POP1/FAM98B/NUP85/SEH1L/RAN/NUP214/NUP88/NUP35
REACTOME_IRAK4_DEFICIENCY_TLR2_4	REACTOME_IRAK4_DEFICIENCY_TLR2_4	18	-0.513533	-1.63955	0.0147524	0.0481314	0.0309572	627	tags=28%, list=2%, signal=27%	LY96/CD14/FGA/FGG/FGB
REACTOME_ROLE_OF_SECOND_MESSENGERS_IN_NETRIN_1_SIGNALING	REACTOME_ROLE_OF_SECOND_MESSENGERS_IN_NETRIN_1_SIGNALING	10	0.660589	1.73493	0.0148424	0.0483002	0.0310658	7956	tags=60%, list=22%, signal=47%	TRPC7/TRPC1/TRPC3/PLCG1/DCC/TRPC5
REACTOME_RUNX3_REGULATES_P14_ARF	REACTOME_RUNX3_REGULATES_P14_ARF	10	0.660377	1.73437	0.0148424	0.0483002	0.0310658	12376	tags=100%, list=34%, signal=66%	EP300/HDAC4/CCND1/KRAS/BRD2/CBFB/RUNX1/TGFB1/CDKN2A/RUNX3
PID_INTEGRIN2_PATHWAY	PID_INTEGRIN2_PATHWAY	28	-0.454771	-1.6517	0.014903	0.0484347	0.0311523	1760	tags=21%, list=5%, signal=20%	PROC/C3/F10/FGA/FGG/FGB
KEGG_PROTEASOME	KEGG_PROTEASOME	46	-0.388717	-1.61255	0.0150319	0.0487281	0.031341	14419	tags=61%, list=40%, signal=37%	PSMB5/PSMC4/PSMB2/PSMB10/PSMD4/PSMA6P4/PSMA4/PSMD8/PSMA3/PSMA5/PSMA7/PSMB4/PSMD13/PSMC3/PSMB9/PSMB11/PSME1/PSMB8/PSMB7/PSMB1/PSMC5/POMP/PSME2/PSMC1P4/PSMA1/PSMB6/PSMB3/SEM1
KEGG_CHRONIC_MYELOID_LEUKEMIA	KEGG_CHRONIC_MYELOID_LEUKEMIA	73	0.355763	1.5337	0.015015	0.0487281	0.031341	10094	tags=45%, list=28%, signal=33%	E2F2/TGFB2/RAF1/MECOM/CBL/PIK3R2/E2F3/CDK4/E2F1/CDK6/ABL1/NRAS/SMAD3/CCND1/PIK3CG/MAPK1/PTPN11/PIK3CA/RB1/BRAF/KRAS/HDAC2/CRKL/SHC1/SOS1/SOS2/GAB2/PIK3CD/RUNX1/NFKB1/TGFBR1/PIK3R5/PIK3CB
KEGG_AUTOIMMUNE_THYROID_DISEASE	KEGG_AUTOIMMUNE_THYROID_DISEASE	48	-0.372779	-1.56078	0.0150949	0.0488693	0.0314319	10350	tags=42%, list=28%, signal=30%	IFNA1/HLA-E/IFNA4/HLA-DPB1/IFNA14/IFNA13/IFNA17/TPO/HLA-G/IFNA6/IFNA2/IFNA10/HLA-DMA/IFNA21/IFNA16/HLA-DRB1/HLA-DRB5/HLA-A/HLA-B/HLA-F
REACTOME_NICOTINAMIDE_SALVAGING	REACTOME_NICOTINAMIDE_SALVAGING	19	-0.503585	-1.65107	0.0151408	0.0489552	0.0314871	1091	tags=47%, list=3%, signal=46%	NAMPT/PTGIS/SLC5A8/NAXD/NAXE/PARP10/CYP8B1/NAPRT/NNMT
REACTOME_RHOBTB1_GTPASE_CYCLE	REACTOME_RHOBTB1_GTPASE_CYCLE	23	0.507943	1.70231	0.015167	0.0489773	0.0315013	10996	tags=65%, list=30%, signal=46%	RHOBTB1/SPEN/DBN1/MYO6/CUL3/PDE5A/ROCK1/ROCK2/RBMX/CPSF7/SRRM1/RBBP6/RNF20/CCT2/TRA2B
WP_INITIATION_OF_TRANSCRIPTION_AND_TRANSLATION_ELONGATION_AT_THE_HIV1_LTR	WP_INITIATION_OF_TRANSCRIPTION_AND_TRANSLATION_ELONGATION_AT_THE_HIV1_LTR	32	0.459999	1.68318	0.0153197	0.049407	0.0317777	8484	tags=34%, list=23%, signal=26%	PPP3R2/HDAC9/SUPT4H1/NFATC3/NFATC2/EP300/HDAC4/CCNT1/HDAC2/CREBBP/SP1
PID_CDC42_PATHWAY	PID_CDC42_PATHWAY	70	0.359081	1.53655	0.0153545	0.0494561	0.0318093	11050	tags=51%, list=30%, signal=36%	PAX6/MAP2K6/RAF1/CBL/DIAPH3/IQGAP3/LIMK1/SRC/ENAH/IQGAP1/MAP3K1/RASGRF1/CTNNB1/MAPK1/ATF2/PIK3CA/BRAF/DLG1/ARPC1B/EXOC7/ARHGEF6/APC/ACTR2/PAK1/SEPTIN2/PAK4/CDC42BPA/ACTR3/YES1/RPS6KB1/GSK3B/ARHGDIA/EPS8/MTOR/MAPK9/MAPK8
REACTOME_EGFR_DOWNREGULATION	REACTOME_EGFR_DOWNREGULATION	31	0.446009	1.61514	0.0153764	0.0494635	0.031814	9539	tags=42%, list=26%, signal=31%	SH3GL3/EREG/EGF/CBL/TGFA/HGS/BTC/PTPN12/STAM/SH3GL2/AREG/PTPRK/STAM2
PID_SHP2_PATHWAY	PID_SHP2_PATHWAY	57	0.390227	1.59861	0.0154443	0.0495838	0.0318914	8902	tags=46%, list=24%, signal=35%	EGF/IGF1R/RAF1/FRS2/PAG1/IL2RB/IL2RA/GNAI1/IFNG/BDNF/GAB1/NRAS/VEGFA/JAK2/ANGPT1/PTPN11/PIK3CA/KRAS/IL6R/NTF4/STAT1/SHC1/AFDN/SOS1/NTRK1/GAB2
REACTOME_ION_TRANSPORT_BY_P_TYPE_ATPASES	REACTOME_ION_TRANSPORT_BY_P_TYPE_ATPASES	55	0.392584	1.59587	0.0154532	0.0495838	0.0318914	10659	tags=53%, list=29%, signal=37%	ATP12A/ATP1A4/FXYD3/ATP10B/ATP1A1/ATP8B2/ATP2B1/ATP7A/ATP11B/ATP11A/ATP8A1/FXYD2/ATP10A/ATP10D/ATP9A/ATP7B/ATP2A2/FXYD4/ATP9B/ATP2C1/ATP13A2/ATP8A2/ATP8B1/ATP13A5/ATP1B1/CAMK2G/ATP1B3/ATP13A4/CAMK2D
REACTOME_SIGNALING_BY_NODAL	REACTOME_SIGNALING_BY_NODAL	22	0.499657	1.66982	0.0155604	0.0498013	0.0320313	10687	tags=64%, list=29%, signal=45%	NODAL/TDGF1/TDGF1P3/ACVR2B/SMAD3/CER1/MAPK1/FOXH1/LEFTY1/LEFTY2/ACVR2A/SMAD2/FOXO3/PCSK6
WP_HYPOTHESIZED_PATHWAYS_IN_PATHOGENESIS_OF_CARDIOVASCULAR_DISEASE	WP_HYPOTHESIZED_PATHWAYS_IN_PATHOGENESIS_OF_CARDIOVASCULAR_DISEASE	25	0.484033	1.66664	0.0155604	0.0498013	0.0320313	11050	tags=64%, list=30%, signal=45%	NR2C2/FBN2/LTBP1/RUNX2/SMAD3/MAPK1/FLNA/ANGPT2/SHC1/LTBP2/TGFBR1/FBN1/SMAD2/POSTN/TGFBR2/MAPK8
WP_NUCLEOTIDE_GPCRS	WP_NUCLEOTIDE_GPCRS	11	0.644739	1.7416	0.0158183	0.0505624	0.0325209	8777	tags=55%, list=24%, signal=41%	P2RY4/ADORA2B/P2RY1/P2RY6/ADORA1/ADORA3
BIOCARTA_CCR3_PATHWAY	BIOCARTA_CCR3_PATHWAY	19	0.546015	1.70661	0.0159126	0.0507723	0.0326558	7108	tags=42%, list=20%, signal=34%	CCR3/PLCB1/RAF1/LIMK1/PRKCA/MAPK1/PRKCB/ROCK2
WP_VALPROIC_ACID_PATHWAY	WP_VALPROIC_ACID_PATHWAY	12	-0.583305	-1.63656	0.0159443	0.0507723	0.0326558	13984	tags=83%, list=38%, signal=51%	HADHA/HADHB/ABAT/EHHADH/IVD/ACSM1/CYP2B6/HSD17B10/CYP2C9/CYP2A6
NABA_ECM_GLYCOPROTEINS	NABA_ECM_GLYCOPROTEINS	196	0.273408	1.38325	0.0159398	0.0507723	0.0326558	5892	tags=24%, list=16%, signal=20%	ZPLD1/MATN3/VWDE/DMBT1/NELL1/IGSF10/FRAS1/LAMA1/VWA2/NPNT/TNC/NTNG1/MFAP2/VIT/PAPLN/EMILIN3/NID1/COCH/FBLN1/RELN/AMELY/THBS4/ZP1/LAMA3/FBN2/LTBP1/MFAP3/TNFAIP6/VWA5B2/EDIL3/IBSP/ANOS1/SSPOP/NTN3/LAMA5/NID2/MXRA5/LAMC1/LAMB1/CTHRC1/NTNG2/HMCN1/GLDN/FNDC8/INTS6L/NELL2/VWA7
SIG_REGULATION_OF_THE_ACTIN_CYTOSKELETON_BY_RHO_GTPASES	SIG_REGULATION_OF_THE_ACTIN_CYTOSKELETON_BY_RHO_GTPASES	35	0.457281	1.70817	0.0159897	0.0508526	0.0327075	10113	tags=46%, list=28%, signal=33%	PAK5/FLNC/PFN2/WASF1/LIMK1/MYLK2/MYH2/ROCK1/FLNA/FSCN1/ROCK2/ACTR2/PAK6/PAK1/PAK4/ACTR3
BIOCARTA_ALK_PATHWAY	BIOCARTA_ALK_PATHWAY	37	0.417911	1.57361	0.0161776	0.0513853	0.0330501	10676	tags=57%, list=29%, signal=40%	BMP7/BMP4/TGFB2/FZD1/HNF1A/SMAD5/CTNNB1/NKX2-5/ATF2/BMPR1A/MAP3K7/APC/ACVR1/RFC1/GATA4/BMPR2/WNT1/TGFBR1/GSK3B/NPPB/TGFBR2
WP_RETINOL_METABOLISM	WP_RETINOL_METABOLISM	17	-0.541259	-1.69646	0.0163073	0.0517322	0.0332732	1889	tags=41%, list=5%, signal=39%	CYP3A7/BCO1/DHRS4/CYP2A6/AWAT2/CYP1A1/ADH1A
WP_PREIMPLANTATION_EMBRYO	WP_PREIMPLANTATION_EMBRYO	59	0.370358	1.52717	0.0164869	0.0521705	0.0335551	5741	tags=29%, list=16%, signal=24%	TFAP2B/SOX2/IRX5/CDX2/FOXD1/SIX3/ATP1A1/NKX2-1/DLX2/ZFP36L2/FOXQ1/CELF3/MYBL1/NLRP5/E2F5/MXD1/MACROH2A2
REACTOME_MAPK_FAMILY_SIGNALING_CASCADES	REACTOME_MAPK_FAMILY_SIGNALING_CASCADES	324	0.24589	1.33436	0.0164822	0.0521705	0.0335551	8513	tags=26%, list=23%, signal=20%	FGF4/FGF5/GFRA3/MMP10/FGF20/NRG3/EREG/PRKG2/PSMA8/CDK1/EGF/DUSP9/DUSP4/IGF2BP1/ACTN2/KITLG/NEFL/CDC14A/PPP2R5D/RAF1/SPTA1/PIK3R2/CNKSR2/RASA1/SPTB/RASAL2/SPRED3/KSR1/TGFA/SYNGAP1/RAG1/FRS2/SRC/RASGEF1A/FGF2/GOLGA7/FGFR1/RASA2/NCOA3/ARTN/FGFR2/IQGAP1/IL2RB/SPRED1/IL2RA/CSF2RB/LRRC7/BTC/CUL3/DLG3/FGF3/CSF2/RASGRF1/VCL/AGO2/MAPK6/LAT/NRAS/JAK2/MAPK1/PSMA2/ANGPT1/PTPN11/NF1/PIK3CA/RASGRP1/BRAF/FGFR3/…
BIOCARTA_CBL_PATHWAY	BIOCARTA_CBL_PATHWAY	12	0.614508	1.69233	0.0166065	0.052458	0.0337401	13075	tags=83%, list=36%, signal=53%	EGF/CBL/PRKCA/PRKCB/PDGFRA/SH3KBP1/SH3GLB1/EGFR/CSF1R/GRB2
REACTOME_SIGNAL_REGULATORY_PROTEIN_FAMILY_INTERACTIONS	REACTOME_SIGNAL_REGULATORY_PROTEIN_FAMILY_INTERACTIONS	16	-0.536005	-1.65362	0.0166398	0.052458	0.0337401	2033	tags=19%, list=6%, signal=18%	SFTPA2/SFTPD/SFTPA1
REACTOME_REGULATION_OF_IFNA_IFNB_SIGNALING	REACTOME_REGULATION_OF_IFNA_IFNB_SIGNALING	24	-0.467358	-1.62019	0.0166401	0.052458	0.0337401	10350	tags=54%, list=28%, signal=39%	IFNA1/IFNA4/SOCS3/IFNA14/IFNA13/IFNA17/IFNA6/IFNA2/IFNA10/IFNAR2/IFNA21/IFNA16/SOCS1
REACTOME_NEGATIVE_REGULATION_OF_FGFR2_SIGNALING	REACTOME_NEGATIVE_REGULATION_OF_FGFR2_SIGNALING	34	0.454666	1.67683	0.0168593	0.0530825	0.0341417	7161	tags=35%, list=20%, signal=28%	FGF4/FGF5/FGF20/CBL/FRS2/SRC/FGF2/FGFR2/FGF3/MAPK1/PTPN11/BRAF
REACTOME_RAB_GEFS_EXCHANGE_GTP_FOR_GDP_ON_RABS	REACTOME_RAB_GEFS_EXCHANGE_GTP_FOR_GDP_ON_RABS	90	0.330331	1.48757	0.0171918	0.0540619	0.0347717	11236	tags=42%, list=31%, signal=29%	RAB27B/RAB39A/CHML/RAB38/DENND4C/DENND2B/RAB39B/TRAPPC10/SBF2/ANKRD27/SBF1/ALS2CL/DENND5A/CHM/DENND4B/TRAPPC6B/RAB8B/RAB9B/RIC1/DENND5B/RGP1/HPS4/CCZ1/RAB3IP/TRAPPC8/RAB3GAP1/ALS2/RIN2/DENND1B/GAPVD1/RAB3GAP2/DENND6A/RAB3IL1/TRAPPC11/RAB35/CCZ1B/RAB31/DENND1C
WP_PANCREATIC_ADENOCARCINOMA_PATHWAY	WP_PANCREATIC_ADENOCARCINOMA_PATHWAY	89	0.338636	1.51691	0.0172523	0.0541847	0.0348507	11050	tags=47%, list=30%, signal=33%	PAK5/EGF/BRCA2/E2F2/TGFB2/RAF1/PIK3R2/E2F3/CDK4/RAD51/TGFA/E2F1/CDK6/PRKCD/VEGFA/SMAD3/CCND1/MAPK1/POLK/PIK3CA/RB1/BRAF/KRAS/ARHGEF6/MAPK10/STAT1/PAK6/RALBP1/PIK3CD/PAK1/NFKB1/PAK4/TGFBR1/PIK3CB/RPS6KB1/SMAD2/TGFBR2/BAK1/MTOR/JAK1/MAPK9/MAPK8
REACTOME_ACTIVATION_OF_RAC1	REACTOME_ACTIVATION_OF_RAC1	13	0.616614	1.74	0.0173088	0.0542946	0.0349213	9834	tags=69%, list=27%, signal=51%	PAK5/ROBO1/NCK2/PAK6/SOS1/SOS2/PAK1/SLIT2/PAK4
BIOCARTA_CALCINEURIN_PATHWAY	BIOCARTA_CALCINEURIN_PATHWAY	18	0.540395	1.66168	0.0176271	0.0552243	0.0355193	8484	tags=44%, list=23%, signal=34%	PLCG1/NFATC3/NFATC2/SP3/PRKCA/MARCKS/PRKCB/SP1
WP_CHEMOKINE_SIGNALING_PATHWAY	WP_CHEMOKINE_SIGNALING_PATHWAY	164	0.281444	1.38343	0.0177864	0.0556543	0.0357958	10795	tags=43%, list=30%, signal=30%	CXCL5/CCR8/CCL7/CCR3/GNG13/CCL25/CXCL3/GNGT1/PLCB1/CCR4/RAF1/ADCY7/CXCR5/PIK3R2/GNB3/CXCL9/ADCY6/CXCR2/CCR6/PRKCD/ADCY3/TIAM2/DOCK2/GNG3/GNAI1/ROCK1/ITK/CXCL10/NRAS/JAK2/PIK3CG/CXCL11/MAPK1/PRKCB/CCL26/PIK3CA/VAV3/ROCK2/BRAF/XCL1/CCL28/KRAS/CCR9/PLCB4/PRKACB/STAT1/CRKL/GRK1/SHC1/SOS1/PRKX/GNG10/SOS2/PIK3CD/NCF1/CX3CR1/PAK1/PF4/FGR/NFKB1/PIK3R5/RAP1B/PIK3CB/CCL20/GSK3B/FOXO3/HCK/PARD3/PREX1/ELMO1
REACTOME_NOTCH3_INTRACELLULAR_DOMAIN_REGULATES_TRANSCRIPTION	REACTOME_NOTCH3_INTRACELLULAR_DOMAIN_REGULATES_TRANSCRIPTION	25	0.476137	1.63945	0.0178445	0.0557667	0.0358682	8567	tags=48%, list=24%, signal=37%	DLGAP5/FABP7/MAMLD1/EP300/MAML1/NOTCH1/MAML2/CREBBP/STAT1/IKZF1/PBX1/MAML3
REACTOME_INSULIN_RECEPTOR_SIGNALLING_CASCADE	REACTOME_INSULIN_RECEPTOR_SIGNALLING_CASCADE	54	0.381047	1.53838	0.0178698	0.0557769	0.0358747	10217	tags=46%, list=28%, signal=33%	FGF4/FGF5/FGF20/PIK3R2/FRS2/FGF2/FGFR1/FGFR2/GAB1/FGF3/NRAS/MAPK1/PTPN11/PIK3CA/FGFR3/KRAS/PDPK1/SHC1/SOS1/GAB2/PIK3R4/KLB/IRS1/PIK3CB/PIK3C3
REACTOME_PROCESSIVE_SYNTHESIS_ON_THE_LAGGING_STRAND	REACTOME_PROCESSIVE_SYNTHESIS_ON_THE_LAGGING_STRAND	15	0.581673	1.72455	0.0180665	0.0562824	0.0361998	7604	tags=67%, list=21%, signal=53%	PRIM1/POLD1/POLA1/DNA2/LIG1/RPA1/PRIM2/POLD3/FEN1/PCNA
REACTOME_LYSOSPHINGOLIPID_AND_LPA_RECEPTORS	REACTOME_LYSOSPHINGOLIPID_AND_LPA_RECEPTORS	14	0.573008	1.65969	0.0180764	0.0562824	0.0361998	5943	tags=43%, list=16%, signal=36%	PLPPR5/LPAR1/LPAR3/LPAR5/PLPPR4/PLPPR1
WP_MET_IN_TYPE_1_PAPILLARY_RENAL_CELL_CARCINOMA	WP_MET_IN_TYPE_1_PAPILLARY_RENAL_CELL_CARCINOMA	59	0.367831	1.51675	0.0181219	0.0563359	0.0362343	10094	tags=42%, list=28%, signal=31%	PAK5/RAF1/CBL/PIK3R2/PLCG1/SRC/GAB1/NRAS/MAPK1/STRN/PTPN11/PIK3CA/BRAF/KRAS/CRKL/PAK6/SOS1/C8orf34/RAPGEF1/SOS2/PIK3CD/PAK1/PAK4/RAP1B/PIK3CB
WP_PARKINUBIQUITIN_PROTEASOMAL_SYSTEM_PATHWAY	WP_PARKINUBIQUITIN_PROTEASOMAL_SYSTEM_PATHWAY	71	0.352382	1.50998	0.0181383	0.0563359	0.0362343	3535	tags=11%, list=10%, signal=10%	TUBA3C/TUBAL3/TUBB3/SNCAIP/TUBA1B/SEPTIN5/TUBB4A/TUBA1C
WP_BRAINDERIVED_NEUROTROPHIC_FACTOR_BDNF_SIGNALING_PATHWAY	WP_BRAINDERIVED_NEUROTROPHIC_FACTOR_BDNF_SIGNALING_PATHWAY	144	0.296584	1.43842	0.0183219	0.0568361	0.036556	8077	tags=33%, list=22%, signal=26%	GRIA2/CNR1/DOCK3/IGF2BP1/GABRB3/RAF1/ADAM17/CDK5R1/PIK3R2/KCNA3/CDKL5/RPS6KA5/PRKAA2/PLCG1/KSR1/FRS2/SRC/MAPT/RPS6KA3/PRKCD/KIDINS220/NCK2/SQSTM1/MAP3K1/BDNF/MARCKS/RASGRF1/CTNNB1/MEF2A/NCF2/JAK2/MAPK1/CREB1/PTPN11/CAMK4/VAV3/MAPK7/DLG1/PDPK1/GRIN2B/MAPK10/STAT1/SH2B2/SHC1/RANBP9/GRIP1/APC
PID_RHOA_PATHWAY	PID_RHOA_PATHWAY	45	0.408114	1.58608	0.0184239	0.0570825	0.0367144	8698	tags=36%, list=24%, signal=27%	PIP5K1B/CIT/MAP2K6/LIMK1/PIP5K1A/ACTA1/PPP1R12A/ITGB1/ROCK1/VCL/PKN2/ATF2/ROCK2/RDX/SH3GL2/SCAI
KEGG_BUTANOATE_METABOLISM	KEGG_BUTANOATE_METABOLISM	34	-0.413	-1.57862	0.0184643	0.0571374	0.0367498	2837	tags=29%, list=8%, signal=27%	ACSM1/HMGCS2/ACAT1/ACSM5/ACADS/HMGCL/ALDH2/ECHS1/ACSM2A/OXCT2
REACTOME_SIGNALING_BY_NTRKS	REACTOME_SIGNALING_BY_NTRKS	134	0.300622	1.44529	0.0185433	0.0573114	0.0368617	8537	tags=35%, list=23%, signal=27%	SH3GL3/CDK5R2/TPH1/DOCK3/DUSP4/DNM1/MAPK13/PPP2R5D/CDK5R1/PIK3R2/PTPRO/RPS6KA5/PLCG1/EP300/FRS2/SRC/RPS6KA3/NAB1/PTPRS/KIDINS220/TCF12/BDNF/GAB1/MEF2A/NRAS/REST/MAPK1/CREB1/ATF2/PTPN11/PIK3CA/RIT2/BRAF/MAPK7/KRAS/ATF1/RIT1/NTF4/GRIN2B/ADCYAP1/DUSP7/CRKL/SHC1/SOS1/SH3GL2/RAPGEF1/NTRK1
WP_FIBRIN_COMPLEMENT_RECEPTOR_3_SIGNALING_PATHWAY	WP_FIBRIN_COMPLEMENT_RECEPTOR_3_SIGNALING_PATHWAY	43	-0.364296	-1.47682	0.0185819	0.0573606	0.0368933	4386	tags=21%, list=12%, signal=18%	CCL2/LY96/NOS2/PLG/LBP/CD14/FGA/FGG/FGB
BIOCARTA_HSWI_SNF_PATHWAY	BIOCARTA_HSWI_SNF_PATHWAY	12	0.607861	1.67403	0.018701	0.0575872	0.0370391	12204	tags=83%, list=34%, signal=55%	SMARCC2/SMARCC1/ARID1A/NF1/SMARCD1/GTF2A1/SMARCA4/TBP/SMARCB1/SMARCE1
PID_FAS_PATHWAY	PID_FAS_PATHWAY	38	0.42042	1.58319	0.018701	0.0575872	0.0370391	13007	tags=74%, list=36%, signal=47%	MAP2K6/PIK3R2/SRC/MAP3K1/FASLG/FADD/BIRC3/SYK/PIK3CA/PDPK1/CASP8/MAPK10/RFC1/PIK3CD/BIRC2/CASP3/PIK3CB/CLTC/MAPK9/MAPK8/CHUK/MAPK14/AKT1/IKBKB/BTK/IKBKG/PIK3R1/CASP10
KEGG_RIBOFLAVIN_METABOLISM	KEGG_RIBOFLAVIN_METABOLISM	16	0.568474	1.70974	0.0188869	0.0580887	0.0373616	6617	tags=44%, list=18%, signal=36%	TYR/ACP4/ENPP3/ACP3/MTMR7/MTMR2/MTMR1
WP_TGFBETA_RECEPTOR_SIGNALING	WP_TGFBETA_RECEPTOR_SIGNALING	55	0.38407	1.56127	0.0192822	0.0591637	0.038053	12005	tags=64%, list=33%, signal=43%	ITGB6/EGF/BMP4/LTBP1/RUNX2/EP300/SMAD5/IFNG/BAMBI/SKIL/LEF1/CTNNB1/SMAD3/SKI/FOXH1/LEFTY1/ZFYVE9/CREBBP/STAT1/LIF/LEFTY2/WNT1/SMAD7/NFKB1/TGFBR1/ZEB2/SMAD2/TGFBR2/JAK1/MAPK9/TGFB1/THBS1/SMAD9/TFE3/TNF
BIOCARTA_MAPK_PATHWAY	BIOCARTA_MAPK_PATHWAY	81	0.332892	1.48196	0.0192833	0.0591637	0.038053	12233	tags=52%, list=34%, signal=35%	MAPK13/TGFB2/MAP2K6/RAF1/RPS6KA5/MAP3K9/RPS6KA3/MAP3K1/MAPK6/MAPK1/CREB1/ATF2/MAP4K4/MAP4K3/MAPK7/MAP3K8/MAP3K12/MAP3K7/MAPK10/STAT1/SHC1/MAP3K3/MAP4K5/SP1/MAP3K4/MAP3K14/PAK1/NFKB1/TGFBR1/RAPGEF2/RPS6KB1/MAP3K2/MAPK9/MAPK8/MAPKAPK5/TGFB1/CHUK/MAPK14/MAP4K2/ELK1/IKBKB/PAK2
WP_DISRUPTION_OF_POSTSYNAPTIC_SIGNALING_BY_CNV	WP_DISRUPTION_OF_POSTSYNAPTIC_SIGNALING_BY_CNV	33	0.447502	1.64079	0.0193988	0.0594455	0.0382343	8855	tags=45%, list=24%, signal=34%	NRXN1/GRM1/NLGN1/NRXN3/DLGAP1/RYR2/HOMER1/SYNGAP1/STX1A/MAPK1/DLG1/GRIN2B/NLGN4X/GRIN2A/TJP1
WP_15Q133_COPY_NUMBER_VARIATION_SYNDROME	WP_15Q133_COPY_NUMBER_VARIATION_SYNDROME	23	0.495542	1.66076	0.019879	0.0608432	0.0391333	8161	tags=52%, list=22%, signal=41%	FANCD2/GPR75/CHRNA7/ARHGAP11B/GOLGA8R/FAN1/GOLGA8Q/GRM6/KLF13/ULK4P2/CREBBP/SERPINH1
REACTOME_FGFRL1_MODULATION_OF_FGFR1_SIGNALING	REACTOME_FGFRL1_MODULATION_OF_FGFR1_SIGNALING	13	0.606464	1.71136	0.020018	0.0611943	0.0393591	141	tags=15%, list=0%, signal=15%	FGF4/FGF5
PID_FGF_PATHWAY	PID_FGF_PATHWAY	55	0.382252	1.55388	0.0203762	0.0622139	0.0400149	8266	tags=36%, list=23%, signal=28%	FGF4/CBL/PLCG1/RUNX2/FRS2/SRC/FGF2/FGFR1/FGFR2/GAB1/MAPK1/PTPN11/PLAUR/PIK3CA/FGFR3/SSH1/PDPK1/STAT1/SHC1/SOS1
WP_SPHINGOLIPID_METABOLISM_OVERVIEW	WP_SPHINGOLIPID_METABOLISM_OVERVIEW	23	0.494484	1.65721	0.020468	0.0624187	0.0401466	8530	tags=35%, list=23%, signal=27%	UGT8/SGPP2/CERS6/SPHK1/CERS2/SGMS2/SGMS1/SPTLC1
WP_PROTEASOME_DEGRADATION	WP_PROTEASOME_DEGRADATION	62	-0.337636	-1.48936	0.0206762	0.0629774	0.040506	14855	tags=52%, list=41%, signal=31%	UBB/PSMB5/PSMC4/UBE2B/PSMB2/PSMB10/PSMD4/HLA-C/PSMA4/PSMD8/PSMA3/PSMA5/PSMA7/PSMB4/PSMD13/PSMC3/HLA-E/PSMB9/PSME1/HLA-G/PSMB8/HLA-A/PSMB7/PSMB1/PSMC5/PSME2/PSMA1/PSMB6/HLA-B/HLA-F/PSMB3/UCHL3
REACTOME_OPIOID_SIGNALLING	REACTOME_OPIOID_SIGNALLING	90	0.327716	1.47579	0.0208663	0.0634799	0.0408291	7634	tags=29%, list=21%, signal=23%	PPP1R1B/ITPR3/PDYN/NBEA/PLA2G4A/GNG13/GNGT1/PLCB1/PPP2R5D/ADCY7/GNB3/ADCY6/KPNA2/PDE4C/PRKCG/PRKCD/ADCY3/GNG3/GNAI1/PRKCA/MAPK1/CREB1/PRKAR2A/CAMK4/PLCB4/PRKACB
REACTOME_POU5F1_OCT4_SOX2_NANOG_ACTIVATE_GENES_RELATED_TO_PROLIFERATION	REACTOME_POU5F1_OCT4_SOX2_NANOG_ACTIVATE_GENES_RELATED_TO_PROLIFERATION	13	0.603713	1.70359	0.020921	0.0635169	0.0408529	4808	tags=46%, list=13%, signal=40%	SOX2/SALL4/FOXD3/TDGF1/FGF2/NR6A1
REACTOME_RHOG_GTPASE_CYCLE	REACTOME_RHOG_GTPASE_CYCLE	74	0.343264	1.48291	0.0209288	0.0635169	0.0408529	10926	tags=43%, list=30%, signal=30%	DOCK3/DEPDC1B/ARHGAP5/DSG2/VRK2/DIAPH3/MPP7/TMPO/ITGB1/TRIO/OPHN1/DOCK2/VANGL1/ARHGAP32/LEMD3/LBR/ARHGAP21/ARHGAP39/TFRC/VAV3/ELMO2/DOCK1/GARRE1/ANKLE2/ERBIN/DOCK4/DOCK5/PAK4/KTN1/ARHGDIA/PREX1/MCAM
WP_INFLAMMATORY_BOWEL_DISEASE_SIGNALING	WP_INFLAMMATORY_BOWEL_DISEASE_SIGNALING	43	0.394654	1.5164	0.0209901	0.06355	0.0408742	12005	tags=53%, list=33%, signal=36%	IL13/IL21/IL1A/IL23R/IL21R/IL12A/TLR2/IFNG/IL12RB2/IL4/STAT1/GATA3/NOD2/IL10/NFKB1/TLR5/SMAD2/STAT4/IL17F/IL18/TGFB1/IL12RB1/TNF
REACTOME_CONDENSATION_OF_PROPHASE_CHROMOSOMES	REACTOME_CONDENSATION_OF_PROPHASE_CHROMOSOMES	73	0.344313	1.48433	0.0209667	0.06355	0.0408742	7722	tags=33%, list=21%, signal=26%	SMC4/CDK1/PLK1/H2BC7/NCAPG2/H2BC1/H3C12/SMC2/H2BC17/CCNB1/NCAPD3/H4-16/H2BC13/H4C5/H2BC6/H3C13/H2BC14/H3C2/H4C15/H2BU1/RB1/H2BC8/H2BC9/H2BC3
REACTOME_P2Y_RECEPTORS	REACTOME_P2Y_RECEPTORS	12	0.597853	1.64647	0.0210947	0.0637135	0.0409794	5909	tags=33%, list=16%, signal=28%	P2RY4/P2RY12/P2RY10/P2RY1
PID_HEDGEHOG_GLI_PATHWAY	PID_HEDGEHOG_GLI_PATHWAY	48	0.386265	1.53012	0.0210735	0.0637135	0.0409794	10892	tags=52%, list=30%, signal=37%	RAB23/RBBP4/GLI1/SSPOP/PRKCD/GLI2/PIAS1/GLI3/GNAI1/STK36/KIF3A/CSNK1A1/SIN3A/IFT172/CSNK1G1/HDAC2/CREBBP/PTCH1/XPO1/SIN3B/FBXW11/SAP30/GSK3B/SMO/RBBP7
KEGG_JAK_STAT_SIGNALING_PATHWAY	KEGG_JAK_STAT_SIGNALING_PATHWAY	153	0.283776	1.38296	0.0211732	0.0638743	0.0410828	8921	tags=33%, list=24%, signal=25%	IL13/PRL/IFNE/IL21/IL22RA2/CSF3R/IL9R/IL11/IL20RA/IL23R/CBL/PIAS3/IL21R/PIK3R2/CNTF/EP300/SOCS7/PRLR/IL19/IL12A/PIAS1/IL2RB/SPRED1/IL2RA/CSF2RB/IFNG/IL12RB2/CSF2/IL13RA2/JAK2/CCND1/PIK3CG/PTPN11/IL4/PIK3CA/SOCS5/STAM/IL6R/CREBBP/STAT1/IL24/SOS1/OSMR/CSF2RA/SPRED2/SOCS4/CCND2/SOS2/LIF/PIK3CD
NABA_ECM_AFFILIATED	NABA_ECM_AFFILIATED	170	0.277487	1.36891	0.0212825	0.0641273	0.0412455	3351	tags=16%, list=9%, signal=15%	LGALS14/MUC2/FREM1/MUC5AC/MUC15/REG3G/SEMA3E/MUC1/CLEC6A/MUC19/SEMA3A/GPC2/MUCL1/CLEC2L/CLEC5A/SEMA6A/PLXNB3/SEMA3D/SEMA3C/PLXNC1/MUC3A/LGALS12/C1QL4/ANXA3/CLEC19A/CSPG5/PLXNA1/COLEC12
BIOCARTA_NKT_PATHWAY	BIOCARTA_NKT_PATHWAY	26	0.47305	1.65575	0.021312	0.0641395	0.0412534	7794	tags=35%, list=21%, signal=27%	CCR3/TGFB2/CCR4/IFNG/IL12RB2/CSF2/IL4/CCR5/CD28
REACTOME_DISEASES_OF_PROGRAMMED_CELL_DEATH	REACTOME_DISEASES_OF_PROGRAMMED_CELL_DEATH	102	0.314678	1.43682	0.0214666	0.0645276	0.041503	7722	tags=32%, list=21%, signal=26%	H2BC7/LMNB1/CDC25A/H2BC1/PRIM1/DNMT1/H3C12/EZH2/H2BC17/DNMT3B/POLA1/CDK5R1/H4-16/H2BC13/RBBP4/H4C5/H2BC6/H3C13/H2BC14/DNMT3A/SUZ12/H3C2/CDC25C/GSDME/H4C15/FASLG/FADD/PRIM2/H2BU1/H2BC8/CASP8/H2BC9/H2BC3
REACTOME_SIGNALING_BY_INSULIN_RECEPTOR	REACTOME_SIGNALING_BY_INSULIN_RECEPTOR	78	0.344437	1.51193	0.0215805	0.064793	0.0416737	7848	tags=29%, list=22%, signal=23%	FGF4/FGF5/FGF20/ATP6V1G3/ATP6V0A4/ATP6V1B1/ATP6V0D2/PIK3R2/FRS2/FGF2/FGFR1/FGFR2/GAB1/FGF3/NRAS/MAPK1/PTPN11/PIK3CA/ATP6V1C2/FGFR3/KRAS/PDPK1/SHC1
REACTOME_HEPARAN_SULFATE_HEPARIN_HS_GAG_METABOLISM	REACTOME_HEPARAN_SULFATE_HEPARIN_HS_GAG_METABOLISM	55	0.379644	1.54327	0.0217437	0.0652052	0.0419388	7650	tags=36%, list=21%, signal=29%	NDST4/HS3ST5/HS3ST4/B3GAT2/GPC2/HPSE2/HPSE/CSPG5/HS3ST6/HS6ST2/GPC5/NDST2/HS3ST1/HS3ST3A1/HSPG2/GPC4/HS6ST3/GPC3/AGRN/XYLT1
REACTOME_NOTCH_HLH_TRANSCRIPTION_PATHWAY	REACTOME_NOTCH_HLH_TRANSCRIPTION_PATHWAY	28	0.470462	1.66995	0.0218766	0.0655258	0.042145	8567	tags=39%, list=24%, signal=30%	HDAC9/MAMLD1/NOTCH2/MAML1/HDAC4/NOTCH1/NCOR2/MAML2/HDAC2/CREBBP/MAML3
REACTOME_RORA_ACTIVATES_GENE_EXPRESSION	REACTOME_RORA_ACTIVATES_GENE_EXPRESSION	18	0.526056	1.61758	0.0220708	0.0660292	0.0424688	13213	tags=78%, list=36%, signal=50%	EP300/NCOA6/CARM1/MED1/CREBBP/TGS1/NCOA2/NCOA1/HELZ2/SMARCD3/TBL1XR1/TBL1X/CHD9/RORA
BIOCARTA_MTOR_PATHWAY	BIOCARTA_MTOR_PATHWAY	22	0.486554	1.62603	0.0221271	0.066119	0.0425266	14344	tags=86%, list=39%, signal=52%	EIF4A1/EIF3A/EIF4G2/TSC1/PIK3CA/PDPK1/EIF4A2/RPS6KB1/MTOR/EIF4G3/SHLD2P3/AKT1/EIF4E/PIK3R1/MKNK1/RHEB/TSC2/EIF4G1/PDK2
WP_MICROTUBULE_CYTOSKELETON_REGULATION	WP_MICROTUBULE_CYTOSKELETON_REGULATION	46	0.411437	1.61049	0.022344	0.066665	0.0428777	8077	tags=46%, list=22%, signal=36%	CDK1/KIF2C/MARK1/AURKB/LIMK1/SRC/MAPT/TRIO/STMN1/SPRED1/TAOK1/PRKCA/EPHB2/ROCK1/ABL1/MAPRE1/CLIP1/CAMK4/PIK3CA/MARK2/APC
KEGG_HEMATOPOIETIC_CELL_LINEAGE	KEGG_HEMATOPOIETIC_CELL_LINEAGE	84	0.33038	1.47277	0.0223626	0.066665	0.0428777	7591	tags=33%, list=21%, signal=26%	ITGA3/CSF3R/CR2/CD1A/IL9R/IL11/IL1A/CD38/KITLG/ITGA2/ITGA6/CD3G/ITGA4/MME/IL2RA/ITGAM/MS4A1/IL1B/CSF2/CSF1/ITGA5/CD8A/IL4/TFRC/CR1/CD36/CD7/IL6R
BIOCARTA_PS1_PATHWAY	BIOCARTA_PS1_PATHWAY	14	0.563388	1.63183	0.0224852	0.0669513	0.0430619	10602	tags=64%, list=29%, signal=46%	FZD1/ADAM17/HNF1A/NOTCH1/CTNNB1/APC/WNT1/BTRC/GSK3B
REACTOME_RHOBTB2_GTPASE_CYCLE	REACTOME_RHOBTB2_GTPASE_CYCLE	23	0.49152	1.64728	0.0225295	0.0670039	0.0430957	11599	tags=61%, list=32%, signal=42%	DDX39B/DBN1/MYO6/PHIP/CUL3/MSI2/RBMX/TWF1/SRRM1/TMOD3/CCT2/TRA2B/CCT6A/HSP90AB1
REACTOME_SIGNALING_BY_EGFR_IN_CANCER	REACTOME_SIGNALING_BY_EGFR_IN_CANCER	25	0.45921	1.58116	0.0226981	0.0674258	0.0433671	8759	tags=52%, list=24%, signal=40%	EREG/EGF/CBL/PLCG1/TGFA/BTC/GAB1/NRAS/PIK3CA/KRAS/SHC1/SOS1/AREG
REACTOME_TELOMERE_MAINTENANCE	REACTOME_TELOMERE_MAINTENANCE	112	0.30667	1.42621	0.022828	0.067732	0.043564	8207	tags=37%, list=23%, signal=28%	CCNA2/BLM/H2BC7/H2BC1/PRIM1/RTEL1/POLD1/PIF1/RFC3/H2BC17/POLA1/DNA2/POLR2B/H4-16/H2BC13/CDK2/H4C5/H2BC6/H2BC14/WRN/DSCC1/ATRX/RFC4/LIG1/CHTF18/H4C15/CHTF8/RPA1/RFC5/PRIM2/H2BU1/POLD3/FEN1/SHQ1/H2BC8/H2BC9/PCNA/H2BC3/POLR2A/CCNA1/DKC1
REACTOME_SEROTONIN_NEUROTRANSMITTER_RELEASE_CYCLE	REACTOME_SEROTONIN_NEUROTRANSMITTER_RELEASE_CYCLE	18	0.52417	1.61179	0.0229596	0.0680423	0.0437636	9846	tags=67%, list=27%, signal=49%	PPFIA4/SNAP25/SYT1/SYN3/STX1A/SLC18A2/PPFIA2/PPFIA1/TSPOAP1/RIMS1/UNC13B/STXBP1
REACTOME_CITRIC_ACID_CYCLE_TCA_CYCLE	REACTOME_CITRIC_ACID_CYCLE_TCA_CYCLE	22	-0.471898	-1.59191	0.0230045	0.0680955	0.0437978	9073	tags=45%, list=25%, signal=34%	FAHD1/IDH3G/SUCLG1/SDHD/IDH2/FH/SUCLG2/SDHB/MDH2/SDHA
REACTOME_TRANSLOCATION_OF_SLC2A4_GLUT4_TO_THE_PLASMA_MEMBRANE	REACTOME_TRANSLOCATION_OF_SLC2A4_GLUT4_TO_THE_PLASMA_MEMBRANE	72	0.350371	1.50523	0.0231503	0.0684468	0.0440238	11295	tags=40%, list=31%, signal=28%	TUBA3C/TUBAL3/TUBB3/TUBA1B/TUBB4A/TUBA1C/PRKAA2/TBC1D4/C2CD5/KIF3A/LNPEP/RALGAPB/MYO5A/TUBB1/TUBB2B/EXOC7/YWHAQ/EXOC5/EXOC1/TUBB8/EXOC6/EXOC2/TBC1D1/STXBP3/SNAP23/MYH9/YWHAG/TUBA3E/PRKAB2
WP_THERMOGENESIS	WP_THERMOGENESIS	108	0.310393	1.42499	0.0232693	0.0687181	0.0441982	11295	tags=46%, list=31%, signal=32%	PRKG2/CNR1/UCP1/MAPK13/SMARCC2/ADCY7/RPS6KA6/PRKAA2/ADCY6/SMARCC1/ACTL6A/FRS2/RPS6KA3/ARID1A/CREB3L1/FGFR1/ADCY3/KDM3B/KDM3A/CREB3L2/NRAS/BMP8A/ARID1B/CREB1/ZNF516/ATF2/CPT1B/TSC1/KRAS/PRKACB/DPF1/SMARCD1/ACTL6B/SOS1/PRDM16/ACSL4/SOS2/CREB5/BMP8B/KLB/PPARG/PLIN1/ACSL3/RPS6KB1/SMARCA4/MTOR/PRKAA1/SMARCD3/KDM1A/PRKAB2
WP_RETT_SYNDROME_CAUSING_GENES	WP_RETT_SYNDROME_CAUSING_GENES	48	0.383663	1.51982	0.0235855	0.069489	0.0446941	9846	tags=48%, list=27%, signal=35%	GABRA3/KCNJ10/SCN1A/SCN2A/CDKL5/SMC1A/KDM5B/SYNGAP1/FOXG1/TRRAP/TAF1B/SCN8A/NCOR2/GPS2/BRAF/GRIN2B/SATB2/ACTL6B/HIVEP2/GRIN2A/CECR2/SYNE2/STXBP1
REACTOME_G_ALPHA_Z_SIGNALLING_EVENTS	REACTOME_G_ALPHA_Z_SIGNALLING_EVENTS	48	0.383049	1.51738	0.0235855	0.069489	0.0446941	5666	tags=31%, list=16%, signal=26%	RGSL1/GNG13/GNGT1/RGS17/ADCY7/GNB3/ADCY6/PRKCG/RGS4/PRKCD/ADCY3/GNG3/GNAI1/PRKCA/RGS16
BIOCARTA_MYOSIN_PATHWAY	BIOCARTA_MYOSIN_PATHWAY	11	0.623061	1.68304	0.0238012	0.0700427	0.0450502	7201	tags=55%, list=20%, signal=44%	ARHGAP5/PLCB1/PRKCA/ROCK1/PRKCB/GNA13
REACTOME_VXPX_CARGO_TARGETING_TO_CILIUM	REACTOME_VXPX_CARGO_TARGETING_TO_CILIUM	21	0.515228	1.68805	0.0239198	0.0702927	0.045211	9930	tags=52%, list=27%, signal=38%	PKD1/ASAP1/PKD2/EXOC7/RAB3IP/GBF1/EXOC5/EXOC1/CNGA4/EXOC6/EXOC2
REACTOME_TCF_DEPENDENT_SIGNALING_IN_RESPONSE_TO_WNT	REACTOME_TCF_DEPENDENT_SIGNALING_IN_RESPONSE_TO_WNT	233	0.263472	1.36951	0.0239419	0.0702927	0.045211	7726	tags=29%, list=21%, signal=23%	WIF1/DKK1/PSMA8/SOX2/H2BC7/BCL9L/PIP5K1B/H2BC1/DKK4/AXIN2/H3C12/USP34/BCL9/FZD1/H2BC17/LGR5/PPP2R5D/SOX4/KMT2D/WNT5A/SFRP2/WNT8B/H4-16/H2BC13/ZNRF3/CXXC4/KREMEN1/SMURF2/HECW1/AMER1/SOX9/H4C5/EP300/PYGO1/H2BC6/H3C13/H2BC14/DVL2/TRRAP/H3C2/CUL3/H4C15/KREMEN2/CCDC88C/SOST/DVL3/LEF1/CTNNB1/TNKS2/H2BU1/CSNK1A1/PSMA2/CDC73/TCF7/CHD8/TNKS/LGR4/RSPO4/WNT9A/FZD2/H2BC8/SRY/FZD6/SOX13/H2BC9/H2BC3/CREBBP/FZD5
REACTOME_PI3K_EVENTS_IN_ERBB4_SIGNALING	REACTOME_PI3K_EVENTS_IN_ERBB4_SIGNALING	10	0.636261	1.67103	0.0241351	0.0707775	0.0455228	373	tags=20%, list=1%, signal=20%	NRG3/EREG
WP_ERK_PATHWAY_IN_HUNTINGTONS_DISEASE	WP_ERK_PATHWAY_IN_HUNTINGTONS_DISEASE	15	0.562602	1.668	0.0243373	0.0712877	0.045851	6660	tags=47%, list=18%, signal=38%	GRM1/EGF/RAF1/RPS6KA5/BDNF/MAPK1/CREB1
BIOCARTA_EFP_PATHWAY	BIOCARTA_EFP_PATHWAY	16	0.557745	1.67747	0.024538	0.0717089	0.0461219	4818	tags=44%, list=13%, signal=38%	CDK1/CCNB2/CCNB1/CDK4/SMURF2/CDK2/CDK6
REACTOME_SUMOYLATION_OF_DNA_METHYLATION_PROTEINS	REACTOME_SUMOYLATION_OF_DNA_METHYLATION_PROTEINS	16	0.557618	1.67708	0.024538	0.0717089	0.0461219	6616	tags=50%, list=18%, signal=41%	DNMT1/DNMT3B/CBX2/PHC1/DNMT3A/RNF2/PHC3/PCGF2
WP_BMP2WNT4FOXO1_PATHWAY_IN_PRIMARY_ENDOMETRIAL_STROMAL_CELL_DIFFERENTIATION	WP_BMP2WNT4FOXO1_PATHWAY_IN_PRIMARY_ENDOMETRIAL_STROMAL_CELL_DIFFERENTIATION	13	0.59401	1.67621	0.0248342	0.0724906	0.0466247	216	tags=15%, list=1%, signal=15%	SST/DKK1
BIOCARTA_BARRESTIN_SRC_PATHWAY	BIOCARTA_BARRESTIN_SRC_PATHWAY	17	0.547482	1.66417	0.0248849	0.0725546	0.0466658	3246	tags=29%, list=9%, signal=27%	DNM1/PLCB1/KCNA2/RAF1/KCNA3
REACTOME_CLEC7A_DECTIN_1_INDUCES_NFAT_ACTIVATION	REACTOME_CLEC7A_DECTIN_1_INDUCES_NFAT_ACTIVATION	11	0.618178	1.66985	0.0252795	0.07362	0.047351	4187	tags=27%, list=11%, signal=24%	ITPR3/NFATC3/NFATC2
WP_HEMATOPOIETIC_STEM_CELL_GENE_REGULATION_BY_GABP_ALPHABETA_COMPLEX	WP_HEMATOPOIETIC_STEM_CELL_GENE_REGULATION_BY_GABP_ALPHABETA_COMPLEX	21	0.511795	1.6768	0.0253694	0.0737117	0.04741	12837	tags=67%, list=35%, signal=43%	DNMT1/DNMT3B/EP300/DNMT3A/ZFX/ATM/CREBBP/GABPA/SMARCA4/FOXO3/GABPB1/ADAMTSL4-AS1/SMAD4/BCL2
REACTOME_G_PROTEIN_MEDIATED_EVENTS	REACTOME_G_PROTEIN_MEDIATED_EVENTS	54	0.368482	1.48765	0.0253501	0.0737117	0.04741	7634	tags=33%, list=21%, signal=26%	ITPR3/NBEA/PLA2G4A/PLCB1/ADCY7/ADCY6/KPNA2/PRKCG/PRKCD/ADCY3/GNAI1/PRKCA/MAPK1/CREB1/PRKAR2A/CAMK4/PLCB4/PRKACB
REACTOME_PROCESSIVE_SYNTHESIS_ON_THE_C_STRAND_OF_THE_TELOMERE	REACTOME_PROCESSIVE_SYNTHESIS_ON_THE_C_STRAND_OF_THE_TELOMERE	19	0.529067	1.65364	0.0254303	0.0738034	0.047469	7604	tags=47%, list=21%, signal=37%	BLM/POLD1/DNA2/WRN/LIG1/RPA1/POLD3/FEN1/PCNA
WP_HOMOLOGOUS_RECOMBINATION	WP_HOMOLOGOUS_RECOMBINATION	13	0.592031	1.67063	0.0257373	0.0746085	0.0479869	8739	tags=69%, list=24%, signal=53%	BRCA2/POLD1/RAD51/ATM/MRE11/RPA1/POLD3/RAD52/RAD50
PID_TCPTP_PATHWAY	PID_TCPTP_PATHWAY	42	0.397292	1.51668	0.0259262	0.07507	0.0482837	9380	tags=45%, list=26%, signal=34%	EGF/PIK3R2/KPNA2/SRC/ITGB1/PIAS1/GAB1/CSF1/VEGFA/ATR/PIK3CA/KPNB1/CREBBP/STAT1/SHC1/SOS1/EIF2AK2/PIK3CD/PTPN1
REACTOME_DOWNSTREAM_SIGNALING_OF_ACTIVATED_FGFR4	REACTOME_DOWNSTREAM_SIGNALING_OF_ACTIVATED_FGFR4	27	0.473522	1.68115	0.0260005	0.0751987	0.0483665	8266	tags=44%, list=23%, signal=34%	FGF4/FGF20/PLCG1/FRS2/FGF2/GAB1/NRAS/PTPN11/PIK3CA/KRAS/SHC1/SOS1
REACTOME_TP53_REGULATES_TRANSCRIPTION_OF_CASPASE_ACTIVATORS_AND_CASPASES	REACTOME_TP53_REGULATES_TRANSCRIPTION_OF_CASPASE_ACTIVATORS_AND_CASPASES	12	0.584604	1.60998	0.0261813	0.0756348	0.0486469	5158	tags=33%, list=14%, signal=29%	APAF1/TP73/CASP2/ATM
REACTOME_PHOSPHOLIPID_METABOLISM	REACTOME_PHOSPHOLIPID_METABOLISM	210	0.264379	1.34477	0.0263108	0.075922	0.0488317	10314	tags=41%, list=28%, signal=30%	ENPP6/SLC44A4/INPP5J/PCYT1B/SLC44A5/PIP5K1B/PLA2G4D/DGAT2L6/PLA2G4A/DDHD1/GPAT2/LIPH/PIK3R2/PLA2G10/GPD1L/MTMR8/GPD2/PLA2R1/LPCAT3/PIKFYVE/CDS1/PLBD1/CHKA/PIP5K1A/SBF2/OSBPL8/PLA2G2E/TPTE/LPCAT2/SBF1/MTMR7/MBOAT2/MTMR2/PLEKHA8/PLA2G4F/ABHD3/PIK3C2A/LPIN3/PI4KA/SYNJ1/INPPL1/SYNJ2/PIK3CG/MTMR1/PNPLA3/DDHD2/INPP4A/GDPD3/PIK3CA/CHKB/AGPAT4/OCRL/MTMR12/PLA2G4B/MBOAT1/GPAM/INPP5F/CEPT1/PLEKHA5/PLEKHA2/…
WP_SEROTONIN_HTR1_GROUP_AND_FOS_PATHWAY	WP_SEROTONIN_HTR1_GROUP_AND_FOS_PATHWAY	33	0.436519	1.60052	0.0263766	0.0759424	0.0488448	7523	tags=42%, list=21%, signal=34%	HTR1D/HTR1B/MAP2K6/HTR1F/RPS6KA5/GNAI1/MAP3K1/RASGRF1/MAPK1/CREB1/PIK3CA/RASGRP1/BRAF/PDPK1
KEGG_LONG_TERM_POTENTIATION	KEGG_LONG_TERM_POTENTIATION	70	0.344988	1.47624	0.0263781	0.0759424	0.0488448	7724	tags=34%, list=21%, signal=27%	GRIA2/ITPR3/GRM1/CHP2/PPP3R2/PLCB1/RAF1/RPS6KA6/GRM5/EP300/RPS6KA3/PPP1R12A/PRKCG/PRKCA/NRAS/MAPK1/PRKCB/CAMK4/BRAF/KRAS/PLCB4/GRIN2B/PRKACB/CREBBP
REACTOME_CONSTITUTIVE_SIGNALING_BY_EGFRVIII	REACTOME_CONSTITUTIVE_SIGNALING_BY_EGFRVIII	15	0.560548	1.66191	0.0264276	0.0759983	0.0488807	8266	tags=60%, list=23%, signal=46%	EGF/CBL/PLCG1/GAB1/NRAS/PIK3CA/KRAS/SHC1/SOS1
REACTOME_SEMAPHORIN_INTERACTIONS	REACTOME_SEMAPHORIN_INTERACTIONS	64	0.356419	1.49331	0.0266772	0.0766287	0.0492862	7265	tags=30%, list=20%, signal=24%	SEMA3E/SEMA3A/SEMA6A/PLXNB3/PTPRC/PLXNC1/CDK5R1/PLXNA1/LIMK1/ARHGEF11/PLXNA3/ITGB1/MYH10/ROCK1/SEMA4D/FARP2/ROCK2/SEMA6D/NRP1
PID_AR_TF_PATHWAY	PID_AR_TF_PATHWAY	53	0.381192	1.53227	0.0268347	0.0769934	0.0495208	8568	tags=38%, list=24%, signal=29%	NR0B1/SPDEF/HOXB13/NR2C2/MAP2K6/SMARCC1/TRIM24/SENP1/EP300/SRC/REL/CARM1/SIRT1/SRY/CREBBP/POU2F1/KAT7/KAT5/EHMT2/APPBP2
REACTOME_UPTAKE_AND_ACTIONS_OF_BACTERIAL_TOXINS	REACTOME_UPTAKE_AND_ACTIONS_OF_BACTERIAL_TOXINS	29	0.434267	1.56086	0.0269625	0.0771843	0.0496435	7896	tags=34%, list=22%, signal=27%	PDZD3/SNAP25/SV2A/SYT1/MAP2K6/SV2C/STX1A/SV2B/GUCY2C/TXNRD1
PID_HES_HEY_PATHWAY	PID_HES_HEY_PATHWAY	48	0.379414	1.50298	0.0269349	0.0771843	0.0496435	7724	tags=38%, list=21%, signal=30%	PTF1A/MYOD1/MYB/NEUROG3/HIF1A/RUNX2/EP300/E2F1/MAML1/SPEN/RBBP8/NOTCH1/JAK2/NCOR2/TCF3/RB1/MAML2/CREBBP
REACTOME_DEGRADATION_OF_GLI1_BY_THE_PROTEASOME	REACTOME_DEGRADATION_OF_GLI1_BY_THE_PROTEASOME	60	-0.338208	-1.4882	0.0273672	0.0782541	0.0503316	15245	tags=55%, list=42%, signal=32%	PSMF1/UBB/PSMB5/PSMC4/PSMB2/PSMB10/PSMD4/PSMA4/PSMD8/PSMA3/RBX1/PSMA5/PSMA7/PSMB4/PSMD13/PRKACA/PSMC3/PSMB9/PSMB11/PRKACG/SKP1/PSME1/RPS27A/PSMB8/PSMB7/PSMB1/PSMC5/PSME2/PSMA1/PSMB6/UBA52/PSMB3/SEM1
REACTOME_INTEGRIN_SIGNALING	REACTOME_INTEGRIN_SIGNALING	27	-0.439808	-1.5697	0.0275677	0.0787382	0.050643	4460	tags=22%, list=12%, signal=20%	VWF/RASGRP2/RAPGEF3/FGA/FGG/FGB
WP_THYROID_STIMULATING_HORMONE_TSH_SIGNALING_PATHWAY	WP_THYROID_STIMULATING_HORMONE_TSH_SIGNALING_PATHWAY	66	0.3523	1.49636	0.0278325	0.0794044	0.0510715	7742	tags=33%, list=21%, signal=26%	IGF1R/TTF2/PLCB1/MAP2K6/RAF1/PIK3R2/CDK4/CDK2/SRC/E2F1/ADCY3/TSHR/GNAI1/JAK2/MAPK1/CREB1/PIK3CA/RB1/BRAF/GNA13/PDPK1/STAT1
KEGG_VALINE_LEUCINE_AND_ISOLEUCINE_DEGRADATION	KEGG_VALINE_LEUCINE_AND_ISOLEUCINE_DEGRADATION	44	-0.372713	-1.52472	0.0278902	0.0794791	0.0511195	17159	tags=73%, list=47%, signal=39%	MMUT/BCKDHB/PCCA/ACADM/MCCC2/HIBADH/BCAT2/AUH/ALDH3A2/ALDH1B1/HADHA/HADHB/ABAT/EHHADH/AOX1/ALDH7A1/ALDH6A1/HIBCH/IVD/HADH/ACAA2/ACAA1/MCEE/PCCB/HMGCS2/HSD17B10/ACAT1/ACADS/HMGCL/ALDH2/ECHS1/OXCT2
REACTOME_HIGHLY_CALCIUM_PERMEABLE_POSTSYNAPTIC_NICOTINIC_ACETYLCHOLINE_RECEPTORS	REACTOME_HIGHLY_CALCIUM_PERMEABLE_POSTSYNAPTIC_NICOTINIC_ACETYLCHOLINE_RECEPTORS	11	0.614465	1.65982	0.0279405	0.0795326	0.0511539	3893	tags=55%, list=11%, signal=49%	CHRNA1/CHRNA9/CHRNB3/CHRNA3/CHRNA7/CHRNB2
BIOCARTA_RACCYCD_PATHWAY	BIOCARTA_RACCYCD_PATHWAY	26	0.459344	1.60778	0.0280866	0.0798584	0.0513635	7062	tags=38%, list=19%, signal=31%	RAF1/CDK4/CDK2/TFDP1/E2F1/CDK6/CCND1/MAPK1/PIK3CA/RB1
SIG_PIP3_SIGNALING_IN_B_LYMPHOCYTES	SIG_PIP3_SIGNALING_IN_B_LYMPHOCYTES	36	0.416273	1.5547	0.0282622	0.0802208	0.0515966	12291	tags=61%, list=34%, signal=41%	PITX2/ITPR3/PTPRC/RPS6KA3/DAPP1/GAB1/SYK/PIK3CA/PDPK1/CYTH3/PIK3R5/RPS6KB1/FOXO3/PREX1/PPP1R13B/ITPR2/ITPR1/VAV1/AKT1/CDKN2A/TEC/BTK
REACTOME_FANCONI_ANEMIA_PATHWAY	REACTOME_FANCONI_ANEMIA_PATHWAY	39	0.407959	1.54703	0.0282777	0.0802208	0.0515966	10179	tags=56%, list=28%, signal=41%	FANCI/FANCD2/EME1/FANCB/FANCE/DCLRE1B/FANCA/USP1/FANCM/UBE2T/FAN1/SLX4/RPA1/ATR/DCLRE1A/FANCL/EME2/FAAP24/ERCC4/WDR48/FANCG/FANCF
WP_NEURAL_CREST_CELL_MIGRATION_IN_CANCER	WP_NEURAL_CREST_CELL_MIGRATION_IN_CANCER	43	0.383795	1.47468	0.0283155	0.0802377	0.0516075	10094	tags=44%, list=28%, signal=32%	PAK5/MMP8/EPHB3/TRIO/KIDINS220/EPHB2/BDNF/PIK3CG/PIK3CA/EPHB6/PAK6/CDH11/PIK3CD/MMP9/PIK3R4/PAK1/PAK4/PIK3R5/PIK3CB
WP_SPHINGOLIPID_METABOLISM_INTEGRATED_PATHWAY	WP_SPHINGOLIPID_METABOLISM_INTEGRATED_PATHWAY	26	0.456134	1.59654	0.0286512	0.0810278	0.0521156	8530	tags=31%, list=23%, signal=24%	UGT8/SGPP2/CERS6/SPHK1/CERS2/SGMS2/SGMS1/SPTLC1
REACTOME_NICOTINATE_METABOLISM	REACTOME_NICOTINATE_METABOLISM	31	-0.401824	-1.49209	0.0286585	0.0810278	0.0521156	2212	tags=16%, list=6%, signal=15%	NMRK1/CYP8B1/NAPRT/NMRK2/NNMT
SA_PTEN_PATHWAY	SA_PTEN_PATHWAY	17	0.537806	1.63476	0.0287591	0.0812212	0.05224	13408	tags=71%, list=37%, signal=45%	ILK/MAPK1/PIK3CA/PDPK1/SHC1/SOS1/PIK3CD/RBL2/IPCEF1/AKT1/GRB2/AKT3
PID_SYNDECAN_2_PATHWAY	PID_SYNDECAN_2_PATHWAY	33	0.431537	1.58226	0.0288914	0.0815035	0.0524216	6928	tags=42%, list=19%, signal=34%	LAMA1/ITGA2/CXCL8/LAMA3/RASA1/SRC/EPB41/ITGB1/PRKCD/EPHB2/CSF2/ITGA5/MAPK1/NF1
BIOCARTA_IL12_PATHWAY	BIOCARTA_IL12_PATHWAY	19	0.523116	1.63504	0.0289994	0.0817167	0.0525587	11927	tags=63%, list=33%, signal=42%	MAP2K6/CD3G/IFNG/IL12RB2/JAK2/CCR5/ETV5/STAT4/MAPK8/IL18/IL12RB1/MAPK14
BIOCARTA_41BB_PATHWAY	BIOCARTA_41BB_PATHWAY	18	0.509817	1.56765	0.0291808	0.0821361	0.0528285	12106	tags=61%, list=33%, signal=41%	TNFRSF9/IFNG/MAP3K1/ATF2/IL4/MAP4K5/NFKB1/MAPK8/CHUK/MAPK14/IKBKB
KEGG_GLYCOSAMINOGLYCAN_BIOSYNTHESIS_HEPARAN_SULFATE	KEGG_GLYCOSAMINOGLYCAN_BIOSYNTHESIS_HEPARAN_SULFATE	26	0.455414	1.59402	0.0292185	0.0821505	0.0528378	8172	tags=46%, list=22%, signal=36%	NDST4/HS3ST5/B3GAT2/HS6ST2/EXTL1/NDST2/HS3ST1/HS3ST3A1/EXTL2/HS6ST3/XYLT1/EXTL3
BIOCARTA_D4GDI_PATHWAY	BIOCARTA_D4GDI_PATHWAY	12	0.577265	1.58977	0.0294726	0.0827727	0.0532379	9713	tags=42%, list=27%, signal=31%	APAF1/ARHGAP5/CASP8/CASP3/PARP1
PID_NFKAPPAB_CANONICAL_PATHWAY	PID_NFKAPPAB_CANONICAL_PATHWAY	23	0.476784	1.59789	0.029892	0.0838571	0.0539354	12695	tags=74%, list=35%, signal=48%	SSPOP/ATM/PRKCA/MALT1/TNFAIP3/XPO1/ERC1/BIRC2/NOD2/NFKB1/BCL10/CHUK/TRAF6/TNF/RAN/IKBKB/IKBKG
REACTOME_SIGNALING_BY_FGFR4	REACTOME_SIGNALING_BY_FGFR4	41	0.400794	1.52493	0.0300123	0.0841012	0.0540924	8266	tags=39%, list=23%, signal=30%	FGF4/FGF20/CBL/PLCG1/FRS2/SRC/FGF2/GAB1/NRAS/MAPK1/PTPN11/PIK3CA/BRAF/KRAS/SHC1/SOS1
REACTOME_TRANSCRIPTIONAL_ACTIVITY_OF_SMAD2_SMAD3_SMAD4_HETEROTRIMER	REACTOME_TRANSCRIPTIONAL_ACTIVITY_OF_SMAD2_SMAD3_SMAD4_HETEROTRIMER	51	0.364715	1.45842	0.0302359	0.0846337	0.0544349	11621	tags=55%, list=32%, signal=37%	CCNK/RBL1/SMURF2/EP300/TFDP1/E2F5/RNF111/SKIL/SMAD3/TRIM33/MAPK1/NCOR2/SKI/CDKN2B/CCNT1/STAT1/SP1/CCNT2/UBE2D1/COL1A2/SMAD7/PARP1/WWTR1/USP9X/SMAD2/TFDP2/TGIF2/NCOR1
REACTOME_GLUTATHIONE_CONJUGATION	REACTOME_GLUTATHIONE_CONJUGATION	35	-0.40009	-1.5297	0.0304696	0.0850988	0.054734	2761	tags=26%, list=8%, signal=24%	MGST3/GSTM5/MGST1/MGST2/GSTA5/GGT5/GSTA1/GSTO1/GSTZ1
REACTOME_AMINE_LIGAND_BINDING_RECEPTORS	REACTOME_AMINE_LIGAND_BINDING_RECEPTORS	42	0.390217	1.48967	0.0304681	0.0850988	0.054734	3781	tags=26%, list=10%, signal=23%	HTR2C/HTR1D/HTR4/DRD2/HTR1B/CHRM4/TAAR1/HTR6/CHRM3/HTR1F/HTR5A
WP_IL3_SIGNALING_PATHWAY	WP_IL3_SIGNALING_PATHWAY	49	0.37929	1.51398	0.030734	0.0856309	0.0550763	11939	tags=55%, list=33%, signal=37%	CCR3/ENPP3/RAF1/CBL/CXCL8/PIK3R2/SRC/CSF2RB/JAK2/MAPK1/SYK/PTPN11/CRKL/SHC1/YWHAQ/SOS1/RAPGEF1/GAB2/PIK3CD/INPP5D/HCK/CD86/JAK1/MAPK8/TGFB1/VAV1/AKT1
WP_ONECARBON_METABOLISM_AND_RELATED_PATHWAYS	WP_ONECARBON_METABOLISM_AND_RELATED_PATHWAYS	51	-0.344852	-1.45884	0.0307345	0.0856309	0.0550763	3625	tags=27%, list=10%, signal=25%	BAAT/SHMT1/SARDH/SOD2/CDO1/GPX1/BHMT/GPX4/PEMT/CTH/SOD1/AGXT2/GPX3/GPX2
REACTOME_DECTIN_1_MEDIATED_NONCANONICAL_NF_KB_SIGNALING	REACTOME_DECTIN_1_MEDIATED_NONCANONICAL_NF_KB_SIGNALING	62	-0.323391	-1.42653	0.0307619	0.0856309	0.0550763	15245	tags=52%, list=42%, signal=30%	PSMF1/UBB/PSMB5/PSMC4/PSMB2/PSMB10/PSMD4/PSMA4/PSMD8/PSMA3/CCL17/PSMA5/PSMA7/PSMB4/PSMD13/UBE2M/PSMC3/PSMB9/PSMB11/SKP1/PSME1/RPS27A/PSMB8/PSMB7/PSMB1/PSMC5/PSME2/PSMA1/PSMB6/UBA52/PSMB3/SEM1
PID_BMP_PATHWAY	PID_BMP_PATHWAY	42	0.388246	1.48215	0.0316071	0.0878865	0.0565271	10602	tags=48%, list=29%, signal=34%	SOSTDC1/CHRDL1/BMP7/BMP4/ZFYVE16/SMURF2/SMAD5/GREM1/BAMBI/CER1/MAPK1/BMPR1A/SKI/MAP3K7/CTDSP2/BMPR2/SMAD7/TAB2/SMURF1/GSK3B
WP_PLURIPOTENT_STEM_CELL_DIFFERENTIATION_PATHWAY	WP_PLURIPOTENT_STEM_CELL_DIFFERENTIATION_PATHWAY	48	0.371049	1.46985	0.0316963	0.0880376	0.0566242	7597	tags=35%, list=21%, signal=28%	FGF4/DKK1/EGF/IL11/WNT7B/KITLG/BMP4/NODAL/WNT5A/CNTF/FGF2/NOTCH1/CSF1/VEGFA/LEFTY1/IL6R/NTF4
REACTOME_ACETYLCHOLINE_NEUROTRANSMITTER_RELEASE_CYCLE	REACTOME_ACETYLCHOLINE_NEUROTRANSMITTER_RELEASE_CYCLE	17	0.531911	1.61684	0.0320462	0.0889114	0.0571862	9846	tags=65%, list=27%, signal=47%	PPFIA4/SNAP25/SYT1/STX1A/PPFIA2/PPFIA1/TSPOAP1/RIMS1/CHAT/UNC13B/STXBP1
WP_MELATONIN_METABOLISM_AND_EFFECTS	WP_MELATONIN_METABOLISM_AND_EFFECTS	36	-0.384867	-1.49113	0.0323088	0.0895414	0.0575914	1592	tags=22%, list=4%, signal=21%	CYP2D6/APOE/CYP2C19/ADRB1/MIR126/CYP1A2/CYP1A1/SULT1A1
REACTOME_BETA_OXIDATION_OF_VERY_LONG_CHAIN_FATTY_ACIDS	REACTOME_BETA_OXIDATION_OF_VERY_LONG_CHAIN_FATTY_ACIDS	11	-0.578435	-1.55575	0.0324338	0.0896909	0.0576876	13722	tags=82%, list=38%, signal=51%	ACOT8/EHHADH/ACOT4/ACOX1/ACAA1/ACOT6/MLYCD/ECI2/DECR2
REACTOME_MITOCHONDRIAL_FATTY_ACID_BETA_OXIDATION_OF_SATURATED_FATTY_ACIDS	REACTOME_MITOCHONDRIAL_FATTY_ACID_BETA_OXIDATION_OF_SATURATED_FATTY_ACIDS	11	-0.578324	-1.55545	0.0324338	0.0896909	0.0576876	13984	tags=91%, list=38%, signal=56%	HADHA/ACSM6/HADHB/ACSM3/ACADL/HADH/ACADVL/MECR/ACADS/ECHS1
REACTOME_INITIATION_OF_NUCLEAR_ENVELOPE_NE_REFORMATION	REACTOME_INITIATION_OF_NUCLEAR_ENVELOPE_NE_REFORMATION	19	0.513546	1.60513	0.0325802	0.0899971	0.0578845	9206	tags=58%, list=25%, signal=43%	CDK1/LMNB1/CCNB2/VRK2/CCNB1/TMPO/LEMD3/LBR/KPNB1/ANKLE2/VRK1
WP_MONOAMINE_GPCRS	WP_MONOAMINE_GPCRS	33	0.423936	1.55439	0.0328183	0.0905555	0.0582437	3781	tags=30%, list=10%, signal=27%	HTR2C/HTR1D/HTR4/DRD2/HTR1B/CHRM4/HTR6/CHRM3/HTR1F/HTR5A
WP_MFAP5_EFFECT_ON_PERMEABILITY_AND_MOTILITY_OF_ENDOTHELIAL_CELLS_VIA_CYTOSKELETON_REARRANGEMENT	WP_MFAP5_EFFECT_ON_PERMEABILITY_AND_MOTILITY_OF_ENDOTHELIAL_CELLS_VIA_CYTOSKELETON_REARRANGEMENT	18	0.504429	1.55108	0.0330466	0.0909865	0.0585209	9134	tags=50%, list=25%, signal=37%	PLCG1/ITGAV/VCL/MAPK1/CREB1/LPP/PRKCQ/TJP1/ITGB3
REACTOME_SIGNALING_BY_CYTOSOLIC_FGFR1_FUSION_MUTANTS	REACTOME_SIGNALING_BY_CYTOSOLIC_FGFR1_FUSION_MUTANTS	18	0.502282	1.54448	0.0330466	0.0909865	0.0585209	8902	tags=44%, list=24%, signal=34%	CNTRL/TRIM24/CPSF6/ZMYM2/PIK3CA/MYO18A/STAT1/GAB2
BIOCARTA_CYTOKINE_PATHWAY	BIOCARTA_CYTOKINE_PATHWAY	19	0.5099	1.59373	0.0337758	0.0928927	0.0597469	6969	tags=32%, list=19%, signal=26%	IL13/IL1A/IL17A/CXCL8/IFNG/IL4
WP_SEROTONIN_AND_ANXIETYRELATED_EVENTS	WP_SEROTONIN_AND_ANXIETYRELATED_EVENTS	14	0.539353	1.56221	0.0339684	0.0933206	0.0600221	1265	tags=21%, list=3%, signal=21%	HTR2C/PLCD4/NLGN1
REACTOME_CA2_PATHWAY	REACTOME_CA2_PATHWAY	62	0.346605	1.44752	0.0342801	0.0940746	0.0605071	7726	tags=34%, list=21%, signal=27%	ITPR3/PRKG2/GNG13/AXIN2/GNGT1/PLCB1/WNT5A/GNB3/GNG3/PRKCA/PDE6A/AGO2/LEF1/CTNNB1/TCF7/FZD2/FZD3/FZD6/KRAS/MAP3K7/FZD5
WP_NRP1TRIGGERED_SIGNALING_PATHWAYS_IN_PANCREATIC_CANCER	WP_NRP1TRIGGERED_SIGNALING_PATHWAYS_IN_PANCREATIC_CANCER	54	0.356813	1.44054	0.0353593	0.0969307	0.0623441	10676	tags=37%, list=29%, signal=26%	SEMA3A/CCNE2/EGF/TGFB2/PLXNA1/CDK2/SRC/REL/VEGFA/SMAD3/MAPK1/NRP1/CHD1/CHD2/MMP9/COL1A2/NFKB1/TGFBR1/SMAD2/TGFBR2
REACTOME_FORMATION_OF_SENESCENCE_ASSOCIATED_HETEROCHROMATIN_FOCI_SAHF	REACTOME_FORMATION_OF_SENESCENCE_ASSOCIATED_HETEROCHROMATIN_FOCI_SAHF	17	0.523994	1.59277	0.03564	0.0975941	0.0627708	7838	tags=53%, list=22%, signal=42%	HMGA2/LMNB1/H1-3/H1-4/H1-5/EP400/RB1/HMGA1/UBN1
REACTOME_PHOSPHOLIPASE_C_MEDIATED_CASCADE_FGFR4	REACTOME_PHOSPHOLIPASE_C_MEDIATED_CASCADE_FGFR4	15	0.541086	1.60421	0.0357112	0.0975949	0.0627713	235	tags=13%, list=1%, signal=13%	FGF4/FGF20
REACTOME_RETROGRADE_TRANSPORT_AT_THE_TRANS_GOLGI_NETWORK	REACTOME_RETROGRADE_TRANSPORT_AT_THE_TRANS_GOLGI_NETWORK	49	0.372578	1.48719	0.0357177	0.0975949	0.0627713	8291	tags=37%, list=23%, signal=28%	COG2/M6PR/GCC2/COG5/PLIN3/GOLGA4/VPS52/RHOBTB3/NAA35/RAB9B/TMF1/RIC1/RGP1/IGF2R/VPS54/RAB43/USP6NL/COG6
REACTOME_NEUROTOXICITY_OF_CLOSTRIDIUM_TOXINS	REACTOME_NEUROTOXICITY_OF_CLOSTRIDIUM_TOXINS	10	0.616048	1.61795	0.0358543	0.097862	0.0629431	6850	tags=60%, list=19%, signal=49%	SNAP25/SV2A/SYT1/SV2C/STX1A/SV2B
REACTOME_GRB2_EVENTS_IN_ERBB2_SIGNALING	REACTOME_GRB2_EVENTS_IN_ERBB2_SIGNALING	16	0.52733	1.58599	0.036167	0.0985022	0.0633549	1151	tags=19%, list=3%, signal=18%	NRG3/EREG/EGF
WP_SEROTONIN_RECEPTOR_467_AND_NR3C_SIGNALING	WP_SEROTONIN_RECEPTOR_467_AND_NR3C_SIGNALING	19	0.504927	1.57819	0.036167	0.0985022	0.0633549	7444	tags=37%, list=20%, signal=29%	HTR4/HTR6/RPS6KA5/MAPK1/CREB1/BRAF/ATF1
REACTOME_ESR_MEDIATED_SIGNALING	REACTOME_ESR_MEDIATED_SIGNALING	220	0.257205	1.32355	0.0363073	0.0987778	0.0635321	9167	tags=35%, list=25%, signal=26%	EREG/EGF/H2BC7/H2BC1/GNG13/IGF1R/H3C12/MYB/STAG1/GNGT1/H2BC17/GREB1/SMC3/PIK3R2/GNB3/POLR2B/H4-16/H2BC13/MMP3/SMC1A/KPNA2/NRIP1/TGFA/ZNF217/H4C5/EP300/SRC/H2BC6/H3C13/H2BC14/H3C2/NCOA3/ZDHHC21/GNG3/BTC/GNAI1/H4C15/CARM1/SPHK1/AGO2/NRAS/H2BU1/CCND1/MED1/MAPK1/CREB1/STAG2/ATF2/STRN/PIK3CA/H2BC8/CCNT1/KRAS/MMP7/PDPK1/H2BC9/H2BC3/CREBBP/SHC1/GPAM/CHD1/POLR2A/RAD21/POU2F1/GATA3/XPO1/KAT5/SP1/KCTD6/ARE…
REACTOME_CROSS_PRESENTATION_OF_SOLUBLE_EXOGENOUS_ANTIGENS_ENDOSOMES	REACTOME_CROSS_PRESENTATION_OF_SOLUBLE_EXOGENOUS_ANTIGENS_ENDOSOMES	49	-0.348379	-1.46323	0.0363585	0.0988105	0.0635531	14419	tags=53%, list=40%, signal=32%	PSMB5/PSMC4/PSMB2/PSMB10/PSMD4/PSMA4/PSMD8/PSMA3/PSMA5/PSMA7/PSMB4/PSMD13/PSMC3/PSMB9/PSMB11/PSME1/PSMB8/PSMB7/PSMB1/PSMC5/PSME2/PSMA1/PSMB6/PSMB3/SEM1/MRC1
REACTOME_INTERLEUKIN_RECEPTOR_SHC_SIGNALING	REACTOME_INTERLEUKIN_RECEPTOR_SHC_SIGNALING	27	0.454363	1.61313	0.0366086	0.0992762	0.0638527	10985	tags=59%, list=30%, signal=41%	PIK3R2/IL2RB/IL2RA/CSF2RB/INPPL1/CSF2/JAK2/PIK3CA/SHC1/SOS1/CSF2RA/GAB2/PIK3CD/PIK3CB/INPP5D/JAK1
PID_WNT_SIGNALING_PATHWAY	PID_WNT_SIGNALING_PATHWAY	28	0.446628	1.58535	0.0365938	0.0992762	0.0638527	9323	tags=61%, list=26%, signal=45%	WIF1/DKK1/WNT7A/WNT7B/FZD1/WNT5A/KREMEN1/CTHRC1/ROR2/KREMEN2/FZD10/FZD2/FZD6/FZD5/RYK/WNT1/FZD7
WP_AMPLIFICATION_AND_EXPANSION_OF_ONCOGENIC_PATHWAYS_AS_METASTATIC_TRAITS	WP_AMPLIFICATION_AND_EXPANSION_OF_ONCOGENIC_PATHWAYS_AS_METASTATIC_TRAITS	17	0.523393	1.59095	0.036838	0.099791	0.0641838	11207	tags=76%, list=31%, signal=53%	TNC/SRC/NOTCH1/VCAM1/LEF1/VEGFA/PIK3CG/TCF7/CYTIP/VHL/JAG1/POSTN/TCF7L1
WP_METHIONINE_DE_NOVO_AND_SALVAGE_PATHWAY	WP_METHIONINE_DE_NOVO_AND_SALVAGE_PATHWAY	22	-0.447258	-1.50878	0.0374295	0.101285	0.0651444	5296	tags=32%, list=15%, signal=27%	MAT1A/TXN/TAT/BHMT/MSRA/MSRB2/ADI1
REACTOME_HSP90_CHAPERONE_CYCLE_FOR_STEROID_HORMONE_RECEPTORS_SHR_IN_THE_PRESENCE_OF_LIGAND	REACTOME_HSP90_CHAPERONE_CYCLE_FOR_STEROID_HORMONE_RECEPTORS_SHR_IN_THE_PRESENCE_OF_LIGAND	57	0.36356	1.48937	0.0375192	0.101418	0.0652305	7174	tags=21%, list=20%, signal=17%	TUBA3C/TUBAL3/TUBB3/TUBA1B/TUBB4A/TUBA1C/DYNC1LI2/DYNC1I1/DYNC1H1/TUBB1/TUBB2B/DCTN1
REACTOME_PI_3K_CASCADE_FGFR4	REACTOME_PI_3K_CASCADE_FGFR4	20	0.499335	1.58462	0.0381881	0.103076	0.0662968	7029	tags=35%, list=19%, signal=28%	FGF4/FGF20/FRS2/FGF2/GAB1/PTPN11/PIK3CA
PID_A6B1_A6B4_INTEGRIN_PATHWAY	PID_A6B1_A6B4_INTEGRIN_PATHWAY	46	0.392667	1.53702	0.0382142	0.103076	0.0662968	5621	tags=26%, list=15%, signal=22%	LAMA1/EGF/MST1R/IL1A/LAMA3/ITGB4/ITGA6/ITGB1/LAMA5/LAMC1/LAMB1/PRKCA
REACTOME_SYNTHESIS_OF_IP3_AND_IP4_IN_THE_CYTOSOL	REACTOME_SYNTHESIS_OF_IP3_AND_IP4_IN_THE_CYTOSOL	26	0.442726	1.54961	0.0382958	0.103186	0.0663674	7759	tags=38%, list=21%, signal=30%	PLCH1/INPP5J/PLCD4/PLCB1/PLCG1/SYNJ1/INPPL1/PLCB4/OCRL/PLCE1
PID_SMAD2_3PATHWAY	PID_SMAD2_3PATHWAY	16	0.522974	1.57289	0.0385581	0.103675	0.0666821	8192	tags=44%, list=22%, signal=34%	NUP153/KPNA2/MAP3K1/SMAD3/MAPK1/KPNB1/CTDSP2
WP_CORTICOTROPINRELEASING_HORMONE_SIGNALING_PATHWAY	WP_CORTICOTROPINRELEASING_HORMONE_SIGNALING_PATHWAY	92	-0.285643	-1.36734	0.0385597	0.103675	0.0666821	2341	tags=13%, list=6%, signal=12%	IVL/CYP11B1/RAPGEF3/SULT2A1/CRHR1/JUND/CYP21A2/CYP11A1/FOSB/GNAO1/POMC/CRHBP
WP_LNCRNAMEDIATED_MECHANISMS_OF_THERAPEUTIC_RESISTANCE	WP_LNCRNAMEDIATED_MECHANISMS_OF_THERAPEUTIC_RESISTANCE	11	0.597509	1.61402	0.0389237	0.104543	0.0672401	3920	tags=36%, list=11%, signal=32%	MEG3/HOTAIR/LINC-ROR/HIF1A
REACTOME_SIGNALING_BY_WNT_IN_CANCER	REACTOME_SIGNALING_BY_WNT_IN_CANCER	34	0.418049	1.54178	0.0390104	0.104664	0.067318	8077	tags=38%, list=22%, signal=30%	DKK1/DKK4/PPP2R5D/KREMEN1/AMER1/KREMEN2/CTNNB1/TNKS2/CSNK1A1/TNKS/FZD6/FZD5/APC
WP_FATTY_ACID_BIOSYNTHESIS	WP_FATTY_ACID_BIOSYNTHESIS	22	-0.443249	-1.49526	0.0393166	0.105374	0.0677744	7633	tags=41%, list=21%, signal=32%	HADH/ACAA2/MECR/ECHDC2/PC/ECH1/ECHDC3/ECHS1/DECR1
PID_ECADHERIN_KERATINOCYTE_PATHWAY	PID_ECADHERIN_KERATINOCYTE_PATHWAY	21	0.488268	1.59971	0.0399176	0.106757	0.0686644	7029	tags=38%, list=19%, signal=31%	FMN1/CASR/PLCG1/PIP5K1A/SRC/CTNNB1/AJUBA/PIK3CA
BIOCARTA_RHO_PATHWAY	BIOCARTA_RHO_PATHWAY	21	0.487891	1.59848	0.0399176	0.106757	0.0686644	6294	tags=38%, list=17%, signal=32%	PIP5K1B/ARHGAP5/LIMK1/ARHGEF11/PIP5K1A/OPHN1/ROCK1/VCL
KEGG_CYSTEINE_AND_METHIONINE_METABOLISM	KEGG_CYSTEINE_AND_METHIONINE_METABOLISM	34	-0.389386	-1.48836	0.0402828	0.10762	0.0692192	5296	tags=35%, list=15%, signal=30%	MAT1A/DNMT3L/CDO1/TAT/BHMT/LDHC/GOT2/GOT1/MPST/CTH/ADI1/SDS
REACTOME_CALCITONIN_LIKE_LIGAND_RECEPTORS	REACTOME_CALCITONIN_LIKE_LIGAND_RECEPTORS	10	-0.587362	-1.55255	0.0403515	0.107689	0.0692639	1440	tags=50%, list=4%, signal=48%	RAMP2/IAPP/RAMP1/RAMP3/CALCA
BIOCARTA_EGF_PATHWAY	BIOCARTA_EGF_PATHWAY	27	0.451379	1.60254	0.0405209	0.108027	0.0694811	8266	tags=41%, list=23%, signal=32%	EGF/RAF1/RASA1/PLCG1/PRKCA/MAP3K1/PRKCB/PIK3CA/STAT1/SHC1/SOS1
PID_CIRCADIAN_PATHWAY	PID_CIRCADIAN_PATHWAY	16	0.518557	1.5596	0.0409493	0.109054	0.0701415	9763	tags=56%, list=27%, signal=41%	CHEK1/TIMELESS/ATR/NONO/NPAS2/CRY1/ARNTL/NR1D1/CLOCK
BIOCARTA_DNAFRAGMENT_PATHWAY	BIOCARTA_DNAFRAGMENT_PATHWAY	10	0.608166	1.59725	0.0412775	0.109812	0.0706292	9820	tags=60%, list=27%, signal=44%	TOP2A/HMGB2/TOP2B/DFFB/CASP3/CASP7
REACTOME_CHK1_CHK2_CDS1_MEDIATED_INACTIVATION_OF_CYCLIN_B_CDK1_COMPLEX	REACTOME_CHK1_CHK2_CDS1_MEDIATED_INACTIVATION_OF_CYCLIN_B_CDK1_COMPLEX	13	0.566545	1.59871	0.0414436	0.110138	0.0708387	8008	tags=46%, list=22%, signal=36%	CDK1/CHEK1/CCNB1/CDC25C/WEE1/YWHAQ
REACTOME_KERATINIZATION	REACTOME_KERATINIZATION	210	-0.232668	-1.26917	0.0415138	0.110208	0.0708839	11872	tags=51%, list=33%, signal=35%	KRTAP9-6/KRTAP20-1/SPRR2G/PKP1/KRTAP5-2/KRTAP19-7/SPRR3/CSTA/KRT3/KRT84/KRTAP10-2/KRTAP10-1/KRTAP19-2/KRT73/KRTAP21-1/KRT37/KRTAP1-3/KRTAP9-1/KRTAP17-1/KRT15/KRT26/KRTAP13-2/KRTAP12-1/KRTAP13-1/KRTAP21-3/LCE4A/KRTAP12-4/KRT13/LCE3A/LIPM/KRTAP6-2/KRTAP23-1/LELP1/KRTAP10-8/FURIN/KRT78/CAPNS1/SPINK5/KRTAP4-4/KRT33A/KRTAP26-1/KRTAP12-2/KRTAP15-1/KRTAP9-3/KRT83/LCE1D/LCE2B/KRTAP3-3/KRTAP4-11/KRTAP4-9/…
PID_CD8_TCR_PATHWAY	PID_CD8_TCR_PATHWAY	53	0.359242	1.44404	0.0421976	0.111906	0.0719757	8266	tags=40%, list=23%, signal=31%	PTPRC/CBL/PLCG1/CD3G/CD80/PAG1/PRKCA/MALT1/LAT/NRAS/CARD11/CD8A/PRKCB/RASGRP1/MAP3K8/KRAS/PRKCQ/PDPK1/CD28/SHC1/SOS1
REACTOME_GLYCEROPHOSPHOLIPID_BIOSYNTHESIS	REACTOME_GLYCEROPHOSPHOLIPID_BIOSYNTHESIS	127	-0.268621	-1.35258	0.0425983	0.11285	0.0725829	1749	tags=13%, list=5%, signal=12%	DGAT1/PLA2G2F/ALPI/STARD10/CSNK2B/PLAAT3/PEMT/AGPAT2/ETNPPL/AWAT2/PLAAT4/GPD1/TMEM86B/PLAAT2/MFSD2A/PLA2G2A
BIOCARTA_AKAP13_PATHWAY	BIOCARTA_AKAP13_PATHWAY	11	0.588923	1.59083	0.0430835	0.114015	0.0733325	9681	tags=73%, list=27%, signal=53%	LPAR1/LPAR3/PRKAR2A/AKAP13/PRKACB/GNA12/LPAR2/PRKAR2B
WP_PHYSICOCHEMICAL_FEATURES_AND_TOXICITYASSOCIATED_PATHWAYS	WP_PHYSICOCHEMICAL_FEATURES_AND_TOXICITYASSOCIATED_PATHWAYS	66	0.339902	1.4437	0.0432526	0.114343	0.0735433	8266	tags=38%, list=23%, signal=29%	NEFM/MYL1/NEFL/PFN2/FZD1/RAF1/CBL/PLCG1/TGFA/SRC/ACTA1/CTNNB1/PIK3CG/MAPK1/FZD10/FZD2/ROCK2/FZD3/FZD6/FZD5/SHC1/APC/ACTR2/NEFH/SOS1
REACTOME_INTRACELLULAR_SIGNALING_BY_SECOND_MESSENGERS	REACTOME_INTRACELLULAR_SIGNALING_BY_SECOND_MESSENGERS	307	0.238714	1.28679	0.0434109	0.114641	0.073735	10094	tags=33%, list=28%, signal=24%	FGF4/FGF5/FGF20/NRG3/ITPR3/EREG/PSMA8/NBEA/EGF/SALL4/PIP5K1B/KITLG/EZH2/PPP2R5D/ADCY7/MECOM/CBX2/PIK3R2/OTUD3/RBBP4/ADCY6/PHC1/PLCG1/KPNA2/PREX2/TGFA/PIP5K1A/FRS2/SRC/FGF2/SUZ12/PRKCG/CD80/FGFR1/PRKCD/ADCY3/TRAT1/ICOS/IL1RAP/FGFR2/RNF2/BTC/PRKCA/GAB1/FGF3/AGO2/PHC3/TNKS2/REST/MAPK1/PSMA2/CREB1/PRKAR2A/ATF2/STRN/PTPN11/TNKS/CAMK4/PIK3CA/IER3/GATAD2B/FGFR3/PDPK1/FOXO6/HDAC2/PRKACB/CHD3/CD28/NEDD4/M…
REACTOME_DISEASES_OF_GLYCOSYLATION	REACTOME_DISEASES_OF_GLYCOSYLATION	143	0.284282	1.37919	0.0439932	0.116057	0.0746461	9699	tags=34%, list=27%, signal=25%	ADAMTS20/MUC5AC/MUC15/ADAMTS16/MUC1/GPC2/MUCL1/ADAMTS6/MUC3A/CSPG5/ADAMTS19/GALNT3/GPC5/SSPOP/ADAMTS5/NOTCH2/ADAMTS18/ADAMTS3/MUC20/ADAMTS9/ALG11/SEMA5B/C1GALT1/HSPG2/NOTCH1/THSD7A/SLC26A2/MUC5B/MUC6/CHSY1/ADAMTS14/CHST3/GPC4/GPC3/AGRN/MUC4/CHST6/VCAN/MGAT2/SEMA5A/PMM2/THBS2/ALG12/ALG9/FMOD/DAG1/ACAN/THSD4
REACTOME_NEGATIVE_REGULATION_OF_TCF_DEPENDENT_SIGNALING_BY_WNT_LIGAND_ANTAGONISTS	REACTOME_NEGATIVE_REGULATION_OF_TCF_DEPENDENT_SIGNALING_BY_WNT_LIGAND_ANTAGONISTS	15	0.527435	1.56374	0.0447138	0.117736	0.0757254	7075	tags=60%, list=19%, signal=48%	WIF1/DKK1/DKK4/WNT5A/SFRP2/KREMEN1/KREMEN2/SOST/WNT9A
REACTOME_PRC2_METHYLATES_HISTONES_AND_DNA	REACTOME_PRC2_METHYLATES_HISTONES_AND_DNA	72	0.334815	1.4384	0.0447227	0.117736	0.0757254	7722	tags=36%, list=21%, signal=29%	H2BC7/H2BC1/DNMT1/H3C12/EZH2/H2BC17/DNMT3B/H4-16/H2BC13/RBBP4/MTF2/H4C5/H2BC6/H3C13/H2BC14/PHF19/DNMT3A/SUZ12/H3C2/JARID2/H4C15/H2BU1/AEBP2/H2BC8/H2BC9/H2BC3
BIOCARTA_PDGF_PATHWAY	BIOCARTA_PDGF_PATHWAY	28	0.438429	1.55624	0.0451039	0.118615	0.0762912	11050	tags=54%, list=30%, signal=37%	RAF1/RASA1/PLCG1/PRKCA/MAP3K1/PIK3CG/PRKCB/PIK3CA/STAT1/SHC1/SOS1/PDGFRA/CSNK2A1/JAK1/MAPK8
REACTOME_RUNX1_AND_FOXP3_CONTROL_THE_DEVELOPMENT_OF_REGULATORY_T_LYMPHOCYTES_TREGS	REACTOME_RUNX1_AND_FOXP3_CONTROL_THE_DEVELOPMENT_OF_REGULATORY_T_LYMPHOCYTES_TREGS	10	0.600751	1.57777	0.0454956	0.119521	0.0768736	9975	tags=70%, list=27%, signal=51%	NFATC2/IL2RA/IFNG/CR1/CBFB/RUNX1/CTLA4
KEGG_PROSTATE_CANCER	KEGG_PROSTATE_CANCER	89	0.319641	1.43183	0.0457746	0.120129	0.0772646	10094	tags=44%, list=28%, signal=32%	CCNE2/EGF/E2F2/IGF1R/RAF1/PIK3R2/E2F3/CDK2/TGFA/EP300/E2F1/CREB3L1/FGFR1/FGFR2/LEF1/CTNNB1/CREB3L2/NRAS/CCND1/PIK3CG/MAPK1/CREB1/TCF7/PIK3CA/RB1/BRAF/KRAS/PDPK1/CREBBP/SOS1/SOS2/PIK3CD/GSTP1/PDGFD/PDGFRA/CREB5/NFKB1/PIK3R5/PIK3CB
REACTOME_POU5F1_OCT4_SOX2_NANOG_REPRESS_GENES_RELATED_TO_DIFFERENTIATION	REACTOME_POU5F1_OCT4_SOX2_NANOG_REPRESS_GENES_RELATED_TO_DIFFERENTIATION	10	0.599853	1.57541	0.0460982	0.120852	0.0777298	1025	tags=30%, list=3%, signal=29%	DKK1/SOX2/CDX2
REACTOME_MOLECULES_ASSOCIATED_WITH_ELASTIC_FIBRES	REACTOME_MOLECULES_ASSOCIATED_WITH_ELASTIC_FIBRES	37	0.4124	1.55286	0.0462107	0.120896	0.0777579	3420	tags=30%, list=9%, signal=27%	ITGB6/BMP7/MFAP2/BMP4/TGFB2/EMILIN3/ITGB8/FBLN1/FBN2/LTBP1/MFAP3
WP_PDGFRBETA_PATHWAY	WP_PDGFRBETA_PATHWAY	29	0.431359	1.55041	0.0462107	0.120896	0.0777579	8757	tags=41%, list=24%, signal=31%	RAF1/RASA1/PLCG1/PRKCA/MAP3K1/JAK2/PRKCB/PIK3CA/STAT1/SHC1/SOS1/EIF2AK2
REACTOME_SIGNALING_BY_FGFR_IN_DISEASE	REACTOME_SIGNALING_BY_FGFR_IN_DISEASE	63	0.347412	1.45299	0.0464462	0.121386	0.0780732	8266	tags=37%, list=23%, signal=28%	FGF4/FGF5/FGF20/CNTRL/POLR2B/PLCG1/TRIM24/FRS2/FGF2/FGFR1/FGFR2/CPSF6/GAB1/FGF3/NRAS/ZMYM2/PIK3CA/FGFR3/KRAS/MYO18A/STAT1/POLR2A/SOS1
REACTOME_MISCELLANEOUS_TRANSPORT_AND_BINDING_EVENTS	REACTOME_MISCELLANEOUS_TRANSPORT_AND_BINDING_EVENTS	26	0.433267	1.51651	0.0471698	0.123149	0.0792075	6301	tags=35%, list=17%, signal=29%	CSN3/ADD3/TUSC3/LRRC8E/LRRC8B/CSN1S1/NIPA2/NIPA1/NIPAL1
WP_CANONICAL_AND_NONCANONICAL_NOTCH_SIGNALING	WP_CANONICAL_AND_NONCANONICAL_NOTCH_SIGNALING	27	0.442328	1.5704	0.0477866	0.124631	0.0801602	9504	tags=48%, list=26%, signal=36%	DLK1/MFAP2/DLL3/NOTCH2/MAML1/NOTCH1/LEF1/DLK2/MAML2/CNTN6/MAML3/ADAM10/JAG1
PID_ENDOTHELIN_PATHWAY	PID_ENDOTHELIN_PATHWAY	63	0.346321	1.44842	0.048057	0.125188	0.0805189	7546	tags=29%, list=21%, signal=23%	MMP1/PLA2G4A/PLCB1/RAF1/ADCY7/ADCY6/SRC/PRKCG/PRKCD/ADCY3/CYSLTR2/GNAI1/PRKCA/JAK2/MAPK1/PRKCB/PRKCQ/COL3A1
WP_IL1_SIGNALING_PATHWAY	WP_IL1_SIGNALING_PATHWAY	55	0.354683	1.44181	0.0480997	0.125188	0.0805189	12190	tags=58%, list=33%, signal=39%	IL1A/MAP2K6/PIK3R2/PLCG1/IRAK2/REL/PELI1/IL1RAP/UBE2V1/PELI2/SQSTM1/MAP3K1/IL1B/TAB3/MAPK1/ATF2/PTPN11/MAP3K7/MAP3K3/MAP3K14/NFKB1/TAB2/MAP3K2/MAPK9/MAPK8/CHUK/TRAF6/MAPK14/AKT1/MYD88/IKBKB/UBE2N
WP_CIRCADIAN_RHYTHM_GENES	WP_CIRCADIAN_RHYTHM_GENES	201	0.261912	1.33084	0.0481728	0.125249	0.080558	10045	tags=38%, list=28%, signal=28%	MTNR1B/PRKG2/TOP2A/TPH1/MTNR1A/KCNH7/TYMS/UTS2R/NLGN1/ARNT2/PROKR1/STAR/DRD2/SIX3/OPRL1/EZH2/RAI1/BHLHE41/KCND2/NKX2-1/TNFRSF11A/CDK4/TIMELESS/PRKAA2/PROK2/CHRNB2/HOMER1/NRIP1/PROKR2/EP300/PRKCG/DHX9/SLC6A4/KMT2A/PRKDC/PRMT5/SUV39H2/SIRT1/HCRTR1/METTL3/CREB1/LGR4/SIN3A/ROCK2/OGT/PER3/HCRTR2/NONO/HDAC2/MAPK10/NPAS2/MTA1/CRY1/CARTPT/RORB/NTRK1/TOP1/ARNTL/ADORA1/CLDN4/DYRK1A/NCOA2/KDM5A/SIK1/HNRNPU/…
PID_CMYB_PATHWAY	PID_CMYB_PATHWAY	84	0.323861	1.44371	0.048951	0.12688	0.0816071	8484	tags=35%, list=23%, signal=27%	MYOD1/ADORA2B/LYZ/KITLG/MYB/CCNB1/PIAS3/MCM4/TFEC/MAT2A/ATP2B1/EP300/CDK6/IQGAP1/LEF1/NRAS/CCND1/BIRC3/COPA/SKI/SIN3A/YEATS4/KRAS/MAP3K7/CREBBP/CCNA1/GATA3/HIPK2/SP1
REACTOME_SIGNALING_BY_FGFR	REACTOME_SIGNALING_BY_FGFR	87	0.321669	1.43943	0.048951	0.12688	0.0816071	8513	tags=38%, list=23%, signal=29%	FGF4/FGF5/FGF20/CBL/POLR2B/PLCG1/GALNT3/ESRP1/ANOS1/FRS2/SRC/FGF2/FLRT1/FGFR1/FGFR2/SPRED1/FLRT2/HNRNPH1/TIA1/GAB1/FGF3/NRAS/MAPK1/PTPN11/PIK3CA/BRAF/FGFR3/KRAS/SHC1/POLR2A/SOS1/RBFOX2/SPRED2
KEGG_LEUKOCYTE_TRANSENDOTHELIAL_MIGRATION	KEGG_LEUKOCYTE_TRANSENDOTHELIAL_MIGRATION	115	0.294635	1.37356	0.048951	0.12688	0.0816071	7108	tags=30%, list=20%, signal=24%	CLDN18/CLDN8/ACTN2/ARHGAP5/CLDN20/NOX3/MAPK13/CLDN6/ACTN3/CLDN19/PIK3R2/PLCG1/ITGA4/CYBB/PRKCG/ITGB1/OCLN/GNAI1/ITGAM/PRKCA/ROCK1/ICAM1/ITK/VCAM1/VCL/CTNNB1/NCF2/JAM3/PIK3CG/PRKCB/PTPN11/PIK3CA/VAV3/ROCK2
REACTOME_PLATELET_CALCIUM_HOMEOSTASIS	REACTOME_PLATELET_CALCIUM_HOMEOSTASIS	28	0.42616	1.51269	0.0490566	0.127023	0.0816992	7505	tags=29%, list=21%, signal=23%	ITPR3/TRPC7/P2RX7/TRPC3/ATP2B1/SLC8A2/SLC8A1/ATP2A2
REACTOME_SHC1_EVENTS_IN_ERBB4_SIGNALING	REACTOME_SHC1_EVENTS_IN_ERBB4_SIGNALING	14	0.535767	1.55183	0.0491159	0.127046	0.081714	8266	tags=50%, list=23%, signal=39%	NRG3/EREG/BTC/NRAS/KRAS/SHC1/SOS1
REACTOME_INTEGRATION_OF_ENERGY_METABOLISM	REACTOME_INTEGRATION_OF_ENERGY_METABOLISM	108	0.303437	1.39305	0.0492091	0.127157	0.0817852	6248	tags=26%, list=17%, signal=22%	ITPR3/GLP1R/SNAP25/SLC2A1/GNG13/GNGT1/PLCB1/CACNA1D/PPP2R5D/ADCY7/GNB3/CHRM3/CACNA2D2/PRKAA2/ADCY6/CACNA1E/AKAP5/STX1A/ADCY3/CYSLTR2/ACLY/GNG3/IQGAP1/GNAI1/PRKCA/FASN/ACACA/MARCKS
NABA_SECRETED_FACTORS	NABA_SECRETED_FACTORS	338	0.231716	1.26352	0.0493066	0.127279	0.0818634	7192	tags=25%, list=20%, signal=20%	FGF4/CXCL5/WIF1/IGF2/INSL6/FGF5/ISM2/FGF20/IL13/PRL/NRG3/EREG/IFNE/FLG/GDF10/EGF/WNT7A/BRINP3/CHRDL1/BMP7/CCL7/SFRP5/IL11/IL1A/IL17A/WNT7B/CCL25/FGF11/KITLG/CXCL3/BMP4/TGFB2/CRNN/NODAL/WNT5A/CXCL8/GDF11/SFRP2/EGFL8/WNT8B/HRNR/CXCL9/AMH/EDA/FLG2/CXCL1/TGFA/INHBE/CNTF/VEGFD/CXCL6/TDGF1/FGF2/IL19/TNFSF15/IL12A/ARTN/BTC/IFNG/WFIKKN2/BDNF/IL1B/FASLG/HCFC1/CBLN2/FGF13/S100B/CXCL10/FGF3/CSF2/CSF1/VEGFA/…
BIOCARTA_PTC1_PATHWAY	BIOCARTA_PTC1_PATHWAY	11	0.578946	1.56388	0.0494071	0.127408	0.0819464	8814	tags=64%, list=24%, signal=48%	CDK1/CDC25A/CCNB1/CDC25C/PTCH1/XPO1/CDC25B
REACTOME_SYNTHESIS_OF_PIPS_AT_THE_GOLGI_MEMBRANE	REACTOME_SYNTHESIS_OF_PIPS_AT_THE_GOLGI_MEMBRANE	18	0.493738	1.51821	0.049505	0.12753	0.0820248	10719	tags=56%, list=29%, signal=39%	PIKFYVE/TPTE/PIK3C2A/PI4KA/OCRL/PIK3R4/PI4KB/SACM1L/PIK3C3/TPTE2
BIOCARTA_TOB1_PATHWAY	BIOCARTA_TOB1_PATHWAY	19	0.494411	1.54532	0.0497018	0.127906	0.0822669	11602	tags=58%, list=32%, signal=39%	TGFB2/CD3G/IL2RA/IFNG/SMAD3/IL4/CD28/TGFBR1/TGFBR2/TOB2/TGFB1
BIOCARTA_TNFR1_PATHWAY	BIOCARTA_TNFR1_PATHWAY	29	0.420147	1.51011	0.0499076	0.128305	0.0825233	9814	tags=52%, list=27%, signal=38%	LMNB1/CASP2/LMNB2/PRKDC/MAP3K1/FADD/RB1/CASP8/MAP3K7/DFFB/CASP3/BAG4/PAK1/PARP1/SPTAN1
KEGG_BASAL_CELL_CARCINOMA	KEGG_BASAL_CELL_CARCINOMA	55	0.353485	1.43694	0.0502986	0.129178	0.0830851	8077	tags=47%, list=22%, signal=37%	WNT7A/WNT7B/AXIN2/BMP4/FZD1/WNT5A/WNT8B/GLI1/DVL2/GLI2/GLI3/STK36/DVL3/LEF1/CTNNB1/FZD10/TCF7/WNT9A/FZD2/FZD3/FZD6/WNT10B/FZD5/PTCH1/APC2/APC
REACTOME_PCNA_DEPENDENT_LONG_PATCH_BASE_EXCISION_REPAIR	REACTOME_PCNA_DEPENDENT_LONG_PATCH_BASE_EXCISION_REPAIR	21	0.47555	1.55805	0.0503876	0.129275	0.0831475	8843	tags=57%, list=24%, signal=43%	POLD1/RFC3/POLE2/RFC4/LIG1/RPA1/RFC5/POLD3/FEN1/PCNA/RFC1/POLE
WP_ANDROGEN_RECEPTOR_SIGNALING_PATHWAY	WP_ANDROGEN_RECEPTOR_SIGNALING_PATHWAY	91	0.314083	1.41489	0.0506108	0.129716	0.083431	8484	tags=36%, list=23%, signal=28%	BRCA1/PSMC3IP/NR2C2/BMF/PIAS3/PIK3R2/ZNF318/RUNX2/EP300/SRC/NCOA3/PIAS1/ZMIZ1/ROCK1/CARM1/SIRT1/CTNNB1/SMAD3/CCND1/NCOR2/CREB1/FLNA/SIN3A/RB1/ROCK2/ETV5/RNF6/CREBBP/PAK6/KAT7/RNF4/KAT5/SP1
BIOCARTA_CARM_ER_PATHWAY	BIOCARTA_CARM_ER_PATHWAY	26	0.430906	1.50824	0.0509434	0.130171	0.083724	8048	tags=50%, list=22%, signal=39%	NR0B1/BRCA1/NRIP1/EP300/SPEN/HDAC4/CARM1/CCND1/MED1/NCOR2/HDAC2/CREBBP/GRIP1
REACTOME_CREB1_PHOSPHORYLATION_THROUGH_NMDA_RECEPTOR_MEDIATED_ACTIVATION_OF_RAS_SIGNALING	REACTOME_CREB1_PHOSPHORYLATION_THROUGH_NMDA_RECEPTOR_MEDIATED_ACTIVATION_OF_RAS_SIGNALING	28	0.422311	1.49903	0.0509434	0.130171	0.083724	7601	tags=50%, list=21%, signal=40%	ACTN2/NEFL/RPS6KA6/RPS6KA3/LRRC7/DLG3/RASGRF1/NRAS/MAPK1/CREB1/KRAS/DLG1/PDPK1/GRIN2B
WP_NUCLEAR_RECEPTORS_IN_LIPID_METABOLISM_AND_TOXICITY	WP_NUCLEAR_RECEPTORS_IN_LIPID_METABOLISM_AND_TOXICITY	35	-0.380823	-1.45604	0.0508715	0.130171	0.083724	3109	tags=26%, list=9%, signal=24%	CYP26A1/CYP2B6/CYP4B1/CYP2E1/CYP2C9/CYP4A11/CYP8B1/CYP3A4/CYP1A2
REACTOME_DOPAMINE_NEUROTRANSMITTER_RELEASE_CYCLE	REACTOME_DOPAMINE_NEUROTRANSMITTER_RELEASE_CYCLE	23	0.465118	1.55879	0.0511811	0.130646	0.0840295	9846	tags=57%, list=27%, signal=41%	PPFIA4/SNAP25/SYT1/SYN3/STX1A/SLC18A2/PPFIA2/PPFIA1/TSPOAP1/RIMS1/CASK/UNC13B/STXBP1
WP_GALANIN_RECEPTOR_PATHWAY	WP_GALANIN_RECEPTOR_PATHWAY	21	-0.449073	-1.50236	0.0514403	0.131175	0.0843697	336	tags=19%, list=1%, signal=19%	POMC/CRP/INS/ADIPOQ
REACTOME_SIGNALING_BY_NTRK2_TRKB	REACTOME_SIGNALING_BY_NTRK2_TRKB	25	0.44587	1.53523	0.0515267	0.131263	0.084426	8266	tags=60%, list=23%, signal=46%	DOCK3/CDK5R1/PLCG1/FRS2/SRC/BDNF/GAB1/NRAS/PTPN11/PIK3CA/KRAS/NTF4/GRIN2B/SHC1/SOS1
WP_P53_TRANSCRIPTIONAL_GENE_NETWORK	WP_P53_TRANSCRIPTIONAL_GENE_NETWORK	93	0.30955	1.39936	0.0517241	0.131633	0.084664	7654	tags=27%, list=21%, signal=21%	RPRM/E2F7/PMAIP1/ADORA2B/SLC2A1/CDC25A/APAF1/SLC7A11/ERCC5/ULBP1/MSH2/PRKAA2/XPC/CDK2/CDC25C/DRAM1/NOTCH1/FASLG/ICAM1/AURKA/NCF2/POLK/ACAD11/PCNA/ULBP2
REACTOME_TRANSCRIPTIONAL_REGULATION_OF_PLURIPOTENT_STEM_CELLS	REACTOME_TRANSCRIPTIONAL_REGULATION_OF_PLURIPOTENT_STEM_CELLS	31	0.42478	1.53827	0.0518519	0.131692	0.0847021	4808	tags=29%, list=13%, signal=25%	DKK1/SOX2/CDX2/SALL4/FOXD3/TDGF1/FGF2/PRDM14/NR6A1
PID_RAC1_PATHWAY	PID_RAC1_PATHWAY	54	0.347712	1.4038	0.0518519	0.131692	0.0847021	8198	tags=35%, list=23%, signal=27%	RACGAP1/PIP5K1B/ARHGAP5/WASF1/MAP2K6/IQGAP3/LIMK1/PIP5K1A/CYBB/IQGAP1/NCKAP1/MAP3K1/ABI2/CTNNB1/NCF2/ATF2/ARPC1B/WASF2/ACTR2
REACTOME_PROCESSING_OF_INTRONLESS_PRE_MRNAS	REACTOME_PROCESSING_OF_INTRONLESS_PRE_MRNAS	20	0.490064	1.5552	0.052	0.131916	0.0848461	11829	tags=55%, list=32%, signal=37%	CSTF2/CPSF6/PCF11/CSTF2T/FIP1L1/PABPN1/CPSF7/NCBP1/NUDT21/PAPOLA/NCBP2
WP_PHOTODYNAMIC_THERAPYINDUCED_NFKB_SURVIVAL_SIGNALING	WP_PHOTODYNAMIC_THERAPYINDUCED_NFKB_SURVIVAL_SIGNALING	35	0.405286	1.51395	0.0520446	0.131916	0.0848461	6858	tags=40%, list=19%, signal=32%	MMP1/IL1A/CXCL8/MMP3/REL/IL1B/BIRC5/ICAM1/VCAM1/CSF2/VEGFA/CCND1/BIRC3/EGLN2
WP_INTERLEUKIN1_INDUCED_ACTIVATION_OF_NFKB	WP_INTERLEUKIN1_INDUCED_ACTIVATION_OF_NFKB	10	0.594614	1.56165	0.0521042	0.131935	0.0848579	12635	tags=80%, list=35%, signal=52%	IL1A/UBE2V1/SQSTM1/AJUBA/NFKB1/TRAF6/UBE2N/TIFA
WP_ENERGY_METABOLISM	WP_ENERGY_METABOLISM	48	0.361411	1.43167	0.0522388	0.132143	0.0849918	11927	tags=52%, list=33%, signal=35%	PPP3R2/BORCS8-MEF2B/PRKAA2/EP300/SIRT1/MEF2A/MED1/CREB1/ATF2/CAMK4/PPRC1/UCP3/TFAM/PPARG/PPARD/NCOA1/GABPA/CAMK2G/GSK3B/FOXO3/PRKAA1/NRF1/PRKAB2/MYBBP1A/MAPK14
REACTOME_SYNTHESIS_SECRETION_AND_INACTIVATION_OF_GLUCAGON_LIKE_PEPTIDE_1_GLP_1	REACTOME_SYNTHESIS_SECRETION_AND_INACTIVATION_OF_GLUCAGON_LIKE_PEPTIDE_1_GLP_1	21	0.473923	1.55271	0.0523256	0.13223	0.0850477	4478	tags=33%, list=12%, signal=29%	GPR119/CDX2/PAX6/GNG13/FFAR4/GNB3/GRP
BIOCARTA_TFF_PATHWAY	BIOCARTA_TFF_PATHWAY	24	0.454391	1.53916	0.0527344	0.133129	0.0856263	8266	tags=42%, list=23%, signal=32%	MUC2/TFF2/APAF1/ITGB1/CTNNB1/PIK3CG/MAPK1/PIK3CA/SHC1/SOS1
REACTOME_REGULATION_OF_INSULIN_SECRETION	REACTOME_REGULATION_OF_INSULIN_SECRETION	78	0.323428	1.41971	0.0530973	0.133912	0.0861295	5621	tags=24%, list=15%, signal=21%	ITPR3/GLP1R/SNAP25/SLC2A1/GNG13/GNGT1/PLCB1/CACNA1D/GNB3/CHRM3/CACNA2D2/ADCY6/CACNA1E/AKAP5/STX1A/GNG3/IQGAP1/GNAI1/PRKCA
REACTOME_SIGNALING_BY_ERBB4	REACTOME_SIGNALING_BY_ERBB4	58	0.34324	1.41048	0.0540541	0.136188	0.0875938	8798	tags=40%, list=24%, signal=30%	NRG3/EREG/GABRG2/EGF/GABRQ/GABRB3/ADAM17/SRC/GABRG3/STMN1/GABRB2/BTC/YAP1/S100B/NRAS/PIK3CA/KRAS/SHC1/NEDD4/SOS1/GABRB1/NCSTN/DLG4
WP_TRYPTOPHAN_CATABOLISM_LEADING_TO_NAD_PRODUCTION	WP_TRYPTOPHAN_CATABOLISM_LEADING_TO_NAD_PRODUCTION	16	-0.495513	-1.5287	0.0541082	0.136189	0.087594	2212	tags=56%, list=6%, signal=53%	QPRT/AFMID/KYNU/TDO2/NMRK1/KMO/HAAO/NAPRT/NMRK2
REACTOME_SYNTHESIS_OF_VERY_LONG_CHAIN_FATTY_ACYL_COAS	REACTOME_SYNTHESIS_OF_VERY_LONG_CHAIN_FATTY_ACYL_COAS	24	0.453121	1.53486	0.0546875	0.137509	0.0884436	7727	tags=38%, list=21%, signal=30%	ELOVL4/ELOVL3/ACSBG1/ELOVL7/HACD2/TECRL/HACD1/ELOVL2/ACSBG2
REACTOME_MEIOTIC_SYNAPSIS	REACTOME_MEIOTIC_SYNAPSIS	78	0.321688	1.41207	0.0548673	0.137824	0.0886459	8037	tags=33%, list=22%, signal=26%	SMC1B/SYCP2/H2BC7/LMNB1/H2BC1/SYCP1/STAG1/BRCA1/H2BC17/SMC3/H4-16/H2BC13/SMC1A/H4C5/H2BC6/H2BC14/H4C15/DIDO1/H2BU1/STAG2/ATR/H2BC8/SUN1/H2BC9/H2BC3/RAD21
REACTOME_SIGNALING_BY_ERYTHROPOIETIN	REACTOME_SIGNALING_BY_ERYTHROPOIETIN	25	0.441943	1.52171	0.0553435	0.138721	0.0892226	10752	tags=60%, list=30%, signal=42%	PLCG1/GAB1/NRAS/JAK2/PIK3CG/PIK3CA/KRAS/CRKL/SHC1/SOS1/RAPGEF1/PIK3CD/PIK3R5/PIK3CB/EPO
REACTOME_RESOLUTION_OF_AP_SITES_VIA_THE_MULTIPLE_NUCLEOTIDE_PATCH_REPLACEMENT_PATHWAY	REACTOME_RESOLUTION_OF_AP_SITES_VIA_THE_MULTIPLE_NUCLEOTIDE_PATCH_REPLACEMENT_PATHWAY	25	0.440965	1.51834	0.0553435	0.138721	0.0892226	9713	tags=56%, list=27%, signal=41%	POLD1/RFC3/POLE2/RFC4/LIG1/RPA1/PARG/RFC5/POLD3/FEN1/PCNA/RFC1/POLE/PARP1
REACTOME_DISEASES_OF_SIGNAL_TRANSDUCTION_BY_GROWTH_FACTOR_RECEPTORS_AND_SECOND_MESSENGERS	REACTOME_DISEASES_OF_SIGNAL_TRANSDUCTION_BY_GROWTH_FACTOR_RECEPTORS_AND_SECOND_MESSENGERS	431	0.219271	1.22786	0.0553892	0.138721	0.0892226	11065	tags=38%, list=30%, signal=27%	FGF4/FGF5/DKK1/FGF20/NRG3/EREG/PSMA8/EGF/DUSP9/DKK4/KITLG/HDAC9/PPP2R5D/RAF1/ADAM17/CNTRL/CBL/PIK3R2/MAMLD1/TPR/CNKSR2/POLR2B/KREMEN1/PLCG1/MIB1/ESRP1/AMER1/SPRED3/KSR1/TRIM24/TGFA/EP300/FRS2/SRC/GCC2/PAPSS1/FGF2/MAML1/CD80/FGFR1/TRAT1/ICOS/FGFR2/IQGAP1/SPRED1/BTC/HDAC4/BCL11A/CPSF6/KREMEN2/NOTCH1/SQSTM1/GOLGA4/GAB1/PTPN12/FGF3/VCL/CTNNB1/NRAS/TNKS2/SMAD3/AKAP9/JAK2/CSNK1A1/MAPK1/NCOR2/PSMA2/CREB…
BIOCARTA_P53_PATHWAY	BIOCARTA_P53_PATHWAY	16	0.50891	1.53059	0.055666	0.139137	0.0894907	7604	tags=50%, list=21%, signal=40%	APAF1/CDK4/CDK2/E2F1/ATM/CCND1/RB1/PCNA
WP_NEUROGENESIS_REGULATION_IN_THE_OLFACTORY_EPITHELIUM	WP_NEUROGENESIS_REGULATION_IN_THE_OLFACTORY_EPITHELIUM	57	0.342786	1.40426	0.0556553	0.139137	0.0894907	9504	tags=39%, list=26%, signal=29%	SOX2/NEUROD1/LRP8/PAX6/IL17A/RELN/CDK5R1/VLDLR/NEUROG3/MAPT/DISC1/MRE11/NOTCH1/BDNF/TCF3/AGRN/MARK2/NTRK1/NUMBL/SEMA4A/DAB1/JAG1
REACTOME_SIGNALING_BY_PDGFR_IN_DISEASE	REACTOME_SIGNALING_BY_PDGFR_IN_DISEASE	20	0.485574	1.54095	0.056	0.139834	0.0899385	10094	tags=65%, list=28%, signal=47%	PIK3R2/GOLGA4/NRAS/STRN/PIK3CA/KRAS/STAT1/SOS1/FIP1L1/KANK1/PDGFRA/WDR48/PIK3CB
KEGG_MELANOGENESIS	KEGG_MELANOGENESIS	101	0.30431	1.38634	0.0561404	0.140045	0.0900747	7726	tags=41%, list=21%, signal=32%	TYR/TYRP1/WNT7A/WNT7B/KITLG/PLCB1/FZD1/RAF1/ADCY7/WNT5A/WNT8B/ADCY6/EP300/CREB3L1/DCT/DVL2/PRKCG/ADCY3/GNAI1/PRKCA/DVL3/LEF1/CTNNB1/CREB3L2/NRAS/MAPK1/PRKCB/CREB1/FZD10/TCF7/MITF/WNT9A/FZD2/FZD3/FZD6/KRAS/WNT10B/PLCB4/PRKACB/CREBBP/FZD5
PID_TRKR_PATHWAY	PID_TRKR_PATHWAY	61	0.334422	1.38888	0.0562613	0.140209	0.0901797	8902	tags=43%, list=24%, signal=32%	DNM1/RASA1/PLCG1/FRS2/PRKCI/SQSTM1/BDNF/ABL1/GAB1/RASGRF1/NRAS/CCND1/MAPK1/PTPN11/PIK3CA/RIT2/KRAS/RIT1/NTF4/CRKL/SHC1/DOCK1/SOS1/RAPGEF1/NTRK1/GAB2
REACTOME_TRANSCRIPTIONAL_REGULATION_OF_GRANULOPOIESIS	REACTOME_TRANSCRIPTIONAL_REGULATION_OF_GRANULOPOIESIS	89	0.313719	1.4053	0.056338	0.140261	0.0902134	7722	tags=34%, list=21%, signal=27%	CSF3R/H2BC7/KLF5/H2BC1/H3C12/MYB/H2BC17/GFI1/CDK4/H4-16/H2BC13/CDK2/DEK/H4C5/EP300/TFDP1/E2F1/H2BC6/H3C13/H2BC14/KMT2A/H3C2/H4C15/LEF1/H2BU1/CREB1/H2BC8/H2BC9/IL6R/H2BC3
REACTOME_TRYPTOPHAN_CATABOLISM	REACTOME_TRYPTOPHAN_CATABOLISM	14	-0.526581	-1.54696	0.0567951	0.141228	0.0908353	1104	tags=50%, list=3%, signal=49%	AFMID/KYNU/TDO2/ACMSD/KMO/HAAO/IDO2
REACTOME_REGULATION_OF_HSF1_MEDIATED_HEAT_SHOCK_RESPONSE	REACTOME_REGULATION_OF_HSF1_MEDIATED_HEAT_SHOCK_RESPONSE	82	0.319559	1.41419	0.0568384	0.141228	0.0908353	11190	tags=45%, list=31%, signal=31%	COL4A6/POM121/NUP205/NUP153/TPR/NUP210/NUP160/NUP188/NUP42/NUP107/ATM/NUP155/HSPA13/RPA1/NDC1/SIRT1/MAPK1/NUP37/NUP58/ATR/NUP98/TNFRSF21/SERPINH1/NUP62/POM121C/BAG4/NUP133/NUP54/DNAJC2/RANBP2/HSPA1L/HSPA2/NUP93/GSK3B/HSPA12A/HSPA14/NUP43
WP_CILIARY_LANDSCAPE	WP_CILIARY_LANDSCAPE	214	0.253087	1.29316	0.0574713	0.14266	0.0917563	9930	tags=34%, list=27%, signal=25%	NEFM/EFHC2/MCM2/TFAP2B/SMC4/MCM10/CEP170P1/NEFL/POM121/MCM6/INTU/MSH2/CEP97/MCM8/MCM4/CNOT1/IQGAP3/CEP170/MCM3/CEP290/TTC26/IFT80/LCA5/IFT81/IQCB1/TBC1D4/WNK1/TFAP2A/IQGAP1/DCAF7/NEK7/YAP1/MCM7/BBS1/DYNC1H1/DVL3/CTNNB1/MCM5/WEE1/RPGR/ANKS6/IFT172/RB1/DYNC2I1/EXOC7/HDAC2/IFT57/CREBBP/WHRN/CNOT9/RANBP9/APC/BBS7/MKLN1/MCM9/AFG3L2/DYNC1I2/BBS5/ARMC8/EXOC5/IFT52/TTC30A/EXOC1/TTC30B/EXOC6B/IFT140/NUP13…
REACTOME_SIGNALING_BY_ERBB2_ECD_MUTANTS	REACTOME_SIGNALING_BY_ERBB2_ECD_MUTANTS	16	0.50507	1.51904	0.0576541	0.142973	0.0919577	8647	tags=56%, list=24%, signal=43%	EGF/PLCG1/GAB1/NRAS/PIK3CA/KRAS/SHC1/SOS1/ERBIN
BIOCARTA_HIVNEF_PATHWAY	BIOCARTA_HIVNEF_PATHWAY	56	0.341783	1.39822	0.0578662	0.143358	0.0922053	9820	tags=41%, list=27%, signal=30%	LMNB1/APAF1/RASA1/CASP2/LMNB2/PRKCD/PRKDC/MAP3K1/FASLG/NUMA1/FADD/BIRC3/RB1/CASP8/DFFB/BIRC2/CASP3/MAP3K14/BAG4/PARP1/NFKB1/SPTAN1/CASP7
REACTOME_ERYTHROPOIETIN_ACTIVATES_PHOSPHOINOSITIDE_3_KINASE_PI3K	REACTOME_ERYTHROPOIETIN_ACTIVATES_PHOSPHOINOSITIDE_3_KINASE_PI3K	12	0.554926	1.52825	0.058	0.143549	0.0923279	10752	tags=67%, list=30%, signal=47%	GAB1/JAK2/PIK3CG/PIK3CA/PIK3CD/PIK3R5/PIK3CB/EPO
PID_AR_PATHWAY	PID_AR_PATHWAY	61	0.33401	1.38717	0.0580762	0.143596	0.0923586	12163	tags=59%, list=33%, signal=39%	BRCA1/SNURF/PIAS3/ZNF318/NRIP1/MAK/RPS6KA3/CDK6/PRKDC/PIAS1/NCOA6/KDM3A/ZMIZ1/CARM1/CTNNB1/TMF1/APPL1/CCND1/MED1/VAV3/CASP8/RANBP9/CTDSP2/NCOA2/KDM4C/HNRNPA1/UBA3/SVIL/KDM1A/HIP1/LATS2/UBE3A/AKT1/PAWR/NCOA4/CDKN2A
REACTOME_PLASMA_LIPOPROTEIN_CLEARANCE	REACTOME_PLASMA_LIPOPROTEIN_CLEARANCE	37	-0.365674	-1.41615	0.0585683	0.144671	0.0930499	2821	tags=19%, list=8%, signal=17%	CES3/AP2S1/APOC4/UBA52/APOE/APOA1/APOC1
WP_MODULATION_OF_PI3KAKTMTOR_SIGNALING_BY_BIOACTIVE_SPHINGOLIPIDS	WP_MODULATION_OF_PI3KAKTMTOR_SIGNALING_BY_BIOACTIVE_SPHINGOLIPIDS	14	0.526266	1.52431	0.0589391	0.145445	0.0935474	12851	tags=64%, list=35%, signal=42%	IGF1R/HIF1A/TSC1/PIK3CA/NFKB1/SPHK2/MTOR/AKT1/ASAH2
REACTOME_GERM_LAYER_FORMATION_AT_GASTRULATION	REACTOME_GERM_LAYER_FORMATION_AT_GASTRULATION	18	0.485884	1.49406	0.0594059	0.146453	0.0941962	10706	tags=78%, list=29%, signal=55%	SOX2/MIXL1/BMP4/LEF1/CTNNB1/SMAD3/TRIM33/TCF7/FOXH1/EOMES/POU5F1/TP63/SMAD2/NANOG
BIOCARTA_SPRY_PATHWAY	BIOCARTA_SPRY_PATHWAY	17	0.491412	1.49373	0.059761	0.146898	0.094482	8266	tags=41%, list=23%, signal=32%	EGF/RAF1/CBL/RASA1/MAPK1/SHC1/SOS1
REACTOME_ZINC_TRANSPORTERS	REACTOME_ZINC_TRANSPORTERS	17	0.491298	1.49339	0.059761	0.146898	0.094482	6219	tags=35%, list=17%, signal=29%	SLC30A8/SLC30A3/SLC39A1/SLC39A10/SLC39A6/SLC30A2
WP_CHROMOSOMAL_AND_MICROSATELLITE_INSTABILITY_IN_COLORECTAL_CANCER	WP_CHROMOSOMAL_AND_MICROSATELLITE_INSTABILITY_IN_COLORECTAL_CANCER	73	0.321233	1.38484	0.0596745	0.146898	0.094482	11602	tags=52%, list=32%, signal=36%	PMAIP1/AXIN2/TGFB2/RAF1/MSH2/MSH6/REL/BIRC5/LEF1/CTNNB1/SMAD3/APPL1/CCND1/CSNK1A1/MAPK1/POLK/TCF7/BRAF/KRAS/DCC/MAPK10/APC2/APC/CASP3/BCL2L11/TGFBR1/EXOC2/SMAD2/GSK3B/TGFBR2/MLH1/BAK1/TBK1/MAPK9/MAPK8/TCF7L1/NTN1/TGFB1
REACTOME_INHIBITION_OF_THE_PROTEOLYTIC_ACTIVITY_OF_APC_C_REQUIRED_FOR_THE_ONSET_OF_ANAPHASE_BY_MITOTIC_SPINDLE_CHECKPOINT_COMPONENTS	REACTOME_INHIBITION_OF_THE_PROTEOLYTIC_ACTIVITY_OF_APC_C_REQUIRED_FOR_THE_ONSET_OF_ANAPHASE_BY_MITOTIC_SPINDLE_CHECKPOINT_COMPONENTS	21	0.466408	1.52809	0.0600775	0.147532	0.09489	4945	tags=29%, list=14%, signal=25%	BUB1B/MAD2L1/UBE2C/CDC20/UBE2E1/ANAPC1
REACTOME_GLUTAMATE_NEUROTRANSMITTER_RELEASE_CYCLE	REACTOME_GLUTAMATE_NEUROTRANSMITTER_RELEASE_CYCLE	24	0.449559	1.52279	0.0605469	0.148253	0.0953535	9846	tags=54%, list=27%, signal=40%	PPFIA4/SNAP25/SYT1/SLC1A3/STX1A/GLS/PPFIA2/SLC1A7/PPFIA1/TSPOAP1/RIMS1/UNC13B/STXBP1
PID_IL1_PATHWAY	PID_IL1_PATHWAY	34	0.400212	1.476	0.0606061	0.148253	0.0953535	12951	tags=65%, list=36%, signal=42%	IL1A/MAP2K6/PRKCI/IL1RAP/UBE2V1/SQSTM1/IL1B/PIK3CA/MAP3K7/MAP3K3/ERC1/NFKB1/TAB2/MAPK8/CHUK/TRAF6/MYD88/IKBKB/UBE2N/IKBKG/IRAK4/PIK3R1
REACTOME_SELECTIVE_AUTOPHAGY	REACTOME_SELECTIVE_AUTOPHAGY	81	0.318072	1.41599	0.0605536	0.148253	0.0953535	5898	tags=21%, list=16%, signal=18%	TUBA3C/TUBAL3/TUBB3/TUBA1B/TUBB4A/TUBA1C/PRKAA2/DYNC1LI2/SRC/CETN1/ARL13B/ATM/DYNC1I1/UBE2V1/PLIN3/SQSTM1/DYNC1H1
REACTOME_DISEASES_OF_IMMUNE_SYSTEM	REACTOME_DISEASES_OF_IMMUNE_SYSTEM	31	-0.378614	-1.4059	0.0606061	0.148253	0.0953535	627	tags=16%, list=2%, signal=16%	LY96/CD14/FGA/FGG/FGB
PID_HEDGEHOG_2PATHWAY	PID_HEDGEHOG_2PATHWAY	22	0.455779	1.52319	0.0610687	0.14924	0.0959882	8133	tags=41%, list=22%, signal=32%	PTHLH/STIL/CDON/TGFB2/GLI2/LRP2/PIK3CA/PTCH1/HHAT
PID_RHOA_REG_PATHWAY	PID_RHOA_REG_PATHWAY	46	0.364037	1.42495	0.0612245	0.149475	0.0961399	7483	tags=28%, list=21%, signal=22%	ECT2/ARHGAP5/ARHGEF2/ARHGEF11/TRIO/OPHN1/SRGAP1/ARHGEF3/FARP1/VAV3/ARHGAP8/ARHGEF25/AKAP13
BIOCARTA_LIS1_PATHWAY	BIOCARTA_LIS1_PATHWAY	19	0.485904	1.51873	0.0616302	0.149828	0.0963669	7174	tags=47%, list=20%, signal=38%	LRP8/DNAH8/DNAH3/RELN/CDK5R1/ABL1/DNAH1/CLIP1/DCTN1
WP_PROSTAGLANDIN_SIGNALING	WP_PROSTAGLANDIN_SIGNALING	33	0.413048	1.51446	0.0615672	0.149828	0.0963669	11113	tags=61%, list=31%, signal=42%	IL1A/IL17A/CXCL8/PTGER4/CXCL9/CXCL1/IL12A/IFNG/IL1B/CXCL10/CSF1/VEGFA/PIK3CG/CD28/AREG/MMP9/NFKB1/PTGER2/PTGES/IL17F
REACTOME_REVERSIBLE_HYDRATION_OF_CARBON_DIOXIDE	REACTOME_REVERSIBLE_HYDRATION_OF_CARBON_DIOXIDE	12	-0.535268	-1.50178	0.061753	0.149828	0.0963669	1344	tags=25%, list=4%, signal=24%	CA2/CA5A/CA4
REACTOME_REGULATION_OF_FZD_BY_UBIQUITINATION	REACTOME_REGULATION_OF_FZD_BY_UBIQUITINATION	21	-0.442728	-1.48114	0.0617284	0.149828	0.0963669	1896	tags=24%, list=5%, signal=23%	RSPO1/UBA52/RSPO3/LGR6/WNT3A
PID_KIT_PATHWAY	PID_KIT_PATHWAY	52	0.347252	1.39454	0.0614525	0.149828	0.0963669	11050	tags=50%, list=30%, signal=35%	KITLG/RAF1/CBL/PTPRO/FER/SPRED1/GAB1/JAK2/PTPN11/PIK3CA/MITF/PDPK1/CREBBP/STAT1/SH2B2/CRKL/SHC1/PIK3C2B/SOS1/SPRED2/SH2B3/RPS6KB1/GSK3B/FOXO3/EPO/MAPK8
WP_MODULATORS_OF_TCR_SIGNALING_AND_T_CELL_ACTIVATION	WP_MODULATORS_OF_TCR_SIGNALING_AND_T_CELL_ACTIVATION	61	0.328273	1.36334	0.061706	0.149828	0.0963669	13085	tags=67%, list=36%, signal=43%	PIK3R2/PLCG1/ARIH2/CD3G/REL/RASA2/DGKA/MALT1/ITK/LAT/CARD11/CD8A/GNA13/MAP3K8/PRKCQ/PDPK1/CD28/RHOH/TNFAIP3/SH2B3/MAP3K14/SH2D1A/NFKB1/LCP2/AGO1/CD5/CUL5/BCL10/CBLB/CHUK/VAV1/UBASH3A/TRAF6/AKT1/SMARCB1/IKBKB/IKBKG/DGKZ/PIK3R1/GRB2/LCK
REACTOME_ABC_TRANSPORTER_DISORDERS	REACTOME_ABC_TRANSPORTER_DISORDERS	78	-0.296946	-1.3545	0.0617849	0.149828	0.0963669	16060	tags=53%, list=44%, signal=29%	ABCD4/DERL3/ABCG8/ABCB11/PSMF1/UBB/PSMB5/PSMC4/ABCG5/PSMB2/PSMB10/RNF5/PSMD4/RNF185/PSMA4/PSMD8/PSMA3/PSMA5/PSMA7/PSMB4/PSMD13/ABCC6/PSMC3/PSMB9/DERL1/PSMB11/DERL2/PSME1/RPS27A/ABCB4/PSMB8/PSMB7/PSMB1/PSMC5/PSME2/PSMA1/PSMB6/UBA52/PSMB3/SEM1/APOA1
BIOCARTA_CELL2CELL_PATHWAY	BIOCARTA_CELL2CELL_PATHWAY	12	0.544066	1.49834	0.062	0.150206	0.0966095	6309	tags=33%, list=17%, signal=28%	ACTN2/ACTN3/VCL/CTNNB1
REACTOME_APC_CDC20_MEDIATED_DEGRADATION_OF_NEK2A	REACTOME_APC_CDC20_MEDIATED_DEGRADATION_OF_NEK2A	26	0.424107	1.48445	0.0622642	0.150701	0.096928	2849	tags=23%, list=8%, signal=21%	BUB1B/NEK2/MAD2L1/UBE2C/CDC20/UBE2E1
REACTOME_SYNDECAN_INTERACTIONS	REACTOME_SYNDECAN_INTERACTIONS	27	0.417648	1.48279	0.063197	0.15252	0.0980978	11607	tags=63%, list=32%, signal=43%	TNC/ITGA2/ITGB4/ITGA6/FGF2/COL5A2/ITGB1/ITGAV/PRKCA/COL3A1/CASK/ITGB3/COL1A2/COL5A1/FN1/TGFB1/THBS1
REACTOME_INTRA_GOLGI_TRAFFIC	REACTOME_INTRA_GOLGI_TRAFFIC	44	0.368528	1.42291	0.063197	0.15252	0.0980978	13563	tags=55%, list=37%, signal=34%	RAB39A/COG2/COG5/MAN2A2/GOLIM4/RAB30/RIC1/RGP1/COG6/CYTH3/STX6/COG1/MAN1A2/TRIP11/RAB41/STX16/VTI1A/MAN2A1/VPS45/NAPG/GOSR1/NSF/CYTH4/GOSR2
BIOCARTA_TCR_PATHWAY	BIOCARTA_TCR_PATHWAY	44	0.368199	1.42164	0.063197	0.15252	0.0980978	8266	tags=32%, list=23%, signal=25%	RAF1/RASA1/PLCG1/NFATC3/NFATC2/CD3G/PRKCA/MAP3K1/LAT/PIK3CG/PRKCB/PIK3CA/SHC1/SOS1
REACTOME_UB_SPECIFIC_PROCESSING_PROTEASES	REACTOME_UB_SPECIFIC_PROCESSING_PROTEASES	199	0.252712	1.28051	0.0635452	0.153213	0.0985439	10624	tags=37%, list=29%, signal=26%	PSMA8/CCNA2/CLSPN/H2AC13/USP37/H2BC7/CDC25A/USP44/H2BC1/H2AC1/AXIN2/H2BC18/USP34/H2BC17/CDC20/USP26/SKP2/USP22/H2BC13/SMURF2/HIF1A/USP49/H2AC16/CCP110/H2BC6/H2BC14/TRRAP/HGS/USP28/ATXN7/TNKS2/SMAD3/H2BU1/PSMA2/BIRC3/RNF123/USP47/TNKS/TAF9B/H2BC8/USP24/USP21/USP42/H2BC9/MAP3K7/H2BC3/BECN1/USP19/MDM4/USP33/CCNA1/USP13/PSMA6/GATA3/IL33/H2AC12/USP14/BIRC2/USP16/USP25/STAM2/SMAD7/RHOT1/SUDS3/TGFBR1/PS…
REACTOME_SIGNALING_BY_TGFB_FAMILY_MEMBERS	REACTOME_SIGNALING_BY_TGFB_FAMILY_MEMBERS	122	0.287875	1.35634	0.0636833	0.1534	0.0986638	10754	tags=46%, list=30%, signal=32%	ITGB6/CHRDL1/CCNK/TGFB2/RBL1/ITGB8/CBL/LTBP1/AMH/ZFYVE16/SMURF2/EP300/TFDP1/E2F5/ITGB1/SMAD5/ACVR2B/ITGAV/RNF111/BAMBI/SKIL/SMAD3/CER1/TRIM33/MAPK1/NCOR2/BMPR1A/SKI/FOXH1/CDKN2B/CCNT1/ZFYVE9/STAT1/XPO1/SP1/ITGA8/LTBP2/CCNT2/BMPR2/UBE2D1/ITGB3/ACVR2A/CGN/COL1A2/SMAD7/PARP1/WWTR1/TGFBR1/FBN1/USP9X/UCHL5/SMURF1/SMAD2/TGFBR2/PARD3/PPP1CC
WP_MICROGLIA_PATHOGEN_PHAGOCYTOSIS_PATHWAY	WP_MICROGLIA_PATHOGEN_PHAGOCYTOSIS_PATHWAY	40	0.3832	1.45879	0.0637899	0.15351	0.0987346	10683	tags=55%, list=29%, signal=39%	PIK3R2/CYBB/TREM1/ITGAM/PIK3C2A/LAT/NCF2/PIK3CG/SYK/FCER1G/PIK3CA/VAV3/ARPC1B/NCKAP1L/FCGR1A/PIK3CD/NCF1/SIGLEC7/ITGB2/PIK3CB/PIK3C3/HCK
REACTOME_MRNA_EDITING	REACTOME_MRNA_EDITING	10	0.577827	1.51757	0.0641283	0.154177	0.0991638	9884	tags=40%, list=27%, signal=29%	APOBEC1/APOBEC3B/APOBEC2/ADAR
KEGG_SYSTEMIC_LUPUS_ERYTHEMATOSUS	KEGG_SYSTEMIC_LUPUS_ERYTHEMATOSUS	135	-0.258663	-1.30913	0.0643564	0.154578	0.0994218	3012	tags=15%, list=8%, signal=14%	H2AC7/H2AC8/HLA-DRB5/H2AC20/H3C4/H2AC19/C3/C1S/H3C14/C2/C7/H2AJ/C8B/C6/C1R/FCGR2B/C8A/H4C11/C8G/C9
REACTOME_PHYSIOLOGICAL_FACTORS	REACTOME_PHYSIOLOGICAL_FACTORS	14	0.514219	1.48942	0.064833	0.155427	0.0999676	10845	tags=71%, list=30%, signal=50%	CORIN/TBX5/MME/HIPK1/NPR2/NKX2-5/HIPK2/GATA4/WWTR1/NPPC
WP_OMEGA9_FATTY_ACID_SYNTHESIS	WP_OMEGA9_FATTY_ACID_SYNTHESIS	14	0.513182	1.48641	0.064833	0.155427	0.0999676	10954	tags=64%, list=30%, signal=45%	ELOVL3/FADS1/FASN/ELOVL2/SCD5/ACSL4/FADS2/ACSL3/SCD
REACTOME_CHEMOKINE_RECEPTORS_BIND_CHEMOKINES	REACTOME_CHEMOKINE_RECEPTORS_BIND_CHEMOKINES	56	0.335416	1.37217	0.0650995	0.155917	0.100283	7526	tags=38%, list=21%, signal=30%	CXCL5/CCR8/CCL7/CCR3/CCL25/CXCL3/CCR4/CXCL8/CXCR5/CXCL9/CXCR2/CCR6/CXCL1/CXCL6/ACKR4/CXCL10/CXCL11/CCR5/XCL1/CCL28/CCR9
REACTOME_REGULATION_OF_TP53_ACTIVITY_THROUGH_ACETYLATION	REACTOME_REGULATION_OF_TP53_ACTIVITY_THROUGH_ACETYLATION	30	0.415125	1.49682	0.0651769	0.155955	0.100307	11036	tags=47%, list=30%, signal=33%	MAP2K6/BRPF3/RBBP4/EP300/KAT6A/BRPF1/GATAD2B/HDAC2/CHD3/BRD1/PIP4K2C/PIP4K2B/RBBP7/PIP4K2A
PID_FOXO_PATHWAY	PID_FOXO_PATHWAY	48	0.355416	1.40792	0.0652985	0.156039	0.100361	12531	tags=58%, list=34%, signal=38%	PLK1/CCNB1/SKP2/CDK2/EP300/FASLG/SIRT1/CTNNB1/CSNK1A1/CSNK1G1/MAPK10/CREBBP/YWHAQ/XPO1/BCL2L11/RBL2/FOXO3/MAPK9/MAPK8/YWHAG/CHUK/AKT1/RAN/IKBKB/BCL6/CSNK1D/FOXO4/KAT2B
WP_NOTCH_SIGNALING_PATHWAY	WP_NOTCH_SIGNALING_PATHWAY	61	0.327943	1.36197	0.0653358	0.156039	0.100361	10868	tags=46%, list=30%, signal=32%	MAGEA1/DLL3/ADAM17/PIK3R2/HIF1A/EP300/SRC/MAPT/NOTCH2/MAML1/SPEN/NOTCH1/JAK2/CCND1/NCOR2/MAML2/HDAC2/GATA3/MAML3/NCSTN/NUMBL/APH1B/JAG1/NFKB1/HES6/SAP30/GSK3B/HEY1
WP_NEURAL_CREST_CELL_MIGRATION_DURING_DEVELOPMENT	WP_NEURAL_CREST_CELL_MIGRATION_DURING_DEVELOPMENT	40	0.382571	1.45639	0.065666	0.156531	0.100678	10094	tags=45%, list=28%, signal=33%	PAK5/MMP8/EPHB3/TRIO/EPHB2/BDNF/PIK3CG/PIK3CA/EPHB6/PAK6/CDH11/PIK3CD/MMP9/PIK3R4/PAK1/PAK4/PIK3R5/PIK3CB
REACTOME_RET_SIGNALING	REACTOME_RET_SIGNALING	40	0.38234	1.45551	0.065666	0.156531	0.100678	9257	tags=45%, list=25%, signal=34%	GFRA3/PIK3R2/DOK6/PLCG1/FRS2/SRC/ARTN/PRKCA/GAB1/PTPN11/PIK3CA/MAPK7/PRKACB/SHC1/SOS1/GAB2/PIK3CD/GRB7
REACTOME_PHASE_2_PLATEAU_PHASE	REACTOME_PHASE_2_PLATEAU_PHASE	15	0.509955	1.51192	0.0658683	0.156717	0.100797	6510	tags=40%, list=18%, signal=33%	CACNG4/CACNA2D2/CACNG6/CACNB1/KCNE3/AKAP9
BIOCARTA_RACC_PATHWAY	BIOCARTA_RACC_PATHWAY	15	0.50825	1.50686	0.0658683	0.156717	0.100797	8361	tags=40%, list=23%, signal=31%	TRPC3/KCNQ3/GUCY1B2/KCNQ5/TRPC5/GUCY1A1
WP_HISTONE_MODIFICATIONS	WP_HISTONE_MODIFICATIONS	65	0.324211	1.37059	0.0659722	0.156816	0.100861	11677	tags=51%, list=32%, signal=35%	H3C12/EZH2/KMT2D/ASH1L/H4-16/SETDB1/H4C5/H3C13/SETD2/KMT2E/SETD5/KMT2A/SUV39H2/KMT2C/NSD1/AEBP2/DOT1L/KMT5B/SMYD4/SETD1B/EHMT2/EHMT1/SET/SETBP1/EED/KMT5C/SETD1A/PRDM2/KMT2B/H3C10/H4C4/H4C12/SETDB2
WP_SPHINGOLIPID_METABOLISM_IN_SENESCENCE	WP_SPHINGOLIPID_METABOLISM_IN_SENESCENCE	28	0.410252	1.45623	0.0660377	0.156824	0.100866	8530	tags=43%, list=23%, signal=33%	PLCB1/CDK4/CDK2/E2F1/PRKCA/SPHK1/CERS2/MAPK1/PRKCB/RB1/SGMS2/SPTLC1
WP_ENVELOPE_PROTEINS_AND_THEIR_POTENTIAL_ROLES_IN_EDMD_PHYSIOPATHOLOGY	WP_ENVELOPE_PROTEINS_AND_THEIR_POTENTIAL_ROLES_IN_EDMD_PHYSIOPATHOLOGY	45	0.363082	1.41107	0.0666667	0.158169	0.101731	9407	tags=42%, list=26%, signal=31%	TGFB2/ADCY7/ADCY6/MAP3K9/TMPO/YY1AP1/ADCY3/LEMD3/LBR/NRAS/SMAD3/MAPK1/KIF5B/KRAS/SUN1/SOS1/SYNE3/SOS2/SYNE2
BIOCARTA_INFLAM_PATHWAY	BIOCARTA_INFLAM_PATHWAY	27	0.411757	1.46187	0.0669145	0.15831	0.101822	6969	tags=33%, list=19%, signal=27%	IL13/IL11/IL1A/TGFB2/CXCL8/IFNG/CSF2/CSF1/IL4
WP_7OXOC_AND_7BETAHC_PATHWAYS	WP_7OXOC_AND_7BETAHC_PATHWAYS	27	-0.398953	-1.42389	0.0668103	0.15831	0.101822	16289	tags=74%, list=45%, signal=41%	ACOT7/ACOT13/DBP/HSD11B2/ACOX2/SCP2/ACOT1/ACOT8/ACOT2/CYP7A1/ACOT4/HSD11B1/ACOT6/BAAT/EPHX2/ACOT12/CYP27A1/SLC27A2/EBP/SLC27A5
KEGG_AMYOTROPHIC_LATERAL_SCLEROSIS_ALS	KEGG_AMYOTROPHIC_LATERAL_SCLEROSIS_ALS	53	0.344291	1.38394	0.0669145	0.15831	0.101822	2970	tags=17%, list=8%, signal=16%	GRIA2/NEFM/CHP2/PPP3R2/APAF1/NEFL/MAPK13/MAP2K6/PRPH2
BIOCARTA_BTG2_PATHWAY	BIOCARTA_BTG2_PATHWAY	11	0.565041	1.52632	0.0671937	0.158821	0.102151	7062	tags=45%, list=19%, signal=37%	HOXB9/CHAF1B/CHAF1A/CCND1/RB1
REACTOME_SIGNALING_BY_ERBB2	REACTOME_SIGNALING_BY_ERBB2	49	0.349282	1.3942	0.06814	0.160907	0.103493	10545	tags=43%, list=29%, signal=30%	NRG3/EREG/EGF/PLCG1/SRC/PRKCD/BTC/PRKCA/GAB1/PTPN12/NRAS/PIK3CA/KRAS/SHC1/SOS1/ERBIN/GRB7/RNF41/NRG4/YES1/CUL5
BIOCARTA_TPO_PATHWAY	BIOCARTA_TPO_PATHWAY	24	0.440668	1.49268	0.0683594	0.1612	0.103681	9447	tags=50%, list=26%, signal=37%	RAF1/RASA1/PLCG1/PRKCA/JAK2/PIK3CG/PRKCB/PIK3CA/STAT1/SHC1/SOS1/CSNK2A1
WP_VITAMIN_DSENSITIVE_CALCIUM_SIGNALING_IN_DEPRESSION	WP_VITAMIN_DSENSITIVE_CALCIUM_SIGNALING_IN_DEPRESSION	37	0.389459	1.46648	0.0683919	0.1612	0.103681	8957	tags=41%, list=25%, signal=31%	ITPR3/TPH1/CALB1/G6PD/KCNQ3/GGT1/ATP2B1/GRM5/KDM3A/KDM1B/SLC8A1/GRIN2B/VDR/GRIN2A/CYP27B1
PID_TGFBR_PATHWAY	PID_TGFBR_PATHWAY	54	0.342558	1.38299	0.0685185	0.161348	0.103776	10676	tags=44%, list=29%, signal=31%	TGFB2/ZFYVE16/SMURF2/OCLN/RNF111/YAP1/BAMBI/SKIL/CTNNB1/SMAD3/DAB2/ZFYVE9/PDPK1/MAP3K7/SHC1/SOS1/SMAD7/SPTBN1/TAB2/TGFBR1/RPS6KB1/SMURF1/SMAD2/TGFBR2
BIOCARTA_HDAC_PATHWAY	BIOCARTA_HDAC_PATHWAY	25	0.42334	1.45766	0.0687023	0.161479	0.103861	7166	tags=28%, list=20%, signal=23%	MYOD1/IGF1R/MAP2K6/NFATC2/PIK3CG/PIK3CA/MAPK7
REACTOME_NEUTROPHIL_DEGRANULATION	REACTOME_NEUTROPHIL_DEGRANULATION	476	-0.195749	-1.18091	0.0686886	0.161479	0.103861	2551	tags=11%, list=7%, signal=10%	HLA-A/SERPINB12/PSMB7/PSMB1/GSN/RNASET2/PRG2/A1BG/HEBP2/DPP7/SLPI/BRI3/NDUFC2/PRDX4/MGST1/BPI/VAMP8/PPBP/PRDX6/GSDMD/HLA-B/GGH/CTSD/DGAT1/C3/CDA/FTL/HMOX2/GMFG/CSNK2B/CST3/APRT/AGPAT2/SERPINA1/S100A12/SLC27A2/PYCARD/LAMTOR2/HBB/ARG1/CD14/NAPRT/BST2/LRG1/ORM1/LCN2/TTR/ORM2/CRISP3/HP
KEGG_FC_EPSILON_RI_SIGNALING_PATHWAY	KEGG_FC_EPSILON_RI_SIGNALING_PATHWAY	79	0.312689	1.37917	0.0687831	0.161519	0.103886	8921	tags=41%, list=24%, signal=31%	IL13/PLA2G4A/MAPK13/MAP2K6/RAF1/PIK3R2/PLA2G10/PLCG1/JMJD7-PLA2G4B/PLA2G2E/PRKCD/PRKCA/CSF2/LAT/NRAS/PIK3CG/MAPK1/PRKCB/SYK/FCER1G/IL4/PIK3CA/VAV3/KRAS/PDPK1/MAPK10/PLA2G4B/SOS1/MS4A2/SOS2/GAB2/PIK3CD
WP_IL5_SIGNALING_PATHWAY	WP_IL5_SIGNALING_PATHWAY	40	0.379624	1.44517	0.0694184	0.162859	0.104748	13075	tags=60%, list=36%, signal=39%	RAF1/PIK3R2/MAPT/SPRED1/CSF2RB/JAK2/PIK3CG/MAPK1/SYK/PTPN11/KRAS/STAT1/SHC1/SOS1/RPS6KB1/GSK3B/FOXO3/JAK1/AKT1/ELK1/BTK/BCL2/PIK3R1/GRB2
REACTOME_TP53_REGULATES_TRANSCRIPTION_OF_ADDITIONAL_CELL_CYCLE_GENES_WHOSE_EXACT_ROLE_IN_THE_P53_PATHWAY_REMAIN_UNCERTAIN	REACTOME_TP53_REGULATES_TRANSCRIPTION_OF_ADDITIONAL_CELL_CYCLE_GENES_WHOSE_EXACT_ROLE_IN_THE_P53_PATHWAY_REMAIN_UNCERTAIN	21	0.46104	1.51051	0.0697674	0.163526	0.105177	13461	tags=76%, list=37%, signal=48%	PLAGL1/CNOT1/CENPJ/CNOT6/CDC25C/CNOT9/CNOT3/CNOT7/CNOT11/CNOT6L/TP53/CNOT2/CNOT4/NPM1/CNOT10/CNOT8
KEGG_TERPENOID_BACKBONE_BIOSYNTHESIS	KEGG_TERPENOID_BACKBONE_BIOSYNTHESIS	15	-0.487369	-1.47837	0.0698603	0.163591	0.105219	2361	tags=27%, list=6%, signal=25%	MVD/HMGCS2/PMVK/ACAT1
REACTOME_RHOH_GTPASE_CYCLE	REACTOME_RHOH_GTPASE_CYCLE	37	0.380138	1.43138	0.0702403	0.164176	0.105595	9834	tags=43%, list=27%, signal=32%	PAK5/TUBA1B/SLC1A5/SLC4A7/MTR/DBN1/VANGL1/ROCK1/TFRC/ROCK2/RALGAPA1/RHOH/PAK6/WDR11/PAK1/PAK4
PID_IL23_PATHWAY	PID_IL23_PATHWAY	37	0.379655	1.42956	0.0702403	0.164176	0.105595	8229	tags=35%, list=23%, signal=27%	ITGA3/IL17A/IL23R/CXCL9/CXCL1/IL19/ALOX12B/IFNG/IL1B/JAK2/PIK3CA/STAT1/IL24
BIOCARTA_EIF4_PATHWAY	BIOCARTA_EIF4_PATHWAY	24	0.437681	1.48256	0.0703125	0.164193	0.105606	13184	tags=71%, list=36%, signal=45%	EIF4A1/PRKCA/MAPK1/PRKCB/EIF4G2/PIK3CA/PDPK1/EIF4A2/IRS1/RPS6KB1/MTOR/EIF4G3/MAPK14/AKT1/EIF4E/PIK3R1/MKNK1
REACTOME_OXIDATIVE_STRESS_INDUCED_SENESCENCE	REACTOME_OXIDATIVE_STRESS_INDUCED_SENESCENCE	123	0.284745	1.34546	0.070568	0.164637	0.105891	11310	tags=47%, list=31%, signal=33%	H2BC7/H2BC1/E2F2/H3C12/EZH2/H2BC17/MAP2K6/TNIK/CBX2/E2F3/CDK4/H4-16/H2BC13/RBBP4/PHC1/H4C5/TFDP1/E2F1/H2BC6/H3C13/H2BC14/SUZ12/CDK6/H3C2/CDKN2C/RNF2/H4C15/PHC3/MINK1/H2BU1/MAPK1/MAP4K4/H2BC8/CDKN2B/H2BC9/MAPK10/H2BC3/MDM4/SCMH1/AGO3/EED/BMI1/AGO1/AGO4/H2BC21/H2AX/IFNB1/H2AZ1/TNRC6B/RBBP7/CBX4/MAPK9/MAPK8/CBX6/MAPKAPK5/H3C10/TFDP2/KDM6B
PID_TCR_RAS_PATHWAY	PID_TCR_RAS_PATHWAY	14	0.510277	1.478	0.0707269	0.164855	0.106032	7349	tags=57%, list=20%, signal=46%	RAF1/PRKCA/NRAS/MAPK1/PRKCB/BRAF/MAP3K8/KRAS
REACTOME_NETRIN_1_SIGNALING	REACTOME_NETRIN_1_SIGNALING	50	0.349619	1.39098	0.0708955	0.165096	0.106187	8488	tags=36%, list=23%, signal=28%	UNC5D/TRPC7/TRPC1/TRPC3/MAPK13/ROBO1/PLCG1/SRC/DSCAML1/TRIO/UNC5B/PTPN11/NEO1/PRKCQ/DCC/DOCK1/TRPC5/SLIT1
REACTOME_NRAGE_SIGNALS_DEATH_THROUGH_JNK	REACTOME_NRAGE_SIGNALS_DEATH_THROUGH_JNK	59	0.335636	1.38399	0.0710383	0.165275	0.106302	12829	tags=56%, list=35%, signal=36%	ECT2/ARHGEF38/FGD1/ARHGEF39/ARHGEF2/ARHGEF11/TRIO/TIAM2/ARHGEF3/VAV3/GNA13/AKAP13/ARHGEF6/PLEKHG2/ARHGEF40/SOS1/SOS2/FGD2/BCL2L11/PREX1/ABR/ARHGEF37/MAPK8/NET1/FGD3/VAV1/MAGED1/ARHGEF19/ARHGEF17/ARHGEF35/ARHGEF9/ARHGEF10/ARHGEF12
REACTOME_MITOCHONDRIAL_IRON_SULFUR_CLUSTER_BIOGENESIS	REACTOME_MITOCHONDRIAL_IRON_SULFUR_CLUSTER_BIOGENESIS	13	-0.51214	-1.47468	0.0712871	0.165702	0.106576	16656	tags=92%, list=46%, signal=50%	ISCA1/SLC25A37/NFS1/LYRM4/ISCA2/ISCU/FXN/SLC25A28/GLRX5/FDX1/FDXR/HSCB
BIOCARTA_SPPA_PATHWAY	BIOCARTA_SPPA_PATHWAY	16	0.488716	1.46986	0.0715706	0.165902	0.106705	6726	tags=56%, list=18%, signal=46%	PLA2G4A/PLCB1/RAF1/PTGS1/ITGB1/PRKCA/MAPK1/PRKCB/SYK
REACTOME_SYNTHESIS_OF_PIPS_AT_THE_EARLY_ENDOSOME_MEMBRANE	REACTOME_SYNTHESIS_OF_PIPS_AT_THE_EARLY_ENDOSOME_MEMBRANE	16	0.488566	1.46941	0.0715706	0.165902	0.106705	10473	tags=56%, list=29%, signal=40%	PIKFYVE/MTMR2/PIK3C2A/INPP4A/MTMR12/INPP5F/PIK3R4/PIK3C3/MTM1
REACTOME_FORMATION_OF_THE_BETA_CATENIN_TCF_TRANSACTIVATING_COMPLEX	REACTOME_FORMATION_OF_THE_BETA_CATENIN_TCF_TRANSACTIVATING_COMPLEX	91	0.306012	1.37853	0.0715532	0.165902	0.106705	7930	tags=32%, list=22%, signal=25%	H2BC7/BCL9L/H2BC1/AXIN2/H3C12/BCL9/H2BC17/KMT2D/H4-16/H2BC13/H4C5/EP300/PYGO1/H2BC6/H3C13/H2BC14/TRRAP/H3C2/H4C15/LEF1/CTNNB1/H2BU1/CDC73/TCF7/H2BC8/H2BC9/H2BC3/CREBBP/TLE4
BIOCARTA_PROTEASOME_PATHWAY	BIOCARTA_PROTEASOME_PATHWAY	19	-0.442478	-1.45073	0.0721443	0.167078	0.107462	14419	tags=63%, list=40%, signal=38%	PSMB5/PSMB2/PSMA4/PSMA3/PSMA5/PSMA7/PSMB4/PSMB7/PSMB1/PSMA1/PSMB6/PSMB3
PID_PI3KCI_PATHWAY	PID_PI3KCI_PATHWAY	48	0.346604	1.37301	0.0727612	0.168352	0.108281	10683	tags=48%, list=29%, signal=34%	PIK3R2/PLCG1/SRC/DAPP1/ITK/INPPL1/LAT/NRAS/PIK3CG/SYK/PIK3CA/KRAS/PDPK1/PLEKHA2/PLEKHA1/PIK3CD/CYTH3/FGR/PIK3R5/PIK3CB/YES1/FOXO3/HCK
WP_ONCOSTATIN_M_SIGNALING_PATHWAY	WP_ONCOSTATIN_M_SIGNALING_PATHWAY	65	0.321227	1.35797	0.0729167	0.168557	0.108413	11050	tags=48%, list=30%, signal=33%	MMP1/MMP13/RAF1/PIAS3/HIF1A/MMP3/CDK2/SRC/PRKCD/PRKCA/VEGFA/JAK2/MAPK1/PRKCB/CREB1/PTPN11/KRAS/STAT1/SHC1/SOS1/OSMR/RICTOR/CASP3/OSM/NFKB1/CASP7/IRS1/MTOR/JAK1/MAPK9/MAPK8
REACTOME_APOPTOTIC_CLEAVAGE_OF_CELL_ADHESION_PROTEINS	REACTOME_APOPTOTIC_CLEAVAGE_OF_CELL_ADHESION_PROTEINS	11	0.563343	1.52173	0.0731225	0.168724	0.10852	9280	tags=64%, list=25%, signal=47%	TJP2/DSG2/OCLN/DSP/CTNNB1/TJP1/CASP3
REACTOME_SYNTHESIS_OF_PIPS_AT_THE_LATE_ENDOSOME_MEMBRANE	REACTOME_SYNTHESIS_OF_PIPS_AT_THE_LATE_ENDOSOME_MEMBRANE	11	0.561781	1.51751	0.0731225	0.168724	0.10852	10473	tags=64%, list=29%, signal=45%	PIKFYVE/MTMR7/MTMR2/PIK3C2A/PIK3R4/PIK3C3/MTM1
KEGG_BETA_ALANINE_METABOLISM	KEGG_BETA_ALANINE_METABOLISM	22	-0.426171	-1.43765	0.0732218	0.168798	0.108568	14782	tags=68%, list=41%, signal=41%	ALDH3A2/ALDH1B1/HADHA/AOC3/SRM/ABAT/EHHADH/ALDH7A1/HIBCH/UPB1/MLYCD/CNDP1/ALDH2/DPYS/ECHS1
PID_P53_DOWNSTREAM_PATHWAY	PID_P53_DOWNSTREAM_PATHWAY	137	0.273807	1.32414	0.0733333	0.168901	0.108634	9441	tags=30%, list=26%, signal=22%	DKK1/PMAIP1/TYRP1/APAF1/TP73/ARID3A/E2F2/CCNK/CCNB1/MSH2/E2F3/CEBPZ/TGFA/EP300/TFDP1/BCL2L14/E2F1/NFYA/TRRAP/AFP/PMS2/CARM1/MAP4K4/RB1/ZNF385A/HDAC2/PCNA/NDRG1/CREBBP/DGCR8/APC/TAP1/TP53BP2/VCAN/SP1/DROSHA/VDR/LIF/CSE1L/POU4F1/SH2D1A
WP_RAS_SIGNALING	WP_RAS_SIGNALING	184	0.252561	1.27302	0.0734095	0.168922	0.108648	10104	tags=37%, list=28%, signal=27%	PAK5/PLA2G4D/CALML4/PLA2G4A/GNG13/IGF1R/GNGT1/RAF1/PIK3R2/GNB3/PLA2G10/RASA1/PLCG1/JMJD7-PLA2G4B/RASAL2/KSR1/SYNGAP1/PRKCG/PLA2G2E/FGFR1/REL/RASA2/FGFR2/GNG3/PLA2G4F/PRKCA/STK4/FASLG/ABL1/GAB1/RASGRF1/LAT/NRAS/MAPK1/PRKCB/PTPN11/NF1/PIK3CA/RASGRP1/FGFR3/KRAS/ABL2/GRIN2B/PRKACB/MAPK10/PLCE1/SHC1/AFDN/PLA2G4B/RGL1/PAK6/SOS1/RALBP1/NTRK1/GRIN2A/GNG10/SOS2/GAB2/PIK3CD/PDGFRA/PAK1/KSR2/NFKB1/PAK4/EXOC…
REACTOME_STABILIZATION_OF_P53	REACTOME_STABILIZATION_OF_P53	57	-0.30746	-1.33343	0.0741573	0.170487	0.109654	15245	tags=51%, list=42%, signal=30%	PSMF1/UBB/PSMB5/PSMC4/PSMB2/PSMB10/PSMD4/PSMA4/PSMD8/PSMA3/PSMA5/PSMA7/PSMB4/PSMD13/PSMC3/PSMB9/PSMB11/PSME1/RPS27A/PSMB8/PSMB7/PSMB1/PSMC5/PSME2/PSMA1/PSMB6/UBA52/PSMB3/SEM1
REACTOME_ELASTIC_FIBRE_FORMATION	REACTOME_ELASTIC_FIBRE_FORMATION	44	0.36351	1.40354	0.0743494	0.170773	0.109838	5590	tags=32%, list=15%, signal=27%	ITGB6/BMP7/MFAP2/BMP4/TGFB2/EMILIN3/ITGB8/FBLN1/FBN2/LTBP1/MFAP3/ITGB1/LOX/ITGAV
REACTOME_RECYCLING_OF_BILE_ACIDS_AND_SALTS	REACTOME_RECYCLING_OF_BILE_ACIDS_AND_SALTS	18	-0.455365	-1.45384	0.0744467	0.170841	0.109882	4461	tags=44%, list=12%, signal=39%	SLCO1B1/BAAT/SLCO1B3/ALB/SLC51B/SLC51A/SLC10A1/SLC27A5
REACTOME_ACETYLCHOLINE_BINDING_AND_DOWNSTREAM_EVENTS	REACTOME_ACETYLCHOLINE_BINDING_AND_DOWNSTREAM_EVENTS	14	0.509179	1.47482	0.0746562	0.171166	0.110091	1709	tags=36%, list=5%, signal=34%	CHRNA1/CHRNA9/CHRNB3/CHRNA3/CHRNA7
REACTOME_METHYLATION	REACTOME_METHYLATION	14	-0.503394	-1.47885	0.0750507	0.171915	0.110572	775	tags=21%, list=2%, signal=21%	CYP1A2/GSTO1/NNMT
REACTOME_MITOCHONDRIAL_BIOGENESIS	REACTOME_MITOCHONDRIAL_BIOGENESIS	92	-0.271117	-1.29781	0.0752941	0.172316	0.11083	2198	tags=12%, list=6%, signal=11%	ATP5PD/ATP5MG/ATP5MC1/PRKAG3/ATP5PF/ATP5MF/MICOS13/ATP5F1E/ATP5PO/ATP5F1D/ATP5ME
REACTOME_PROTEIN_FOLDING	REACTOME_PROTEIN_FOLDING	98	0.299778	1.36042	0.0758377	0.173402	0.111529	7386	tags=22%, list=20%, signal=18%	TUBA3C/TUBAL3/CCNE2/RGS7/TUBB3/GNG13/TUBA1B/GNGT1/GNB3/TUBB4A/TUBA1C/GNG3/ARFGEF2/DCAF7/SPHK1/CCT5/TUBB1/TUBB2B/PFDN5/FBXW2/TBCE/KIF13A
REACTOME_SIGNALING_BY_VEGF	REACTOME_SIGNALING_BY_VEGF	106	0.28933	1.33155	0.0763889	0.174504	0.112238	8094	tags=31%, list=22%, signal=24%	ITPR3/MAPK13/WASF1/PIK3R2/RASA1/PLCG1/VEGFD/SRC/CYBB/PRKCD/NCK2/NCKAP1/ITGAV/PRKCA/ROCK1/SPHK1/ABI2/CTNNB1/NRAS/VEGFA/NCF2/PRKCB/PIK3CA/VAV3/ROCK2/NRP1/KRAS/PDPK1/PRKACB/WASF2/ELMO2/DOCK1/NCKAP1L
REACTOME_INHIBITION_OF_REPLICATION_INITIATION_OF_DAMAGED_DNA_BY_RB1_E2F1	REACTOME_INHIBITION_OF_REPLICATION_INITIATION_OF_DAMAGED_DNA_BY_RB1_E2F1	13	0.523685	1.47777	0.0764588	0.174506	0.112239	7062	tags=46%, list=19%, signal=37%	PRIM1/POLA1/TFDP1/E2F1/PRIM2/RB1
PID_ALK2_PATHWAY	PID_ALK2_PATHWAY	11	0.555342	1.50012	0.0770751	0.175754	0.113042	8815	tags=55%, list=24%, signal=41%	BMP7/TLX2/AMH/SMAD5/ACVR1/BMPR2
BIOCARTA_CTCF_PATHWAY	BIOCARTA_CTCF_PATHWAY	24	0.429414	1.45456	0.078125	0.177987	0.114478	12951	tags=62%, list=36%, signal=40%	TGFB2/SMAD5/PIK3CG/PIK3CA/TGFBR1/RPS6KB1/TGFBR2/MTOR/CTCF/TGFB1/CDKN2A/CD79A/TP53/SMAD4/PIK3R1
BIOCARTA_MET_PATHWAY	BIOCARTA_MET_PATHWAY	33	0.399581	1.46509	0.0783582	0.178357	0.114716	10091	tags=45%, list=28%, signal=33%	RAF1/RASA1/ACTA1/ITGB1/GAB1/PIK3CG/MAPK1/PTPN11/PIK3CA/CRKL/DOCK1/SOS1/RAPGEF1/PAK1/RAP1B
KEGG_VALINE_LEUCINE_AND_ISOLEUCINE_BIOSYNTHESIS	KEGG_VALINE_LEUCINE_AND_ISOLEUCINE_BIOSYNTHESIS	11	0.551601	1.49001	0.0790514	0.179772	0.115626	5012	tags=36%, list=14%, signal=31%	PDHA2/BCAT1/VARS2/IARS1
REACTOME_METAL_ION_SLC_TRANSPORTERS	REACTOME_METAL_ION_SLC_TRANSPORTERS	26	0.412738	1.44465	0.0792453	0.180051	0.115806	6219	tags=27%, list=17%, signal=22%	SLC30A8/SLC30A3/SLC39A1/SLC41A1/SLC39A10/SLC39A6/SLC30A2
WP_NEOVASCULARISATION_PROCESSES	WP_NEOVASCULARISATION_PROCESSES	37	0.375865	1.41529	0.0794824	0.180427	0.116048	11939	tags=54%, list=33%, signal=36%	KITLG/TGFB2/HIF1A/REL/SMAD5/EPHB2/NOTCH1/SMAD3/MAPK1/ANGPT1/MMP9/JAG1/NFKB1/TGFBR1/SMAD2/MAPK9/MAPK8/TGFB1/SMAD9/AKT1
WP_TOLLLIKE_RECEPTOR_SIGNALING_RELATED_TO_MYD88	WP_TOLLLIKE_RECEPTOR_SIGNALING_RELATED_TO_MYD88	31	0.403584	1.46151	0.0796296	0.180437	0.116054	12915	tags=68%, list=35%, signal=44%	TLR6/TLR1/TLR8/REL/TLR7/TLR2/IKBKE/MAPK1/TIRAP/TRAF3/NFKB1/TLR5/TBK1/TLR9/CHUK/TRAF6/MYD88/IKBKB/IKBKG/TLR3/IRAK4
PID_TOLL_ENDOGENOUS_PATHWAY	PID_TOLL_ENDOGENOUS_PATHWAY	24	-0.408401	-1.4158	0.0795918	0.180437	0.116054	627	tags=12%, list=2%, signal=12%	LY96/CD14/SFTPA1
BIOCARTA_STATHMIN_PATHWAY	BIOCARTA_STATHMIN_PATHWAY	20	0.470358	1.49266	0.08	0.180781	0.116275	7634	tags=40%, list=21%, signal=32%	CDK1/MAPK13/CCNB1/CD3G/STMN1/PRKAR2A/CAMK4/PRKACB
REACTOME_ALK_MUTANTS_BIND_TKIS	REACTOME_ALK_MUTANTS_BIND_TKIS	12	0.525037	1.44593	0.08	0.180781	0.116275	11345	tags=67%, list=31%, signal=46%	BCL11A/BIRC6/STRN/EML4/CLTC/FN1/HIP1/EIF2AK3
WP_FGFR3_SIGNALING_IN_CHONDROCYTE_PROLIFERATION_AND_TERMINAL_DIFFERENTIATION	WP_FGFR3_SIGNALING_IN_CHONDROCYTE_PROLIFERATION_AND_TERMINAL_DIFFERENTIATION	27	0.406008	1.44146	0.0799257	0.180781	0.116275	7742	tags=41%, list=21%, signal=32%	PTHLH/MAPK13/BMP4/RBL1/RAF1/SOX9/NPR2/MAPK1/FGFR3/THRA/STAT1
REACTOME_GLYCOSAMINOGLYCAN_METABOLISM	REACTOME_GLYCOSAMINOGLYCAN_METABOLISM	124	0.276124	1.31022	0.0800681	0.180781	0.116275	9828	tags=37%, list=27%, signal=27%	NDST4/HS3ST5/HS3ST4/B3GAT2/GPC2/HPSE2/HMMR/B4GALT6/HPSE/CSPG5/HS3ST6/HS6ST2/CHST11/GPC5/HAS2/PAPSS1/NDST2/HS3ST1/HS3ST3A1/CEMIP/HSPG2/SLC26A2/CHST5/CHSY1/CHST3/GPC4/ABCC5/HS6ST3/GPC3/AGRN/XYLT1/CHST1/CHST6/VCAN/CSGALNACT2/IDS/DSE/SLC35B2/CHPF2/FMOD/ACAN/B4GALT5/HAS3/HS2ST1/B3GNT3/UST
BIOCARTA_ERK5_PATHWAY	BIOCARTA_ERK5_PATHWAY	14	0.502574	1.45568	0.0805501	0.181706	0.11687	8537	tags=57%, list=23%, signal=44%	PLCG1/PIK3CG/MAPK1/CREB1/PIK3CA/MAPK7/SHC1/NTRK1
BIOCARTA_AKAP95_PATHWAY	BIOCARTA_AKAP95_PATHWAY	11	0.550644	1.48742	0.0810277	0.182538	0.117405	7634	tags=45%, list=21%, signal=36%	CDK1/NCAPD2/CCNB1/PRKAR2A/PRKACB
REACTOME_PEPTIDE_HORMONE_BIOSYNTHESIS	REACTOME_PEPTIDE_HORMONE_BIOSYNTHESIS	14	-0.489743	-1.43874	0.0811359	0.182538	0.117405	15001	tags=79%, list=41%, signal=46%	CGB8/TSHB/INHBB/CGA/CGB5/INHBC/FSHB/LHB/INHA/POMC/PCSK1
REACTOME_THE_ROLE_OF_GTSE1_IN_G2_M_PROGRESSION_AFTER_G2_CHECKPOINT	REACTOME_THE_ROLE_OF_GTSE1_IN_G2_M_PROGRESSION_AFTER_G2_CHECKPOINT	79	0.307183	1.35489	0.0811287	0.182538	0.117405	3535	tags=15%, list=10%, signal=14%	TUBA3C/TUBAL3/PSMA8/GTSE1/TUBB3/CDK1/PLK1/TUBA1B/CCNB2/CCNB1/TUBB4A/TUBA1C
BIOCARTA_IL1R_PATHWAY	BIOCARTA_IL1R_PATHWAY	31	0.400484	1.45028	0.0814815	0.182989	0.117695	12106	tags=61%, list=33%, signal=41%	IL1A/TGFB2/MAP2K6/IRAK2/IL1RAP/MAP3K1/IL1B/MAP3K7/MAP3K14/NFKB1/IFNB1/MAPK8/TGFB1/CHUK/TRAF6/MAPK14/TNF/MYD88/IKBKB
REACTOME_MAPK_TARGETS_NUCLEAR_EVENTS_MEDIATED_BY_MAP_KINASES	REACTOME_MAPK_TARGETS_NUCLEAR_EVENTS_MEDIATED_BY_MAP_KINASES	31	0.399713	1.44749	0.0814815	0.182989	0.117695	7718	tags=39%, list=21%, signal=31%	DUSP4/PPP2R5D/RPS6KA5/RPS6KA3/MEF2A/MAPK1/CREB1/ATF2/MAPK7/ATF1/DUSP7/MAPK10
REACTOME_RETINOID_CYCLE_DISEASE_EVENTS	REACTOME_RETINOID_CYCLE_DISEASE_EVENTS	12	-0.504568	-1.41565	0.0816733	0.183256	0.117867	2293	tags=42%, list=6%, signal=39%	OPN1LW/RLBP1/RBP1/RBP4/TTR
WP_MITOCHONDRIAL_LONG_CHAIN_FATTY_ACID_BETAOXIDATION	WP_MITOCHONDRIAL_LONG_CHAIN_FATTY_ACID_BETAOXIDATION	17	-0.467964	-1.46673	0.082	0.183826	0.118233	16346	tags=82%, list=45%, signal=45%	ACADM/PECR/SCP2/HADHA/SLC25A20/ACSL1/EHHADH/ACADL/CPT2/HADH/ACSF2/ACADVL/ACADS/ECI1
REACTOME_SYNTHESIS_OF_IP2_IP_AND_INS_IN_THE_CYTOSOL	REACTOME_SYNTHESIS_OF_IP2_IP_AND_INS_IN_THE_CYTOSOL	14	0.49799	1.44241	0.0825147	0.184651	0.118764	9196	tags=57%, list=25%, signal=43%	INPP5J/MTMR7/SYNJ1/INPP4A/INPP5A/OCRL/MIOX/INPP5B
REACTOME_SIGNALING_BY_HEDGEHOG	REACTOME_SIGNALING_BY_HEDGEHOG	150	0.260653	1.27182	0.0824916	0.184651	0.118764	8142	tags=29%, list=22%, signal=22%	TUBA3C/PSMA8/TUBB3/CDON/TUBA1B/EVC2/INTU/GPR161/ADAM17/ADCY7/DYNC2H1/TUBB4A/TUBA1C/ADCY6/SMURF2/KIF7/GPC5/GLI1/EVC/ADCY3/GLI2/EFCAB7/GLI3/WDR35/CUL3/NOTUM/KIF3A/WDR19/CSNK1A1/PSMA2/PRKAR2A/CDC73/TUBB1/TUBB2B/IFT172/SPOPL/PRKACB/TTC21B/IFT57/DZIP1/PTCH1/HHAT/PSMA6
PID_ALK1_PATHWAY	PID_ALK1_PATHWAY	26	-0.393722	-1.38925	0.0826271	0.184739	0.118821	1590	tags=15%, list=4%, signal=15%	ENG/CSNK2B/ID1/GDF2
REACTOME_REGULATION_OF_RUNX3_EXPRESSION_AND_ACTIVITY	REACTOME_REGULATION_OF_RUNX3_EXPRESSION_AND_ACTIVITY	55	-0.316111	-1.3718	0.0830161	0.185444	0.119274	15245	tags=51%, list=42%, signal=30%	PSMF1/UBB/PSMB5/PSMC4/PSMB2/PSMB10/PSMD4/PSMA4/PSMD8/PSMA3/PSMA5/PSMA7/PSMB4/PSMD13/PSMC3/PSMB9/PSME1/RPS27A/PSMB8/PSMB7/PSMB1/PSMC5/PSME2/PSMA1/PSMB6/UBA52/PSMB3/SEM1
BIOCARTA_PDZS_PATHWAY	BIOCARTA_PDZS_PATHWAY	17	0.474622	1.4427	0.0836653	0.186729	0.120101	11114	tags=76%, list=31%, signal=53%	PCLO/NRXN3/ACTA1/EPB41/ANK1/DLG3/DLG1/DLG4/CASK/SPTBN1/SPTAN1/NCAM1/ADD1
REACTOME_SURFACTANT_METABOLISM	REACTOME_SURFACTANT_METABOLISM	30	-0.375112	-1.37753	0.083871	0.187023	0.12029	526	tags=17%, list=1%, signal=16%	SFTPA2/SFTPD/SFTPC/SFTPB/SFTPA1
BIOCARTA_EDG1_PATHWAY	BIOCARTA_EDG1_PATHWAY	22	0.444804	1.48651	0.0839695	0.187077	0.120324	9203	tags=45%, list=25%, signal=34%	PLCB1/ITGAV/PRKCA/SPHK1/PIK3CG/MAPK1/PRKCB/PIK3CA/ITGB3/PDGFRA
REACTOME_HEDGEHOG_LIGAND_BIOGENESIS	REACTOME_HEDGEHOG_LIGAND_BIOGENESIS	65	-0.287721	-1.27544	0.084507	0.188108	0.120988	15245	tags=51%, list=42%, signal=30%	PSMF1/UBB/PSMB5/SHH/PSMC4/PSMB2/PSMB10/PSMD4/PSMA4/PSMD8/PSMA3/PSMA5/DHH/PSMA7/PSMB4/PSMD13/PSMC3/PSMB9/PSMB11/DERL2/PSME1/DISP2/RPS27A/PSMB8/PSMB7/PSMB1/PSMC5/PSME2/PSMA1/PSMB6/UBA52/PSMB3/SEM1
WP_CCL18_SIGNALING_PATHWAY	WP_CCL18_SIGNALING_PATHWAY	51	0.343605	1.37401	0.0848708	0.188663	0.121344	8018	tags=29%, list=22%, signal=23%	CCR8/LINC01361/SLC2A1/HOTAIR/NEFL/HIF1A/MIAT/EP300/TFAP2A/VCAM1/CSF2/KIF5B/ECI2-DT/STAT1/LINC00629
WP_TRANSSULFURATION_ONECARBON_METABOLISM_AND_RELATED_PATHWAYS	WP_TRANSSULFURATION_ONECARBON_METABOLISM_AND_RELATED_PATHWAYS	66	-0.290453	-1.28729	0.0849057	0.188663	0.121344	3625	tags=23%, list=10%, signal=21%	BAAT/SHMT1/SARDH/SOD2/CDO1/GPX1/MTHFD1/BHMT/GPX4/PEMT/CTH/SOD1/AGXT2/GPX3/GPX2
WP_CLEAR_CELL_RENAL_CELL_CARCINOMA_PATHWAYS	WP_CLEAR_CELL_RENAL_CELL_CARCINOMA_PATHWAYS	85	0.308557	1.37616	0.0852174	0.189022	0.121576	9784	tags=45%, list=27%, signal=33%	SLC2A1/ENPP3/TGFB2/ENO2/PGK2/BHLHE41/PFKP/PKM/CEP290/HIF1A/KSR1/PSPH/EP300/SETD2/PBRM1/PLOD2/ACLY/FASN/SQSTM1/ACACA/VEGFA/KCNJ2/KDM5C/ALDOA/PGM2/TSC1/SSPN/PFKM/CDH13/CREBBP/ZEB1/CAMK1/PDGFRA/ME1/VHL/PSAT1/TOX2/HK2
REACTOME_SIGNALING_BY_PTK6	REACTOME_SIGNALING_BY_PTK6	54	0.334243	1.34942	0.0851852	0.189022	0.121576	10039	tags=37%, list=28%, signal=27%	NRG3/EREG/EGF/CBL/CDK4/RASA1/HIF1A/CDK2/GPNMB/BTC/NRAS/CCND1/KRAS/ELMO2/DOCK1/LRRK2/PTPN1/ARAP1/SFPQ/NRG4
KEGG_BASAL_TRANSCRIPTION_FACTORS	KEGG_BASAL_TRANSCRIPTION_FACTORS	35	0.385991	1.44187	0.0855019	0.189487	0.121874	10738	tags=51%, list=29%, signal=36%	GTF2I/TAF6/TAF4B/TAF1L/TAF1/TAF2/GTF2IRD1/TAF4/GTF2H3/TAF9B/GTF2H4/GTF2H2/GTF2A1/GTF2E1/GTF2H1/TAF5/TAF10/TAF5L
BIOCARTA_HIF_PATHWAY	BIOCARTA_HIF_PATHWAY	15	0.481113	1.42641	0.0858283	0.190043	0.122232	11748	tags=67%, list=32%, signal=45%	HIF1A/EP300/VEGFA/CREB1/VHL/ASPH/EPO/EDN1/ARNT/NOS3
REACTOME_SHC_MEDIATED_CASCADE_FGFR4	REACTOME_SHC_MEDIATED_CASCADE_FGFR4	20	0.465398	1.47692	0.086	0.190256	0.122369	235	tags=10%, list=1%, signal=10%	FGF4/FGF20
REACTOME_PHASE_0_RAPID_DEPOLARISATION	REACTOME_PHASE_0_RAPID_DEPOLARISATION	32	0.399076	1.46026	0.0867159	0.191672	0.12328	7074	tags=38%, list=19%, signal=30%	SCN1A/CACNG4/SCN2A/FGF11/CACNA2D2/CACNG6/SCN9A/CACNB1/SCN8A/FGF13/SCN11A/SCN7A
REACTOME_NEGATIVE_REGULATION_OF_FGFR4_SIGNALING	REACTOME_NEGATIVE_REGULATION_OF_FGFR4_SIGNALING	31	0.395238	1.43129	0.087037	0.192213	0.123628	7161	tags=29%, list=20%, signal=23%	FGF4/FGF20/CBL/FRS2/SRC/FGF2/MAPK1/PTPN11/BRAF
WP_2Q112_COPY_NUMBER_VARIATION_SYNDROME	WP_2Q112_COPY_NUMBER_VARIATION_SYNDROME	42	0.363166	1.3864	0.0871212	0.192231	0.123639	3147	tags=19%, list=9%, signal=17%	COL2A1/FAM178B/NCAPH/ANKRD36C/ANKRD36/FER1L5/GPAT2/ANKRD36B
WP_NUCLEOTIDE_EXCISION_REPAIR	WP_NUCLEOTIDE_EXCISION_REPAIR	44	0.357391	1.37991	0.0873606	0.192422	0.123763	10247	tags=52%, list=28%, signal=38%	POLD1/RFC3/ERCC5/XPC/POLE2/RFC4/LIG1/RPA1/RFC5/GTF2H2C/GTF2H3/POLD3/PCNA/RFC1/GTF2H4/GTF2H2/POLE/ERCC6/CUL4B/ERCC4/ERCC3/CUL4A/GTF2H1
KEGG_NUCLEOTIDE_EXCISION_REPAIR	KEGG_NUCLEOTIDE_EXCISION_REPAIR	44	0.355392	1.37219	0.0873606	0.192422	0.123763	10247	tags=52%, list=28%, signal=38%	POLD1/RFC3/ERCC5/XPC/POLE2/RFC4/LIG1/RPA1/RFC5/GTF2H3/POLD3/PCNA/RPA4/RFC1/GTF2H4/GTF2H2/POLE/ERCC6/CUL4B/ERCC4/ERCC3/CUL4A/GTF2H1
WP_CAMKK2_PATHWAY	WP_CAMKK2_PATHWAY	33	0.390067	1.4302	0.0876866	0.192786	0.123997	6965	tags=42%, list=19%, signal=34%	RAF1/CHRM3/SMC1A/NFATC2/EP300/HDAC4/SQSTM1/ICAM1/SIRT1/VCAM1/MAPK1/CREB1/TSC1/CAMK4
WP_LEUCINE_ISOLEUCINE_AND_VALINE_METABOLISM	WP_LEUCINE_ISOLEUCINE_AND_VALINE_METABOLISM	24	-0.405243	-1.40485	0.0877551	0.192786	0.123997	3124	tags=92%, list=9%, signal=84%	DBT/DLD/MCCC1/ACADSB/ACAD8/MMUT/BCKDHB/PCCA/MCCC2/HIBADH/BCAT2/AUH/HMGCLL1/ALDH6A1/HIBCH/IVD/MLYCD/PCCB/ACSF3/HSD17B10/ACAT1/ECHS1
KEGG_LONG_TERM_DEPRESSION	KEGG_LONG_TERM_DEPRESSION	70	0.313705	1.34238	0.0877193	0.192786	0.123997	7866	tags=34%, list=22%, signal=27%	GRIA2/GRID2/ITPR3/PRKG2/GRM1/PLA2G4A/IGF1R/PLCB1/RAF1/PLA2G10/GRM5/JMJD7-PLA2G4B/PRKCG/PLA2G2E/GNAI1/PRKCA/NRAS/MAPK1/PRKCB/BRAF/GNA13/KRAS/PLCB4/PLA2G4B
REACTOME_PROTEIN_METHYLATION	REACTOME_PROTEIN_METHYLATION	17	-0.45435	-1.42406	0.088	0.192988	0.124126	4464	tags=18%, list=12%, signal=15%	RPS2/EEF1AKMT1/ETFB
PID_SYNDECAN_3_PATHWAY	PID_SYNDECAN_3_PATHWAY	17	-0.451914	-1.41643	0.088	0.192988	0.124126	542	tags=24%, list=1%, signal=23%	NCAN/PSENEN/POMC/AGRP
REACTOME_TAK1_DEPENDENT_IKK_AND_NF_KAPPA_B_ACTIVATION	REACTOME_TAK1_DEPENDENT_IKK_AND_NF_KAPPA_B_ACTIVATION	44	-0.325306	-1.33078	0.0883621	0.193613	0.124529	3053	tags=9%, list=8%, signal=8%	NFKBIB/UBA52/S100A12/SAA1
KEGG_VIBRIO_CHOLERAE_INFECTION	KEGG_VIBRIO_CHOLERAE_INFECTION	54	0.32973	1.3312	0.0888889	0.194599	0.125162	5621	tags=20%, list=15%, signal=17%	MUC2/ATP6V1G3/ATP6V0A4/TJP2/ATP6V1B1/ATP6V0D2/SLC12A2/PLCG1/PRKCG/ADCY3/PRKCA
WP_PDGF_PATHWAY	WP_PDGF_PATHWAY	39	0.369736	1.40208	0.0893855	0.195516	0.125753	13075	tags=56%, list=36%, signal=36%	PLA2G4A/RAF1/RASA1/PLCG1/SRC/MAP3K1/MAPK1/PTPN11/STAT1/SHC1/SOS1/PAK1/NFKB1/JAK1/MAPK8/PDGFRB/CHUK/VAV1/ELK1/WASL/PIK3R1/GRB2
REACTOME_REGULATION_OF_COMMISSURAL_AXON_PATHFINDING_BY_SLIT_AND_ROBO	REACTOME_REGULATION_OF_COMMISSURAL_AXON_PATHFINDING_BY_SLIT_AND_ROBO	10	0.546169	1.43442	0.0901804	0.196743	0.126542	9566	tags=70%, list=26%, signal=52%	ROBO2/ROBO1/SRC/NELL2/DCC/SLIT1/SLIT2
WP_CLASSICAL_PATHWAY_OF_STEROIDOGENESIS_WITH_GLUCOCORTICOID_AND_MINERALOCORTICOID_METABOLISM	WP_CLASSICAL_PATHWAY_OF_STEROIDOGENESIS_WITH_GLUCOCORTICOID_AND_MINERALOCORTICOID_METABOLISM	16	-0.460667	-1.4212	0.0901804	0.196743	0.126542	2602	tags=31%, list=7%, signal=29%	CYB5A/CYP11B1/CYP21A2/CYP11A1/CYP11B2
WP_TCA_CYCLE_AND_DEFICIENCY_OF_PYRUVATE_DEHYDROGENASE_COMPLEX_PDHC	WP_TCA_CYCLE_AND_DEFICIENCY_OF_PYRUVATE_DEHYDROGENASE_COMPLEX_PDHC	16	-0.460645	-1.42113	0.0901804	0.196743	0.126542	3652	tags=31%, list=10%, signal=28%	FH/SUCLG2/PC/PCK1/SDHA
WP_ANTIVIRAL_AND_ANTIINFLAMMATORY_EFFECTS_OF_NRF2_ON_SARSCOV2_PATHWAY	WP_ANTIVIRAL_AND_ANTIINFLAMMATORY_EFFECTS_OF_NRF2_ON_SARSCOV2_PATHWAY	32	0.394998	1.44534	0.0904059	0.197065	0.126748	5960	tags=25%, list=16%, signal=21%	MMP1/PRKG2/SLC7A11/GUCY1B2/CXCL8/MMP3/IL12A/IL1B
WP_METHIONINE_METABOLISM_LEADING_TO_SULFUR_AMINO_ACIDS_AND_RELATED_DISORDERS	WP_METHIONINE_METABOLISM_LEADING_TO_SULFUR_AMINO_ACIDS_AND_RELATED_DISORDERS	11	-0.53862	-1.44867	0.0907258	0.197591	0.127087	10210	tags=64%, list=28%, signal=46%	CSAD/ADK/GNMT/MAT1A/CDO1/BHMT/CTH
BIOCARTA_CDMAC_PATHWAY	BIOCARTA_CDMAC_PATHWAY	16	0.478423	1.4389	0.0914513	0.198999	0.127993	6633	tags=38%, list=18%, signal=31%	CUZD1/PLCB1/RAF1/PRKCA/MAPK1/PRKCB
REACTOME_FRS_MEDIATED_FGFR4_SIGNALING	REACTOME_FRS_MEDIATED_FGFR4_SIGNALING	22	0.436835	1.45987	0.0916031	0.199158	0.128095	235	tags=9%, list=1%, signal=9%	FGF4/FGF20
REACTOME_SYNTHESIS_OF_BILE_ACIDS_AND_BILE_SALTS_VIA_27_HYDROXYCHOLESTEROL	REACTOME_SYNTHESIS_OF_BILE_ACIDS_AND_BILE_SALTS_VIA_27_HYDROXYCHOLESTEROL	15	-0.470643	-1.42763	0.0918164	0.19945	0.128282	15006	tags=80%, list=41%, signal=47%	AKR1C3/NR1H4/RXRA/PTGIS/AKR1D1/CYP7A1/AKR1C1/AKR1C2/CYP8B1/AKR1C4/CYP27A1/HSD3B7
REACTOME_PHOSPHORYLATION_OF_THE_APC_C	REACTOME_PHOSPHORYLATION_OF_THE_APC_C	20	0.463781	1.47179	0.092	0.199581	0.128367	4945	tags=30%, list=14%, signal=26%	CDK1/PLK1/UBE2C/CCNB1/UBE2E1/ANAPC1
WP_REGULATORY_CIRCUITS_OF_THE_STAT3_SIGNALING_PATHWAY	WP_REGULATORY_CIRCUITS_OF_THE_STAT3_SIGNALING_PATHWAY	78	0.302637	1.32845	0.0920354	0.199581	0.128367	9203	tags=36%, list=25%, signal=27%	CSF3R/IL9R/IL20RA/MAPK13/PTPRC/PIAS3/IL21R/SRC/STMN1/IL2RB/IL2RA/CSF2RB/AGTR2/IL12RB2/MAPK6/JAK2/MAPK1/PRKCB/PTPRT/MAPK7/IL6R/MAPK10/CREBBP/OSMR/CSF2RA/RICTOR/PTPRD/PDGFRA
