# Supplementary material for: ARIH2 serves as a potential prognostic biomarker for hepatocellular carcinoma associated with immune infiltration and ferroptosis
Source: Front Immunol. 2025 Apr 7;16:1548691. doi: 10.3389/fimmu.2025.1548691 (PMC12009847; doi:10.3389/fimmu.2025.1548691)
Supplement: Supplementary file 1 [file DataSheet1.zip › Raw data file/Figure 11D.xlsx]

## Sheet: Sheet1
group	CD274, P=4.25e-08	CTLA4, P=0.005	HAVCR2, P=3.29e-05	LAG3, P=0.169	PDCD1, P=0.002	PDCD1LG2, P=0.012	TIGIT,P=0.003	SIGLEC15,P=0.0001
	0.28	0.146	0.214	0.072	0.157	0.13	0.153	0.199
