# Supplementary material for: ARIH2 serves as a potential prognostic biomarker for hepatocellular carcinoma associated with immune infiltration and ferroptosis
Source: Front Immunol. 2025 Apr 7;16:1548691. doi: 10.3389/fimmu.2025.1548691 (PMC12009847; doi:10.3389/fimmu.2025.1548691)
Supplement: Supplementary file 1 [file DataSheet1.zip › Raw data file/Figure 11E.xlsx]

## Sheet: Sheet1
group	CD274		CTLA4		HAVCR2		LAG3		PDCD1		PDCD1LG2		TIGIT		SIGLEC15
low	2.0562	2	1.0563	1	6.6845	1	3.8789	1	1.1437	1	2.338	1	1.2176	1	3.8828
high	1.2526	1	1.3556	1	2.9167	1	2.1091	1	1.7917	1	1.4835	1	1.1931	1	4.4698
high	15.9114	1	8.2093	1	23.3865	1	38.3192	1	14.0431	1	9.0091	1	11.2511	1	5.4995
low	2.0431	1	1.1221	1	7.3613	1	3.7189	1	1.324	1	3.6214	1	1.592	1	1.2273
low	1.7442	1	5.1223	1	14.0798	1	49.1592	1	9.6636	1	2.7239	1	4.6136	1	1.076
high	3.4872	1	1.5558	1	2.296	1	2.9459	1	2.1601	1	6.1349	1	1.568	1	1.1411
low	2.1271	1	1.3155	1	12.4868	1	2.373	1	1.598	1	1.357	1	1.3484	1	3.0276
high	1.2203	1	1.0445	1	1.5933	1	1.608	1	1	1	1.1371	1	1.0313	1	1.0138
high	1.3133	1	1.0547	1	2.0562	1	2.6269	1	1.0558	1	1.3367	1	1.0576	1	3.6457
high	1.659	1	1.2626	1	2.3517	1	2.2202	1	2.1692	1	1.5881	1	1.4025	1	1.2518
high	2.4113	1	4.0376	1	7.1443	1	4.2385	1	2.0891	1	1.4575	1	2.0384	1	2.9866
low	2.3749	1	1.4155	1	9.3364	1	8.9063	1	2.2719	1	3.3225	1	1.7813	1	1.3033
low	2.0164	1	1.3019	1	3.476	1	1.8295	1	1.2607	1	2.4102	1	1.2856	1	1.5765
low	1.4311	1	1.5227	1	4.3375	1	2.8912	1	2.2891	1	2.1499	1	1.8417	1	1.3784
high	5.1538	1	9.2338	1	17.7461	1	33.3291	1	40.2419	1	6.4149	1	11.9929	1	1.1434
low	1.6602	1	1.1267	1	3.6174	1	4.2454	1	1.3325	1	1.9239	1	1.3117	1	1.4156
low	1.5296	1	2.9812	1	2.8237	1	7.1154	1	5.5225	1	1.2753	1	1.9617	1	2.4234
high	3.1833	1	1.2571	1	10.6445	1	3.9168	1	1.4985	1	1.7014	1	1.1536	1	1.9732
high	1.3352	1	3.5061	1	2.3538	1	7.1423	1	2.0714	1	1.3278	1	1.9043	1	1.9456
high	2.8468	1	2.6207	1	8.5585	1	3.6245	1	6.0134	1	3.0946	1	3.7581	1	5.368
low	4.941	1	1.4594	1	2.2856	1	2.0295	1	1.3751	1	1.539	1	1.226	1	1.19
low	1.3737	1	1.568	1	4.3259	1	1.6698	1	1.6406	1	1.4209	1	1.168	1	1.1855
low	1.5686	1	3.9946	1	5.5124	1	10.5246	1	3.6561	1	1.7388	1	2.3766	1	4.7161
high	23.1232	1	2.6758	1	4.8848	1	3.5881	1	2.3822	1	1.7676	1	1.5	1	1.3988
high	2.0982	1	1.0811	1	2.0444	1	1.265	1	1.1655	1	1.9275	1	1.076	1	7.2217
low	1.3585	1	1.8305	1	2.5334	1	7.0148	1	2.1138	1	1.5637	1	2.0837	1	1.265
high	1.8627	1	1.6072	1	3.6664	1	1.947	1	1.6197	1	1.85	1	1.6497	1	1.6508
low	1.2474	1	1.4452	1	2.9775	1	2.829	1	1.7875	1	1.3918	1	1.5005	1	13.1363
low	1.6746	1	1.37	1	9.4228	1	2.1228	1	10.377	1	2.031	1	1.4767	1	7.8109
low	2.6443	1	3.3822	1	7.1767	1	3.3771	1	2.8841	1	3.3407	1	2.9669	1	1.7514
high	2.0269	1	2.447	1	4.3254	1	2.0427	1	2.4339	1	1.9411	1	2.2526	1	6.322
low	1.0871	1	1.5851	1	4.4807	1	4.2779	1	1.3839	1	1.4781	1	1.1615	1	1.389
low	1.14	1	1.1344	1	2.5756	1	1.2635	1	1.1371	1	1.0946	1	1.1511	1	1.6503
low	2.0021	1	3.6771	1	5.2939	1	4.6938	1	2.9428	1	2.6577	1	3.1598	1	1.2953
high	2.3552	1	2.1108	1	8.5173	1	3.3335	1	1.8651	1	2.4404	1	1.8729	1	1.1995
low	1.2709	1	2.1384	1	3.4534	1	2.1023	1	1.918	1	1.6184	1	1.879	1	1.2529
low	1.3966	1	1.662	1	2.1908	1	2.7615	1	1.2702	1	1.2621	1	1.4186	1	3.0126
low	2.38	1	3.3673	1	5.6566	1	10.9861	1	8.8517	1	3.1575	1	6.9212	1	1.1049
high	1.1838	1	1.3087	1	2.0871	1	1.1544	1	1.225	1	1.2328	1	1.2479	1	11.2612
low	1.3995	1	2.5928	1	2.5329	1	3.6439	1	2.5653	1	1.571	1	2.1089	1	1.2196
high	1.3757	1	1.3715	1	4.7564	1	1.7192	1	1.5352	1	1.3269	1	1.2841	1	1.2169
low	5.4945	1	1.3145	1	5.465	1	3.1607	1	1.3811	1	1.8993	1	1.2624	1	1.0854
low	1.5238	1	3.1505	1	7.0661	1	21.946	1	12.8851	1	2.1796	1	1.7752	1	1.052
low	10.6241	1	1.3799	1	2.5505	1	2.6961	1	2.1632	1	5.5134	1	1.2002	1	1.8251
low	1.3743	1	1	1	2.1532	1	1.8004	1	1.0667	1	1.273	1	1.1377	1	1.0507
high	11.1361	1	8.9158	1	28.9858	1	17.3612	1	9.9641	1	10.9088	1	11.048	1	1.4436
low	1.9868	1	1.3157	1	5.207	1	1.9524	1	2.9828	1	1.8548	1	1.6229	1	1.1808
high	2.4209	1	1.1375	1	4.5429	1	2.5248	1	1.2573	1	1.7261	1	1.1611	1	7.4566
low	2.273	1	1.0489	1	5.168	1	3.9091	1	1.5985	1	3.2363	1	1.3091	1	1.5155
high	2.302	1	1.4544	1	4.9636	1	2.2151	1	1.4005	1	2.6904	1	1.4282	1	1.1666
high	1.6514	1	3.6692	1	3.8197	1	4.452	1	2.7423	1	1.3597	1	2.5207	1	1.1641
high	11.3939	1	7.7946	1	28.4849	1	13.1216	1	16.849	1	8.2125	1	7.5174	1	3.7436
low	4.1789	1	2.851	1	8.8468	1	7.8229	1	3.9892	1	5.5463	1	3.487	1	4.2941
low	2.7519	1	1.1868	1	3.639	1	2.5962	1	1.2097	1	2.3974	1	1.3348	1	1.5564
high	1.5809	1	1	1	2.1006	1	1.2603	1	1.1264	1	1.2907	1	1.1306	1	2.6912
low	2.6863	1	2.5276	1	8.3426	1	2.9612	1	4.0437	1	3.6244	1	1.6134	1	1.3385
high	1.6011	1	1.3743	1	4.3039	1	1.7426	1	1.6366	1	1.6312	1	1.1315	1	1.4838
high	1.826	1	1.1001	1	2.4012	1	2.8701	1	1.3577	1	1.5434	1	1.2111	1	7.9699
low	2.5393	1	7.9869	1	17.357	1	16.0841	1	6.8338	1	3.3085	1	4.687	1	6.9458
high	2.4341	1	9.2867	1	11.0971	1	23.1014	1	16.778	1	3.2511	1	7.2136	1	1.138
high	2.5627	1	1.033	1	3.5037	1	4.3932	1	1.2355	1	2.6533	1	1.1506	1	13.3945
high	1.8425	1	1.0588	1	2.9394	1	5.1592	1	1.06	1	1.207	1	1.0723	1	25.9579
high	3.502	1	3.2195	1	5.921	1	3.4205	1	4.1561	1	2.0886	1	2.1249	1	1.3612
low	6.1808	1	1.2586	1	12.3703	1	4.9696	1	1.6292	1	5.9007	1	1.8106	1	1.1851
low	1.3103	1	1.1264	1	3.2369	1	1.3539	1	1.2763	1	1.8736	1	1.0951	1	5.3793
high	1.7365	1	1.82	1	5.9546	1	2.1484	1	2.1831	1	2.0948	1	1.5265	1	1.5439
high	1.8597	1	1.055	1	2.8326	1	2.8877	1	1.0561	1	1.4357	1	1.2223	1	1.1707
low	1.8098	1	1.1413	1	2.3181	1	1.4618	1	1.1442	1	1.7046	1	1.2151	1	1.0292
low	3.976	1	2.6187	1	6.4397	1	5.884	1	3.0162	1	3.9324	1	3.1326	1	1.768
high	2.0986	1	1.0426	1	2.0644	1	4.7143	1	1.5217	1	1.1125	1	1.0599	1	1.0793
low	2.1308	1	1.5801	1	4.6531	1	2.258	1	1.7448	1	2.5149	1	1.5063	1	1.1626
high	1.6259	1	1.8738	1	4.0079	1	1.7649	1	2.1518	1	1.2563	1	1.7419	1	1.3614
high	2.471	1	1.7951	1	12.7998	1	2.6319	1	2.5948	1	2.0132	1	2.1173	1	8.9951
high	1.6675	1	2.2243	1	8.0189	1	6.4631	1	4.3996	1	1.451	1	2.4505	1	2.7136
high	1.6363	1	3.1859	1	6.7184	1	2.1931	1	2.0498	1	2.98	1	1.8584	1	5.6074
low	1.4561	1	1.3853	1	2.4235	1	1.9688	1	1.411	1	1.3852	1	1.3261	1	1.0543
low	4.3139	1	4.0093	1	20.2752	1	6.8017	1	3.9349	1	7.0836	1	3.4157	1	2.8199
high	1.2873	1	1	1	1.8863	1	1.8406	1	1.0662	1	1.0571	1	1.0342	1	20.5473
low	1.2208	1	1	1	3.0711	1	1.2375	1	1.0865	1	1.2238	1	1.0596	1	6.2953
high	1.3971	1	1.1089	1	2.832	1	1.3241	1	1.0834	1	1.575	1	1.153	1	3.6183
high	1.2271	1	1.327	1	2.8589	1	2.0685	1	1.4226	1	1.2877	1	1.1149	1	52.5554
low	1.3972	1	1.7625	1	3.0574	1	3.6564	1	1.7392	1	1.4026	1	1.4152	1	7.4105
high	1.3464	1	1.19	1	4.3336	1	9.0276	1	1.3878	1	1.4459	1	1.1669	1	2.4147
low	2.2176	1	2.2749	1	10.0426	1	3.4365	1	3.2768	1	2.3088	1	1.5226	1	1.0824
high	2.264	1	3.7086	1	11.9594	1	1.7706	1	1.8638	1	1.869	1	2.0904	1	1.6477
high	1.628	1	1.0473	1	2.0866	1	4.1118	1	1.3859	1	2.3311	1	1.0997	1	2.5399
low	1.6808	1	1.3267	1	2.3062	1	2.5392	1	1.5759	1	2.0455	1	1.4488	1	1.8662
high	10.3196	1	1.9174	1	12.8344	1	4.0516	1	3.1326	1	16.9439	1	1.6715	1	2.1069
high	1.6573	1	1.53	1	4.5477	1	1.7422	1	1.6954	1	1.3331	1	1.4345	1	7.6236
high	1.8053	1	3.4358	1	6.5239	1	3.8209	1	3.3423	1	1.948	1	4.6371	1	6.5222
high	2.9108	1	1.7509	1	6.2533	1	1.6472	1	1.619	1	1.5337	1	1.7611	1	4.9246
low	1.3261	1	1.5564	1	2.8535	1	2.1689	1	1.5323	1	1.3366	1	1.2199	1	1.6473
high	1.9822	1	2.6083	1	2.792	1	2.6699	1	3.0091	1	1.7076	1	1.4579	1	16.381
high	3.1201	1	4.2775	1	9.8784	1	3.1185	1	2.654	1	1.8557	1	2.9613	1	1.4246
high	3.1744	1	3.2235	1	8.615	1	3.9502	1	49.5271	1	3.1282	1	4.5497	1	3.0573
low	1.896	1	1.7276	1	5.1428	1	6.0491	1	2.4176	1	2.2224	1	1.674	1	10.2349
high	4.8318	1	2.1453	1	11.2253	1	2.3011	1	1.4935	1	1.7839	1	1.6528	1	2.8161
high	2.7581	1	3.9724	1	9.1897	1	6.5289	1	4.5073	1	3.2341	1	3.6108	1	2.8251
low	1.6902	1	8.5355	1	7.0504	1	10.7419	1	9.7605	1	1.8501	1	5.9265	1	1.1713
high	1.6102	1	1.1874	1	2.1081	1	2.0499	1	1.2391	1	1.2061	1	1.1481	1	1.0727
high	1.7438	1	3.0748	1	11.9101	1	4.6088	1	5.5762	1	2.0404	1	2.552	1	2.5365
high	1.6593	1	1.8644	1	5.8128	1	1.7782	1	2.0081	1	1.4346	1	1.4555	1	16.2469
low	1.3796	1	1.094	1	1.6733	1	1.214	1	1.048	1	1.2068	1	1.0743	1	13.5122
low	1.9415	1	1.5561	1	5.5388	1	3.6481	1	1.4824	1	2.2478	1	2.0746	1	2.0697
low	1.6505	1	1.5203	1	4.6515	1	4.4493	1	1.4602	1	2.0683	1	1.3534	1	1.2798
low	1.6504	1	1.072	1	10.6942	1	1.5548	1	1.2205	1	1.5282	1	1.2025	1	3.5326
high	2.1207	1	2.4735	1	4.6717	1	3.3526	1	2.6241	1	1.9076	1	3.3297	1	2.0423
low	2.1058	1	1.3924	1	2.7708	1	1.6371	1	1.2913	1	1.7848	1	1.282	1	8.2496
low	2.8881	1	1.2979	1	5.5318	1	2.8774	1	1.5911	1	3.5339	1	1.5349	1	1.5853
high	1.4307	1	1.7916	1	5.0786	1	1.6529	1	1.1616	1	1.6192	1	1.4017	1	1.1091
high	1.7637	1	1.8663	1	5.3065	1	2.2132	1	2.3601	1	2.5245	1	1.3512	1	15.0163
high	1.7711	1	1.2114	1	1.8453	1	2.8324	1	9.1728	1	1.3721	1	1.2414	1	6.9859
high	8.7548	1	15.9156	1	25.4827	1	37.1568	1	27.974	1	5.7187	1	14.5592	1	1.2182
high	1.3009	1	2.3479	1	3.8225	1	2.2585	1	2.1136	1	1.4707	1	1.7517	1	1.1062
high	3.6503	1	7.7477	1	9.9913	1	7.3002	1	5.0169	1	2.9792	1	5.4968	1	1.3323
low	1.9418	1	3.4914	1	9.4169	1	2.8218	1	2.9575	1	2.552	1	2.4408	1	1.8208
low	1.3059	1	1.1417	1	1.5396	1	1.8223	1	1.0413	1	1.2138	1	1.0142	1	1.1884
low	1.3807	1	1.6394	1	3.7995	1	1.3838	1	1.3729	1	1.8038	1	1.3273	1	1.5101
low	3.233	1	6.6926	1	6.2321	1	15.1442	1	13.6685	1	4.0175	1	6.6145	1	1.5319
low	1.8585	1	1.0464	1	2.0826	1	1.6014	1	1.1658	1	1.6945	1	1.0734	1	1.9794
high	1.1931	1	1.6845	1	2.3491	1	2.378	1	7.1409	1	1.1757	1	1.3206	1	12.5727
high	1.1536	1	1.1966	1	1.9823	1	2.3307	1	97.1909	1	1.2595	1	1.1036	1	10.8998
low	1.4416	1	1.9326	1	6.1025	1	2.8998	1	2.6439	1	2.1439	1	1.7943	1	9.3815
low	1.6313	1	2.5219	1	6.6709	1	5.5986	1	3.6749	1	2.4632	1	2.01	1	1.2973
high	2.1126	1	1	1	2.2545	1	2.7121	1	1.0574	1	1.272	1	1.1382	1	1.1395
low	1.4027	1	1.0215	1	1.9586	1	1.421	1	1.0877	1	1.4346	1	1.1584	1	1.2398
high	1.9537	1	4.949	1	6.6977	1	8.1423	1	10.3411	1	3.0941	1	4.7213	1	11.7097
high	1.2908	1	1.7857	1	4.1684	1	2.39	1	1.844	1	1.3093	1	1.3705	1	1.1026
high	4.8348	1	3.4925	1	17.2006	1	1.9336	1	2.1831	1	4.2643	1	2.283	1	1.3417
high	2.9434	1	4.7907	1	11.2226	1	3.3596	1	3.4869	1	2.6148	1	3.5897	1	1.616
low	1.9028	1	1.2294	1	4.3792	1	3.4987	1	1.3121	1	3.0633	1	1.7522	1	1.6009
high	2.8426	1	1.9769	1	14.1743	1	1.5661	1	1.55	1	4.9127	1	1.5089	1	1.0418
high	3.8672	1	3.6807	1	12.3241	1	8.9081	1	7.7518	1	3.8858	1	4.3365	1	5.0343
high	1.588	1	1.0513	1	2.2648	1	3.048	1	1.4713	1	1.5869	1	1.2524	1	3.6424
low	1.9116	1	1.9671	1	3.9302	1	2.6125	1	1.611	1	2.4994	1	2.1812	1	1.1286
low	1.1671	1	1	1	1.114	1	2.3478	1	1.0218	1	1.0753	1	1.0301	1	1.0133
high	4.1835	1	2.6814	1	158.435	1	6.1399	1	7.8305	1	7.9139	1	3.9196	1	1.4614
low	1.9226	1	1.4739	1	6.3179	1	6.2924	1	1.6873	1	3.129	1	1.666	1	2.4857
high	2.1126	1	1.2974	1	2.8372	1	1.265	1	1.2207	1	1.1903	1	1.1995	1	10.9134
low	2.3472	1	2.9475	1	6.4029	1	7.953	1	3.3784	1	4.6521	1	2.3124	1	1.2377
high	3.9413	1	8.5748	1	13.8683	1	18.479	1	17.4302	1	4.1236	1	11.4489	1	1.3815
high	3.1831	1	2.2357	1	34.934	1	4.7623	1	3.1931	1	3.5529	1	2.4157	1	3.9335
low	1.6975	1	1.2114	1	2.925	1	3.4797	1	1.7012	1	2.0542	1	1.4457	1	1.3498
high	1.7918	1	1.3088	1	3.9749	1	1.948	1	1.7756	1	1.7733	1	1.5174	1	12.8925
low	1.2659	1	1.0213	1	2.2471	1	1.8788	1	1.1737	1	1.262	1	1.2092	1	1.1584
high	1.9629	1	1.8036	1	5.7117	1	2.5757	1	1.7654	1	2.0136	1	2.0917	1	1.1828
high	3.3944	1	8.4936	1	28.3758	1	15.0452	1	6.6288	1	7.3732	1	7.5966	1	1.2247
high	12.1208	1	16.1275	1	26.8957	1	51.9299	1	41.4535	1	18.1005	1	38.3204	1	3.4436
low	6.0939	1	2.293	1	11.7953	1	3.3768	1	2.2783	1	3.8444	1	1.3265	1	1.2256
low	9.6923	1	1.968	1	8.3397	1	3.7436	1	1.4469	1	3.535	1	1.1296	1	1.0572
low	1.4123	1	1.7914	1	2.2562	1	2.0921	1	1.3088	1	1.1639	1	1.2045	1	1.1155
low	3.3575	1	2.5565	1	11.1783	1	3.9066	1	4.0298	1	2.2682	1	2.1748	1	2.0194
high	1.2153	1	1.9537	1	2.2708	1	3.048	1	2.3301	1	1.2797	1	1.6366	1	2.5779
high	2.1654	1	1.5308	1	7.7955	1	2.1417	1	1.9287	1	4.5032	1	1.4396	1	1.4941
low	2.2547	1	2.2303	1	9.0467	1	1.995	1	2.0787	1	2.479	1	2.0715	1	9.4292
high	1.9406	1	1.148	1	6.5808	1	1.7462	1	1.1208	1	1.2084	1	1.1664	1	1.0918
low	5.6575	1	2.6537	1	16.4254	1	5.0894	1	3.6106	1	3.3419	1	2.7794	1	1.2726
low	1.7927	1	1.9222	1	7.1441	1	1.9041	1	2.4352	1	3.0692	1	1.7209	1	1.1717
low	1.4248	1	1.55	1	5.3085	1	1.6109	1	1.5032	1	1.9512	1	1.1399	1	1.0471
high	1.398	1	2.0441	1	5.971	1	4.2989	1	3.6507	1	2.1876	1	1.7157	1	2.1218
high	3.2287	1	4.8948	1	18.1813	1	3.4587	1	3.9509	1	5.0762	1	3.7264	1	1.4211
low	1.721	1	2.384	1	3.3053	1	5.1796	1	3.5894	1	2.0656	1	1.8814	1	1.0895
high	2.1319	1	2.0419	1	3.9461	1	2.3792	1	1.7132	1	1.3354	1	1.4866	1	1.4179
low	1.3681	1	1.0244	1	1.8928	1	2.8939	1	1.1243	1	1.2144	1	1.2739	1	1.1663
low	1.9575	1	1	1	2.0038	1	2.8991	1	1.5843	1	1.6099	1	1.2858	1	1.0935
low	1.361	1	1.1027	1	2.9834	1	1.9704	1	1.5238	1	1.2936	1	1.2074	1	1.2548
low	1.5688	1	4.5874	1	7.9834	1	21.9929	1	10.4868	1	3.3607	1	3.5866	1	2.3936
low	1.4542	1	1.2833	1	3.7445	1	2.1599	1	1.4226	1	2.1123	1	1.513	1	1.2164
low	3.4641	1	1.4038	1	6.9187	1	3.1207	1	2.2362	1	3.2842	1	1.9222	1	1.3579
high	2.0037	1	4.652	1	8.7018	1	2.913	1	4.316	1	2.0374	1	3.7177	1	1.2498
low	1.7573	1	1.5022	1	14.2952	1	1.7774	1	1.4585	1	1.5349	1	1.5015	1	1.1312
low	2.4784	1	1.3922	1	3.1982	1	2.3249	1	1.3061	1	1.8527	1	1.1459	1	1.4152
low	1.5583	1	1.2027	1	3.0455	1	2.1155	1	1.4434	1	1.3823	1	1.3053	1	1.1977
low	1.4382	1	1.0443	1	2.4895	1	1.992	1	1.1129	1	1.2143	1	1.07	1	2.3048
high	1.6809	1	1.0363	1	1.6531	1	1.2542	1	1.0741	1	1.1917	1	1.0383	1	1.5632
low	1.1659	1	1.7432	1	3.1044	1	2.2453	1	1	1	1.1168	1	1.2798	1	1.0659
low	2.6063	1	1.4111	1	2.2326	1	1.3599	1	1.2098	1	1.6331	1	1.1083	1	1.8609
high	1.5184	1	1.0237	1	1.9156	1	1.9624	1	1.0725	1	1.5838	1	1.1249	1	3.367
high	33.1176	1	6.0602	1	46.3377	1	39.0434	1	14.1475	1	137.065	1	9.6493	1	1.3467
low	2.6163	1	7.6125	1	13.9456	1	26.5743	1	8.89	1	3.4169	1	4.324	1	1.0631
low	3.2633	1	1.4746	1	4.7703	1	3.2754	1	1.7079	1	2.6384	1	1.6285	1	1.4984
high	1.749	1	1.3728	1	2.2772	1	1.8949	1	1.0815	1	1.6326	1	1.4397	1	1.7765
low	4.312	1	10.475	1	24.5032	1	37.3952	1	28.5276	1	5.9699	1	10.8025	1	1.4213
low	2.0503	1	2.4617	1	5.7685	1	3.0471	1	1.9259	1	2.5967	1	1.8677	1	1.8131
high	1.4786	1	1.3626	1	3.7866	1	1.5925	1	1.074	1	1.5957	1	1.2633	1	2.47
high	1.8426	1	1.7973	1	4.0507	1	2.356	1	1.6277	1	2.6838	1	1.5843	1	2.7386
high	8.726	1	8.6785	1	51.3403	1	3.3079	1	3.8624	1	12.2918	1	5.0158	1	7.9615
low	1.3581	1	1.3437	1	1.6693	1	2.8327	1	1.1619	1	1.1861	1	1.2322	1	1.7545
low	1.4462	1	1.6567	1	2.5599	1	3.3193	1	1.4371	1	1.5527	1	1.2307	1	3.2145
high	3.6975	1	6.3138	1	16.1728	1	13.1693	1	14.3079	1	5.0078	1	6.7627	1	2.2784
low	1.5372	1	1.0917	1	2.1909	1	2.8294	1	1.1871	1	2.0889	1	1.2496	1	1.3839
low	2.0923	1	2.3585	1	4.0105	1	3.2542	1	2.4466	1	1.9095	1	1.9961	1	11.793
low	2.7078	1	2.5282	1	6.3373	1	2.26	1	2.2829	1	2.1278	1	1.892	1	1.3671
high	6.1443	1	8.0242	1	18.721	1	22.6921	1	14.4667	1	7.9308	1	7.7531	1	1.2553
low	2.1119	1	2.272	1	3.7723	1	13.5157	1	3.4422	1	1.626	1	1.8938	1	3.5015
high	1.303	1	1.4885	1	3.1543	1	2.3358	1	1.4511	1	1.6755	1	1.5966	1	1.3753
high	2.9128	1	1.5832	1	2.6837	1	2.8604	1	1.3086	1	1.8173	1	1.0835	1	1.134
high	8.5101	1	18.7896	1	22.1744	1	42.2388	1	34.7845	1	12.3225	1	15.9582	1	3.5734
high	2.6135	1	1.5068	1	3.5889	1	2.0253	1	1.4598	1	1.9663	1	1.2473	1	1.0524
high	1.9614	1	1.6758	1	4.4289	1	2.0557	1	1.557	1	1.9149	1	1.4018	1	1.129
high	3.6042	1	1.562	1	3.1679	1	3.3614	1	1.6943	1	1.4946	1	1.0624	1	1.0367
high	2.1011	1	2.3172	1	11.8987	1	3.1451	1	3.626	1	2.4825	1	2.0763	1	8.8119
low	1.3161	1	1.3767	1	3.6907	1	1.8792	1	1.4911	1	1.313	1	1.1911	1	1.1428
low	1.4706	1	1.6541	1	4.3619	1	2.1124	1	1.1907	1	1.2193	1	1.2298	1	1.3286
high	7.593	1	15.9553	1	49.4684	1	48.7629	1	13.1662	1	10.9293	1	11.2372	1	1.4436
high	1.6364	1	1.0461	1	3.3803	1	1.8716	1	1.1882	1	1.3042	1	1.1863	1	11.5545
low	2.5997	1	2.9051	1	9.4112	1	3.1703	1	2.5379	1	2.8765	1	1.939	1	1.1411
high	2.003	1	1.547	1	3.5948	1	1.6588	1	1.134	1	2.7713	1	1.4459	1	5.3036
low	2.6932	1	1.6661	1	9.467	1	11.8022	1	3.3926	1	4.4228	1	2.7879	1	2.5539
high	1.4927	1	2.1139	1	2.7363	1	1.883	1	1.622	1	1.3329	1	1.4283	1	1.1695
low	1.314	1	1.2511	1	9.5	1	2.8466	1	1.6151	1	1.5746	1	1.2647	1	3.9762
high	1.7538	1	4.4109	1	6.0098	1	16.1271	1	5.0609	1	2.4779	1	3.3332	1	8.7118
low	1.9522	1	1.0993	1	4.4681	1	4.9929	1	1.1419	1	2.5035	1	1.3281	1	1.4808
low	1.5567	1	1.0356	1	2.1749	1	2.397	1	1.0909	1	1.3918	1	1.169	1	1.2763
high	1.5336	1	1.5122	1	3.7085	1	3.4209	1	2.1107	1	1.2817	1	1.4386	1	2.3109
low	1.2768	1	1.3454	1	2.1152	1	3.8465	1	1.1356	1	1.4909	1	1.1867	1	20.5837
low	2.5015	1	1.5111	1	5.7669	1	4.135	1	2.0431	1	2.3671	1	2.0055	1	1.1649
high	2.4534	1	3.9778	1	10.473	1	2.6156	1	2.5879	1	2.5344	1	2.0556	1	1.1165
low	1.4044	1	1	1	1.7077	1	1.0858	1	1.0208	1	1.1078	1	1.0144	1	1.038
low	1.9415	1	4.5118	1	7.1573	1	6.4793	1	7.6018	1	2.8613	1	4.3335	1	2.3125
low	2.1292	1	1.3986	1	4.2701	1	3.1983	1	9.4922	1	2.2716	1	1.5865	1	5.4212
low	2.1373	1	2.1598	1	5.7727	1	7.1311	1	3.7617	1	3.7015	1	2.5341	1	1.3669
low	1.7484	1	1.266	1	3.9542	1	3.5709	1	1.5249	1	2.2017	1	1.5234	1	1.8144
high	1.6624	1	1.8478	1	6.5212	1	2.0834	1	2.8817	1	2.3614	1	1.6255	1	1.2367
high	1.6379	1	1.3401	1	2.8884	1	1.7939	1	1.2083	1	1.5986	1	1.47	1	1.197
low	1.7455	1	1.2226	1	4.0722	1	1.579	1	1.1298	1	1.9234	1	1.1229	1	2.4602
high	2.3138	1	5.4254	1	19.4196	1	14.1954	1	8.1869	1	3.3029	1	3.2402	1	1.4724
low	2.5659	1	1.2298	1	6.6128	1	2.9441	1	1.5666	1	3.2913	1	1.6592	1	1.3683
low	1.9473	1	1	1	3.8761	1	3.89	1	1.1775	1	3.2401	1	1.6778	1	1.4611
low	1.5624	1	1.4559	1	6.7548	1	2.6465	1	3.522	1	2.5201	1	1.4468	1	4.3645
low	3.3899	1	2.7338	1	11.5027	1	1.9713	1	1.6805	1	4.0512	1	2.059	1	3.7307
low	2.2383	1	1.2732	1	3.3666	1	1.4975	1	1.3904	1	1.9136	1	1.2208	1	1.9324
high	2.1028	1	2.6306	1	6.127	1	2.6026	1	2.8392	1	2.1579	1	1.4221	1	1.3905
low	1.8537	1	2.683	1	5.8688	1	3.171	1	2.2655	1	1.9743	1	1.8403	1	1.0824
high	1.2007	1	1.6164	1	2.8224	1	1.5126	1	1.0786	1	1.1017	1	1.0677	1	1.239
low	1.2362	1	1.4267	1	5.0333	1	2.2139	1	1.2177	1	1.5163	1	1.2342	1	1.182
low	1.4063	1	1.1671	1	2.3114	1	1.5201	1	1.6822	1	1.6699	1	1.1435	1	1.2765
high	1.941	1	1.1372	1	2.7367	1	1.4643	1	1.5834	1	1.503	1	1.0964	1	4.5894
low	1.8847	1	1.9341	1	5.4694	1	4.6272	1	2.2565	1	1.6351	1	1.5967	1	1.3425
low	1.2726	1	1.0388	1	1.5294	1	3.0899	1	1.0593	1	1.1876	1	1.0477	1	1.2405
low	1.3529	1	1.0616	1	1.4309	1	1.6685	1	1.2514	1	1.0271	1	1.0974	1	3.14
high	1.9342	1	1.2049	1	2.8946	1	2.0764	1	1.9412	1	1.2029	1	1.243	1	1.0954
high	2.1874	1	8.0322	1	9.2072	1	9.4054	1	7.1371	1	2.579	1	4.6549	1	1.1655
high	1.8161	1	2.6872	1	3.8303	1	1.8017	1	1.7687	1	2.2725	1	1.6139	1	1.5421
low	1.3439	1	1.3445	1	3.3906	1	4.5981	1	2.1718	1	1.3031	1	1.6455	1	1.1781
low	2.1391	1	1.1988	1	3.7814	1	5.9883	1	1.8453	1	2.3411	1	1.3492	1	1.1028
high	1.8599	1	2.0106	1	11.5489	1	4.8216	1	1.7219	1	1.7707	1	1.7101	1	1.7107
low	1.2746	1	1.671	1	5.167	1	4.6749	1	1.6603	1	1.3374	1	1.2863	1	1.5947
low	2.5929	1	1.5198	1	8.7825	1	2.3704	1	2.1234	1	4.1212	1	1.3653	1	1.9297
low	1.9316	1	1.8564	1	2.6949	1	2.6932	1	2.0795	1	1.2881	1	1.9292	1	1.1719
low	1.5305	1	1.0769	1	2.9586	1	3.1124	1	1.2353	1	2.285	1	1.4996	1	1.2861
high	1.667	1	1.4175	1	2.7989	1	1.7992	1	1.3693	1	2.2247	1	1.5281	1	2.2262
high	1.1282	1	1.3384	1	3.0289	1	1.8832	1	87.5145	1	1.0541	1	1.1189	1	4.4164
high	2.5836	1	3.5545	1	7.1441	1	15.9011	1	8.8729	1	2.3487	1	4.0964	1	3.2032
high	1.4109	1	1.4733	1	5.2672	1	1.9058	1	1.2898	1	1.8329	1	1.4323	1	1.7635
high	2.2043	1	8.706	1	15.6323	1	19.9639	1	14.8463	1	3.1069	1	4.452	1	1.1878
high	2.3039	1	8.6398	1	10.426	1	19.8694	1	19.9248	1	1.4405	1	8.2648	1	1.108
low	1.7435	1	1.1204	1	4.7922	1	3.1675	1	1.4914	1	2.8763	1	1.5135	1	1.1067
high	1.7898	1	1.2135	1	4.9265	1	2.6149	1	1.4358	1	2.4092	1	1.3901	1	1.5565
high	1.4861	1	1.3531	1	2.2939	1	3.8258	1	1.2831	1	1.2219	1	1.062	1	9.6226
low	3.328	1	1.2317	1	13.5931	1	7.4441	1	1.5067	1	6.0974	1	1.7908	1	1.2259
low	1.1719	1	1.4676	1	2.6859	1	1.9052	1	1.2245	1	1.1936	1	1.1256	1	1
high	1.3693	1	2.0339	1	4.1096	1	2.8204	1	4.4366	1	1.4159	1	1.7784	1	2.3563
low	2.0821	1	3.0594	1	4.3238	1	4.1951	1	4.8228	1	3.109	1	3.4514	1	2.432
low	2.2714	1	1.1606	1	6.3273	1	2.754	1	1.5243	1	3.4725	1	1.4231	1	1.2491
high	1.6003	1	1.5488	1	10.238	1	2.4347	1	2.3814	1	1.6921	1	1.3792	1	1.1702
low	1.2505	1	2.0305	1	8.3231	1	3.8863	1	2.7877	1	1.3627	1	1.2172	1	2.5984
high	6.4401	1	11.9028	1	33.1925	1	25.0412	1	25.6824	1	7.2133	1	9.9444	1	1.8225
high	1.366	1	1.8281	1	5.7815	1	2.4409	1	74.7511	1	1.3754	1	1.238	1	8.5669
high	1.7987	1	2.8647	1	7.7086	1	2.4508	1	4.9327	1	1.6563	1	1.3931	1	8.0961
high	1.8056	1	1	1	2.3206	1	2.9219	1	1.0667	1	1.6517	1	1.0383	1	9.7307
high	1.4766	1	1.4158	1	7.52	1	1.9318	1	1.679	1	1.8538	1	1.0682	1	1.0516
high	13.1152	1	2.6157	1	6.5187	1	6.2905	1	7.2469	1	3.6031	1	3.1587	1	5.5747
low	1.92	1	1.0376	1	2.1766	1	1.7367	1	1.1534	1	1.1323	1	1.0792	1	1.6761
high	1.2623	1	1.2915	1	2.2006	1	1.965	1	1.8113	1	1.3265	1	1.419	1	1.559
high	1.4326	1	1.1311	1	5.5719	1	2.1937	1	11.7495	1	1.2308	1	1.3225	1	35.4685
high	2.9305	1	8.2794	1	20.3643	1	18.7392	1	14.3176	1	3.7019	1	4.6549	1	1.2956
low	1.7334	1	1.4285	1	7.5933	1	2.6289	1	2.0203	1	2.9032	1	1.4803	1	1.2405
high	1.2978	1	1.2382	1	2.3491	1	1.734	1	1.1945	1	1.4192	1	1.1674	1	4.0152
low	1.6638	1	1.4941	1	5.1585	1	2.1291	1	1.3716	1	1.2975	1	1.3015	1	2.9364
high	1.2298	1	2.1274	1	1.7348	1	5.1877	1	1.3251	1	1.2588	1	1.2153	1	1.1217
high	1.8437	1	1.03	1	2.6985	1	2.6172	1	1.1224	1	2.0029	1	1.0843	1	1.5583
high	4.7354	1	11.2808	1	16.9949	1	17.5244	1	8.4506	1	4.2941	1	7.452	1	18.3803
high	2.48	1	3.1134	1	19.4435	1	2.6983	1	2.2728	1	2.2804	1	2.2781	1	2.4618
high	1.5739	1	2.1995	1	2.8756	1	4.7371	1	3.2234	1	1.3016	1	1.9203	1	1.1671
low	1.2954	1	2.134	1	4.2581	1	3.2829	1	2.8805	1	1.8107	1	1.6723	1	4.5619
high	2.7027	1	7.4255	1	9.0036	1	16.9831	1	19.2463	1	2.8191	1	7.6842	1	1.936
low	2.9924	1	1.3201	1	9.5427	1	2.522	1	1.6018	1	4.2469	1	2.0655	1	1.1568
high	1.5019	1	1	1	2.3307	1	1.724	1	1.048	1	1.5996	1	1.0991	1	3.3911
high	1.4562	1	1.6811	1	2.88	1	2.0902	1	3.1515	1	1.371	1	1.3077	1	3.6564
low	1.3858	1	1.192	1	5.7327	1	3.5544	1	1.3079	1	1.5792	1	1.2409	1	1.5786
low	1.2154	1	1.4135	1	2.2292	1	2.3588	1	1.9089	1	1.14	1	1.2012	1	1.0789
high	1.684	1	3.7411	1	7.5839	1	4.4519	1	2.4104	1	1.6689	1	2.74	1	1.1715
low	1.647	1	1.8279	1	4.0339	1	1.7428	1	1.5545	1	1.3415	1	1.3273	1	1.0803
high	2.741	1	1.2872	1	6.2535	1	2.7187	1	1.6395	1	2.4245	1	1.477	1	4.5479
low	2.4988	1	1.2398	1	6.655	1	2.998	1	1.5383	1	3.9326	1	1.6739	1	1.5058
high	2.7169	1	2.0907	1	4.9178	1	4.5367	1	4.0247	1	2.9613	1	2.1663	1	1.9416
low	2.3964	1	1.7818	1	7.1764	1	3.4768	1	2.2918	1	4.6037	1	2.5566	1	1.5082
high	2.2324	1	1.2957	1	4.0917	1	37.0636	1	1.2321	1	1.7206	1	1.2078	1	1.4375
low	2.4512	1	1.0232	1	8.888	1	3.9586	1	1.4027	1	3.5738	1	1.3752	1	1.6914
low	1.2057	1	1.1663	1	4.2544	1	1.4803	1	1.2758	1	1.2195	1	1.1168	1	1.4256
high	1.2731	1	1.2776	1	2.7055	1	6.8529	1	2.6681	1	1.5699	1	1.5635	1	7.4299
low	1.4747	1	1.1772	1	1.7251	1	1.4785	1	1.1033	1	1.2673	1	1.1067	1	3.5598
low	1.6346	1	1.171	1	2.9791	1	2.8108	1	1.2399	1	1.5641	1	1.4205	1	1.4774
high	2.1397	1	3.0403	1	7.0106	1	3.5132	1	12.4391	1	2.5357	1	2.7532	1	4.752
low	1.531	1	1	1	2.7829	1	2.0262	1	1.0325	1	1.1682	1	1.0224	1	6.6926
low	3.4267	1	1.647	1	7.5377	1	5.0322	1	1.7923	1	2.9167	1	1.6213	1	1.3345
high	2.9268	1	2.8904	1	10.7611	1	3.9641	1	2.9711	1	3.3686	1	3.0647	1	1.5355
low	3.4726	1	3.8305	1	8.7464	1	22.1626	1	10.1544	1	4.9467	1	5.1002	1	1.8106
high	3.3244	1	3.1149	1	5.0038	1	4.1606	1	2.6055	1	3.2014	1	2.9754	1	2.6963
low	1.4969	1	1.2525	1	1.9346	1	3.4755	1	2.1166	1	1.4197	1	1.3844	1	21.3498
high	2.4076	1	4.1789	1	10.0012	1	6.4909	1	9.7048	1	3.331	1	4.4064	1	2.5779
high	1.5297	1	1.1396	1	2.9925	1	1.5724	1	1	1	1.2456	1	1.0771	1	4.8102
low	3.5297	1	1.1704	1	6.3214	1	3.2521	1	1.5869	1	1.8434	1	1.3742	1	1.1454
low	1.918	1	1.1627	1	2.8965	1	2.7086	1	1.3597	1	1.5964	1	1.1714	1	1.7738
low	1.4717	1	2.8367	1	2.3271	1	3.8803	1	1.9504	1	1.4097	1	1.9362	1	1.1766
high	1.8439	1	1.7147	1	3.6823	1	2.4179	1	1.5348	1	1.7966	1	1.385	1	2.2712
low	1.1235	1	1.0237	1	1.8686	1	2.7097	1	1	1	1.1669	1	1.0416	1	3.8827
low	1.2171	1	1.6733	1	2.0253	1	3.4022	1	1.7525	1	1.2821	1	1.6871	1	1.0796
high	3.8011	1	11.8562	1	19.0824	1	37.1371	1	14.1853	1	5.5745	1	7.4734	1	1.1265
high	2.3465	1	2.1249	1	4.524	1	2.4078	1	2.0747	1	1.5054	1	1.5466	1	1.1337
low	1.8103	1	1.4482	1	3.1955	1	1.8861	1	1.4574	1	1.7655	1	1.1945	1	1.3271
low	1.5024	1	1.629	1	6.0983	1	4.1271	1	2.6046	1	2.4389	1	1.8323	1	1.2732
high	1.5297	1	3.1788	1	9.497	1	4.6821	1	5.2098	1	1.8436	1	1.8472	1	1.2524
high	1.9672	1	1.1451	1	4.6725	1	2.5846	1	1.6217	1	4.9569	1	1.8052	1	1.162
low	4.0642	1	7.7761	1	16.0613	1	17.2744	1	8.7095	1	4.6029	1	3.8366	1	1.6441
low	1.9316	1	6.271	1	7.0202	1	14.413	1	10.7255	1	1.4969	1	3.2901	1	1.073
low	2.224	1	1	1	1.3182	1	2.7524	1	1.0975	1	2.9162	1	1.0604	1	20.6278
low	2.4201	1	1.3528	1	8.3078	1	2.7518	1	1.1309	1	2.8344	1	1.2479	1	2.0348
high	1.3446	1	1.1837	1	4.2684	1	1.7848	1	1.45	1	1.5012	1	1.1549	1	6.4378
low	4.9943	1	2.1913	1	7.7247	1	4.989	1	3.2988	1	3.0774	1	2.1871	1	1.1881
low	1.463	1	1.2647	1	2.4236	1	1.7945	1	1.4631	1	1.4992	1	1.1927	1	1.1056
high	1.3498	1	2.503	1	6.7737	1	2.6571	1	2.1095	1	1.4784	1	1.8314	1	1.6746
low	1.7871	1	1.0296	1	3.6254	1	2.7013	1	1.3024	1	2.2514	1	1.3851	1	6.0554
high	1.3184	1	3.2857	1	3.7978	1	3.5125	1	2.6002	1	1.304	1	2.0178	1	1.7916
high	2.9442	1	2.4592	1	3.1874	1	2.1987	1	1.9164	1	2.2593	1	1.5521	1	1.3134
high	2.912	1	2.642	1	3.7456	1	2.1047	1	1.5914	1	1.6233	1	1.7013	1	1.2996
low	2.0054	1	1.4289	1	3.8813	1	4.554	1	1.5471	1	2.6668	1	1.3893	1	1.0444
high	3.2018	1	3.6377	1	5.5733	1	4.7386	1	3.9188	1	3.0134	1	3.1772	1	4.6281
low	2.5478	1	6.9655	1	10.453	1	12.113	1	10.6842	1	3.4524	1	5.6693	1	2.4005
high	3.3679	1	3.8182	1	11.7814	1	2.2096	1	1.4639	1	2.9199	1	2.054	1	5.5126
low	2.0808	1	1.9633	1	4.0608	1	3.8711	1	2.3611	1	2.0867	1	1.6161	1	1.1226
high	1.433	1	1.0924	1	2.3538	1	2.1642	1	1.1414	1	1.3657	1	1.146	1	1.1433
low	1.7045	1	3.2539	1	8.7754	1	3.5254	1	3.4535	1	3.1155	1	2.2142	1	1.1243
low	1.6532	1	1.5546	1	2.4459	1	2.5366	1	1.8859	1	2.0821	1	1.3982	1	2.7954
high	2.9213	1	3.0625	1	9.3256	1	9.5977	1	9.5181	1	4.9713	1	4.8874	1	5.6521
low	1.3274	1	1.0419	1	3.0934	1	1.5134	1	1.1283	1	1.1106	1	1.0368	1	1.065
high	3.2126	1	3.3194	1	15.4699	1	3.2359	1	2.2603	1	2.3518	1	2.0477	1	7.8966
low	1.6098	1	1.223	1	4.4169	1	3.8301	1	1.7964	1	2.6432	1	1.4994	1	1.1902
low	1.6888	1	1.5234	1	4.1018	1	2.0224	1	1.5341	1	1.6545	1	1.5227	1	1.0513
high	2.0793	1	1.0818	1	2.0353	1	2.0691	1	1.0278	1	1.3358	1	1.0862	1	3.1313
high	1.8935	1	1.4948	1	5.6369	1	3.0788	1	2.2118	1	1.7836	1	1.591	1	2.9852
low	1.7154	1	2.0831	1	2.7525	1	1.5282	1	1.4737	1	1.919	1	1.7951	1	1.072
low	1.2823	1	1.7045	1	3.1302	1	2.404	1	1.2212	1	1.8345	1	1.4093	1	11.4064
high	1.5444	1	1.0523	1	1.5744	1	1.9513	1	1.2133	1	1.5058	1	1.1377	1	5.004
high	1.9239	1	1.7845	1	2.8633	1	2.0748	1	1.3133	1	1.4502	1	1.4554	1	2.0793
low	2.4416	1	1.0938	1	4.2187	1	3.332	1	1.359	1	2.9604	1	1.2801	1	1.1601
high	2.1565	1	1.1233	1	4.1225	1	2.9494	1	1.2337	1	2.4883	1	1.3467	1	1.1858
high	1.2728	1	1.0455	1	1.531	1	2.9612	1	1.1162	1	1.1803	1	1.056	1	7.0186
high	1.8494	1	1.0379	1	2.1621	1	3.3633	1	1.1161	1	1.9676	1	1.1332	1	2.5058
high	21.437	1	9.4221	1	78.9448	1	113.591	1	61.8821	1	39.3209	1	19.8945	1	3.2993
low	8.8461	1	6.2112	1	10.2444	1	43.6629	1	9.3878	1	5.7719	1	5.8972	1	8.5051
high	2.4657	1	5.2978	1	10.1052	1	3.6848	1	3.1141	1	3.5575	1	3.6506	1	1.2494
high	3.395	1	1.9195	1	5.6264	1	2.532	1	2.0678	1	2.953	1	1.6016	1	1.059
high	3.1575	1	1.9632	1	5.9198	1	2.7087	1	1.5898	1	1.791	1	1.5978	1	2.0757
low	1.3966	1	1.0952	1	2.6275	1	1.5776	1	1.1781	1	1.0419	1	1.0557	1	1.1575
low	2.2046	1	1.9438	1	6.2822	1	1.8757	1	1.3853	1	1.7059	1	1.4228	1	1.366
low	1.7515	1	1.2718	1	2.0029	1	2.1565	1	1.5974	1	1.4967	1	1.4554	1	1.1816
high	1.8034	1	2.3561	1	2.6298	1	2.0799	1	2.5738	1	1.5615	1	1.8501	1	1.3795
low	3.2525	1	1.3298	1	4.1982	1	3.8226	1	1.6731	1	4.1599	1	1.412	1	3.8648
high	2.9397	1	1.0631	1	2.808	1	1.7292	1	1.2576	1	4.3041	1	1.0887	1	1.2154
high	2.1999	1	2.5061	1	9.1259	1	2.9646	1	1.4219	1	2.845	1	1.7574	1	1.2382
high	1.6301	1	1.7444	1	4.3683	1	2.0208	1	1.9179	1	1.9825	1	1.6974	1	15.1639
low	2.0998	1	2.3739	1	6.47	1	4.8015	1	3.0177	1	2.5923	1	2.3304	1	1.603
low	1.2025	1	1.7316	1	4.1986	1	2.2327	1	1.6066	1	1.4224	1	1.2811	1	3.2837
low	1.73	1	1.2661	1	3.4108	1	3.5711	1	1.7603	1	2.514	1	1.7852	1	1.4182
high	1.4292	1	1.3563	1	2.439	1	1.3742	1	1.1818	1	1.6858	1	1.2895	1	1.525
low	1.4854	1	1.1609	1	2.5181	1	2.2278	1	1.121	1	1.6857	1	1.125	1	1.0736
low	1.951	1	3.9902	1	6.6622	1	8.4721	1	3.9231	1	2.3018	1	3.0569	1	4.1248
low	1.7828	1	7.3214	1	7.7662	1	16.2937	1	6.1555	1	2.7098	1	4.3587	1	1.1768
high	1.3217	1	1.5146	1	6.194	1	3.2882	1	2.5754	1	1.3849	1	1.4701	1	6.9227
low	1.8132	1	2.9459	1	6.7985	1	5.043	1	4.0333	1	2.4677	1	2.3824	1	1.1592
high	1.8604	1	1.1835	1	11.0664	1	1.8995	1	1.3121	1	1.6459	1	1.2364	1	5.0232
low	1.2669	1	1.3659	1	1.8289	1	3.2549	1	1.2614	1	1.1932	1	1.09	1	4.5646
high	3.9778	1	5.7539	1	14.8544	1	7.76	1	11.7444	1	4.2079	1	4.5659	1	1.3076
low	2.7814	1	1.1682	1	10.6922	1	2.7469	1	1.2002	1	2.0606	1	1.2363	1	4.2174
high	1.1852	1	1.0237	1	1.3948	1	10.627	1	1	1	1.0626	1	1.0083	1	7.2946
low	1.1634	1	5.0488	1	5.3313	1	3.7953	1	37.4883	1	1.5771	1	2.8132	1	1.1061
high	1.1586	1	4.2108	1	3.2498	1	4.4114	1	1.3107	1	1.2192	1	1.5932	1	1.0859
high	3.1911	1	2.2505	1	8.3089	1	4.7813	1	5.6985	1	3.0256	1	3.7259	1	1.7935
high	5.2324	1	2.1732	1	14.562	1	4.0604	1	2.347	1	2.1356	1	2.1129	1	1.3822
low	1.6161	1	2.5694	1	2.8942	1	4.5995	1	2.8104	1	1.4003	1	1.7112	1	1.0988
low	3.0366	1	1.0931	1	3.4961	1	4.0961	1	1.1662	1	1.5529	1	1.0245	1	1.2743
low	3.3437	1	3.1834	1	196.477	1	2.9691	1	7.043	1	1.4366	1	1.4184	1	7.0962
high	1.5877	1	2.0279	1	7.1801	1	1.9305	1	1.2814	1	1.728	1	1.4316	1	3.52
high	22.5773	1	1.2571	1	6.5764	1	3.9605	1	1.2915	1	1.553	1	1.2208	1	1.1063
low	1.2985	1	1	1	2.4576	1	1.4924	1	1	1	1.4354	1	1.0092	1	1.0646
low	3.0143	1	1.0955	1	8.0765	1	3.3065	1	1.6333	1	5.5995	1	1.6289	1	1.3999
low	1.4524	1	1.3642	1	1.9893	1	1.9025	1	1.4575	1	1.3205	1	1.2559	1	14.7503
low	1.4501	1	2.0259	1	5.1012	1	2.0209	1	1.8541	1	1.6652	1	1.6735	1	1.2178
high	1.1899	1	1.3385	1	1.6246	1	3.0788	1	1.2126	1	1.0229	1	1.2104	1	5.2008
low	2.9023	1	4.0127	1	4.9232	1	11.3565	1	5.8912	1	1.8033	1	3.1169	1	4.7669
high	2.3994	1	2.011	1	8.6015	1	2.5979	1	2.1496	1	3.3129	1	1.5987	1	7.3444
low	1.4154	1	1.1642	1	2.6877	1	2.0676	1	1.2872	1	1.4747	1	1.2884	1	1.262
high	1.9053	1	2.3494	1	5.5226	1	2.5749	1	2.5232	1	2.1874	1	2.5516	1	1.1015
high	1.6212	1	1.0612	1	2.3038	1	1.8779	1	1.156	1	1.4036	1	1.0537	1	1.1708
low	3.4013	1	1.4695	1	3.7583	1	1.5081	1	1.392	1	4.0421	1	1.6148	1	1.3178
high	2.8606	1	2.2047	1	3.9288	1	5.6915	1	2.0353	1	2.0228	1	1.7351	1	2.9539
high	4.0612	1	3.7743	1	6.1418	1	4.9738	1	7.2543	1	2.8642	1	2.8076	1	1.0939
high	1.7549	1	2.0957	1	4.6736	1	4.9106	1	4.1741	1	1.9952	1	2.1797	1	5.0133
low	1.6587	1	1.595	1	9.0773	1	2.3715	1	1.8349	1	1.5018	1	1.7578	1	7.2301
low	1.2711	1	1.0538	1	1.6338	1	3.0612	1	1.0916	1	1.1105	1	1.0883	1	4.1515
low	1.2579	1	1.8354	1	6.4009	1	2.1267	1	1.5999	1	1.7351	1	1.3913	1	1.4415
low	1.61	1	1.7527	1	5.4763	1	2.7765	1	1.825	1	1.6378	1	1.2743	1	1.2249
high	1.4804	1	2.0275	1	18.1318	1	1.9778	1	3.7155	1	2.4373	1	1.7035	1	1.7683
high	2.1278	1	1.0933	1	3.1635	1	2.0716	1	1.0952	1	1.4105	1	1.236	1	1.1969
low	1.8101	1	1.2592	1	3.3065	1	2.7631	1	1.2267	1	2.3684	1	1.3122	1	1.2527
low	1.71	1	2.4867	1	5.1438	1	5.1297	1	2.0621	1	1.9158	1	1.6529	1	1.0769
high	1.1387	1	1.213	1	3.0581	1	3.7226	1	4.2612	1	1.2109	1	1.0187	1	1.5618
high	2.1846	1	1.05	1	2.3985	1	3.4848	1	1.153	1	1.6596	1	1.1844	1	2.0233
high	2.542	1	4.0565	1	82.6493	1	3.5684	1	3.8894	1	5.3316	1	2.1191	1	1.3593
high	2.9276	1	4.8577	1	8.256	1	13.8454	1	9.8912	1	2.8704	1	6.3015	1	7.0246
high	2.7873	1	1.4007	1	4.2703	1	2.9115	1	1.7667	1	1.8815	1	1.5719	1	2.7248
low	2.6537	1	1.2359	1	5.7016	1	5.0855	1	1.8318	1	3.5669	1	1.6933	1	1.7985
