# Supplementary material for: ARIH2 serves as a potential prognostic biomarker for hepatocellular carcinoma associated with immune infiltration and ferroptosis
Source: Front Immunol. 2025 Apr 7;16:1548691. doi: 10.3389/fimmu.2025.1548691 (PMC12009847; doi:10.3389/fimmu.2025.1548691)
Supplement: Supplementary file 1 [file DataSheet1.zip › Raw data file/Figure 11F.xlsx]

## Sheet: Sheet1
group	CD274	CTLA4	HAVCR2	LAG3	PDCD1	PDCD1LG2	TIGIT	SIGLEC15
low	1.03998	0.0790196	2.74082	1.95565	0.193709	1.22527	0.28404	1.9571
high	0.324926	0.438932	1.54434	1.07663	0.841329	0.569005	0.254715	2.16021
high	3.99199	3.03726	4.5476	5.26	3.81179	3.17138	3.49199	2.4593
low	1.03076	0.166201	2.87996	1.89488	0.404903	1.85655	0.67084	0.295488
low	0.802565	2.35679	3.81555	5.61939	3.27256	1.44567	2.20589	0.105678
high	1.80207	0.637657	1.19912	1.55871	1.1111	2.61704	0.648926	0.190425
low	1.08889	0.395611	3.64233	1.24671	0.676267	0.440421	0.431249	1.59817
high	0.287236	0.0628125	0.672018	0.685267	0	0.185359	0.0444641	0.0197731
high	0.393197	0.0768327	1.03998	1.39336	0.0783366	0.418676	0.0807941	1.8662
high	0.730314	0.336398	1.2337	1.15069	1.11716	0.667302	0.488001	0.324004
high	1.26981	2.0135	2.83679	2.08355	1.06288	0.543496	1.02744	1.5785
low	1.24787	0.501312	3.22287	3.15483	1.1839	1.73227	0.832931	0.382169
low	1.01178	0.380619	1.79743	0.871449	0.334225	1.26915	0.362442	0.656725
low	0.517124	0.606632	2.11686	1.53167	1.19478	1.10427	0.881038	0.462995
high	2.36564	3.20692	4.14943	5.05871	5.33063	2.68143	3.58411	0.19333
low	0.731357	0.172103	1.85495	2.0859	0.414136	0.944034	0.391438	0.501414
low	0.613154	1.57589	1.49759	2.83094	2.46532	0.350837	0.972104	1.27703
high	1.67052	0.330099	3.41204	1.96968	0.583519	0.766722	0.206143	0.980537
high	0.417056	1.80987	1.23499	2.83639	1.05061	0.409038	0.929261	0.960215
high	1.50934	1.38995	3.09736	1.85778	2.58818	1.62975	1.91	2.42438
low	2.3048	0.545375	1.19257	1.02112	0.459537	0.621993	0.293959	0.250962
low	0.458067	0.648926	2.113	0.739675	0.714224	0.506805	0.22404	0.245496
low	0.649478	1.99805	2.46268	3.39569	1.87031	0.798092	1.2489	2.23759
high	4.53127	1.41997	2.2883	1.84322	1.25229	0.821792	0.584963	0.48419
high	1.06915	0.1125	1.03168	0.339137	0.220949	0.946731	0.105678	2.85234
low	0.442015	0.872238	1.34107	2.8104	1.07984	0.644964	1.05915	0.339137
high	0.897395	0.684549	1.87436	0.961253	0.695727	0.887525	0.722204	0.723165
low	0.318924	0.531269	1.5741	1.50029	0.837943	0.476952	0.585443	3.71549
low	0.743817	0.454176	3.23616	1.08597	3.37532	1.02219	0.562377	2.96549
low	1.40289	1.75796	2.84332	1.75578	1.52812	1.74015	1.56896	0.808509
high	1.01927	1.29101	2.11283	1.03048	1.28327	0.956874	1.17159	2.66038
low	0.120485	0.664574	2.16372	2.0969	0.46874	0.563744	0.215989	0.474047
low	0.189034	0.181929	1.36491	0.337426	0.185359	0.130404	0.203013	0.722728
low	1.00151	1.87857	2.40433	2.23076	1.55719	1.41018	1.65983	0.373286
high	1.23585	1.07779	3.0904	1.73704	0.899253	1.28712	0.905274	0.262433
low	0.345851	1.09653	1.78802	1.07197	0.939603	0.694568	0.909965	0.325271
low	0.481919	0.73292	1.13146	1.46545	0.345056	0.335826	0.504468	1.59101
low	1.25096	1.75159	2.49994	3.45761	3.14595	1.65878	2.79102	0.143916
high	0.243425	0.388134	1.0615	0.207143	0.292782	0.301939	0.319502	3.49329
low	0.484911	1.37451	1.34079	1.86548	1.35913	0.651683	1.07649	0.286408
high	0.460166	0.455755	2.24987	0.781737	0.618427	0.40806	0.360758	0.283211
low	2.45799	0.394514	2.45022	1.66024	0.465818	0.925468	0.336169	0.118227
low	0.607674	1.65558	2.82091	4.45589	3.68763	1.12406	0.827982	0.0731347
low	3.40927	0.464564	1.35078	1.43087	1.11317	2.46294	0.263275	0.867976
low	0.458697	0	1.10648	0.848317	0.0931545	0.348232	0.18612	0.0713508
high	3.47717	3.15636	4.85727	4.11779	3.31674	3.44742	3.46571	0.529671
low	0.990447	0.395831	2.38045	0.965249	1.57667	0.891264	0.698574	0.239765
high	1.27554	0.185867	2.18361	1.33617	0.330329	0.787516	0.215492	2.89852
low	1.1846	0.0688771	2.36961	1.96684	0.676719	1.69435	0.388575	0.599794
high	1.20289	0.540424	2.31139	1.14737	0.485942	1.42782	0.514198	0.22231
high	0.72369	1.87547	1.93346	2.15445	1.45539	0.443288	1.33382	0.219215
high	3.51019	2.96247	4.83213	3.71387	4.07459	3.03782	2.91023	1.90443
low	2.06312	1.51147	3.14516	2.9677	1.9961	2.47153	1.80199	2.10236
low	1.46043	0.247077	1.86354	1.3764	0.274649	1.26147	0.416624	0.638213
high	0.660746	0	1.0708	0.333767	0.171719	0.368154	0.177089	1.42825
low	1.42562	1.33777	3.0605	1.56618	2.01568	1.85774	0.690104	0.420617
high	0.679063	0.458697	2.10564	0.801241	0.710702	0.705934	0.178237	0.569297
high	0.868687	0.137635	1.26376	1.5211	0.441165	0.626112	0.276318	2.99456
low	1.34443	2.99764	4.11745	4.00756	2.77269	1.72618	2.22866	2.79614
high	1.28339	3.21517	3.47211	4.52991	4.0685	1.70093	2.85072	0.186501
high	1.35766	0.0468403	1.80888	2.13527	0.305095	1.40779	0.202386	3.74357
high	0.881665	0.0824301	1.55552	2.36715	0.0840643	0.271426	0.100709	4.6981
high	1.80818	1.68684	2.56584	1.77421	2.05523	1.06254	1.08739	0.444879
low	2.62779	0.33182	3.62881	2.31313	0.704164	2.56089	0.856468	0.245009
low	0.389897	0.171719	1.69461	0.437121	0.351967	0.905813	0.131063	2.42742
high	0.796182	0.863938	2.574	1.10326	1.12638	1.06681	0.610228	0.626579
high	0.89507	0.077243	1.50213	1.52992	0.0787464	0.521754	0.289598	0.227371
low	0.85583	0.190678	1.21294	0.547746	0.194339	0.769433	0.281075	0.0415234
low	1.99132	1.38885	2.68699	2.5568	1.59273	1.97541	1.64736	0.822118
high	1.06943	0.0601858	1.04572	2.23704	0.605684	0.153805	0.0839282	0.110096
low	1.0914	0.660016	2.21819	1.17505	0.803062	1.3305	0.591009	0.217355
high	0.701239	0.905967	2.00285	0.819586	1.10554	0.329181	0.800662	0.445091
high	1.3051	0.844064	3.67805	1.3961	1.37562	1.00949	1.08223	3.16914
high	0.737687	1.15335	3.0034	2.69223	2.13737	0.537048	1.29308	1.44021
high	0.710437	1.6717	2.74812	1.13297	1.03548	1.57531	0.894061	2.48733
low	0.542109	0.470198	1.27709	0.977317	0.496718	0.470094	0.40719	0.0762854
low	2.10899	2.00335	4.34164	2.7659	1.97633	2.82448	1.77218	1.49564
high	0.364348	0	0.915559	0.880176	0.0924781	0.0801119	0.0485152	4.36088
low	0.287827	0	1.61876	0.307429	0.119688	0.291368	0.0835197	2.65428
high	0.482435	0.149129	1.50182	0.405012	0.115566	0.655352	0.205393	1.85531
high	0.295253	0.408168	1.51546	1.04858	0.50853	0.364797	0.156914	5.71577
low	0.482539	0.817623	1.61231	1.87042	0.798424	0.488104	0.501006	2.88957
high	0.429107	0.250962	2.11557	3.17434	0.4728	0.531968	0.222681	1.27184
low	1.149	1.1858	3.32806	1.78094	1.71229	1.20714	0.606537	0.114234
high	1.17887	1.89087	3.58007	0.824238	0.898247	0.902267	1.06378	0.720454
high	0.703101	0.0666748	1.06115	2.03977	0.470823	1.22101	0.13711	1.34477
low	0.749148	0.407842	1.20552	1.34437	0.656176	1.03245	0.534858	0.900104
high	3.36732	0.939151	3.68194	2.01849	1.64736	4.08269	0.741143	1.07512
high	0.728835	0.613532	2.18514	0.80091	0.761626	0.414785	0.520548	2.93047
high	0.852239	1.78065	2.70573	1.93391	1.74084	0.961994	2.21322	2.70536
high	1.54142	0.808097	2.64462	0.720016	0.695103	0.617016	0.816477	2.30001
low	0.40719	0.638213	1.51273	1.11696	0.615699	0.418568	0.286763	0.720103
high	0.987103	1.38311	1.4813	1.41679	1.58933	0.77197	0.543892	4.03395
high	1.64159	2.09677	3.30428	1.64085	1.40817	0.891963	1.56623	0.510557
high	1.66648	1.68863	3.10685	1.98193	5.63015	1.64533	2.18577	1.61226
low	0.922959	0.788769	2.36255	2.59672	1.27358	1.15212	0.7433	3.35543
high	2.27256	1.10118	3.48868	1.20232	0.578697	0.835035	0.724912	1.4937
high	1.46367	1.99001	3.20002	2.70684	2.17226	1.69336	1.85232	1.4983
low	0.757194	3.09348	2.81771	3.42518	3.28696	0.887603	2.56718	0.228111
high	0.68724	0.247806	1.07594	1.03555	0.309293	0.27035	0.199248	0.101247
high	0.802235	1.62049	3.57411	2.20439	2.47928	1.02885	1.35163	1.34284
high	0.730575	0.898711	2.53923	0.830418	1.00583	0.520649	0.541515	4.02209
low	0.46425	0.129613	0.742696	0.279768	0.0676387	0.271187	0.103397	3.75619
low	0.957172	0.637935	2.46957	1.86715	0.567935	1.16851	1.05283	1.04942
low	0.722903	0.604356	2.2177	2.15358	0.546166	1.04845	0.436588	0.355918
low	0.722816	0.100305	3.41876	0.636729	0.287472	0.611833	0.266037	1.82073
high	1.08454	1.30655	2.22395	1.74528	1.39182	0.931759	1.73539	1.03019
low	1.07437	0.477574	1.4703	0.711142	0.368824	0.835762	0.358396	3.04432
low	1.53012	0.376179	2.46775	1.52477	0.670025	1.82126	0.618145	0.664756
high	0.516721	0.841249	2.34443	0.724999	0.216113	0.695281	0.487178	0.149389
high	0.818605	0.900181	2.40776	1.14613	1.23885	1.336	0.434241	3.90846
high	0.824646	0.276675	0.883855	1.50203	3.19736	0.456386	0.311968	2.80445
high	3.13007	3.99237	4.67145	5.21555	4.80601	2.51569	3.86386	0.284751
high	0.37951	1.23137	1.93452	1.17536	1.0797	0.556503	0.808756	0.145612
high	1.86802	2.95377	3.32067	2.86794	2.3268	1.57492	2.45859	0.413919
low	0.957395	1.80381	3.23525	1.49662	1.56438	1.35163	1.28735	0.864572
low	0.385044	0.191184	0.622556	0.86576	0.0583858	0.279531	0.0203422	0.249021
low	0.4654	0.713168	1.92581	0.468635	0.457227	0.851039	0.408494	0.594644
low	1.69287	2.74257	2.63972	3.92069	3.77278	2.0063	2.72563	0.615322
low	0.894139	0.0654344	1.05839	0.679334	0.22132	0.76086	0.102188	0.985063
high	0.254715	0.75232	1.23211	1.24975	2.83611	0.23352	0.401194	3.65222
high	0.206143	0.258941	0.987175	1.22076	6.60275	0.332851	0.142217	3.44623
low	0.527671	0.950543	2.6094	1.53595	1.40267	1.10024	0.843421	3.22982
low	0.706022	1.33451	2.73788	2.48507	1.8777	1.30053	1.0072	0.375512
high	1.07902	0	1.17281	1.43941	0.0805212	0.347099	0.186754	0.188401
low	0.488206	0.0306892	0.969823	0.506907	0.121281	0.520649	0.212134	0.310107
high	0.966209	2.30714	2.74367	3.02544	3.37032	1.62952	2.23918	3.54963
high	0.368265	0.83649	2.05949	1.25701	0.882839	0.388796	0.454702	0.14091
high	2.27346	1.80426	4.10439	0.951289	1.12638	2.09231	1.19093	0.424062
high	1.55748	2.26024	3.48834	1.74829	1.80194	1.3867	1.84386	0.692427
low	0.928124	0.297954	2.13067	1.80682	0.391878	1.61509	0.809167	0.678883
high	1.50721	0.98324	3.82521	0.647176	0.632268	2.29652	0.593497	0.0590783
high	1.95129	1.87998	3.62341	3.15512	2.95453	1.95821	2.11653	2.33179
high	0.667211	0.0721744	1.17938	1.60786	0.557091	0.666211	0.324695	1.86489
low	0.934781	0.97607	1.9746	1.38543	0.687956	1.32158	1.12512	0.174534
low	0.222928	0	0.155749	1.23131	0.0311128	0.104739	0.0427844	0.0190614
high	2.06471	1.42299	7.30775	2.61822	2.9691	2.98439	1.97071	0.547351
low	0.943059	0.559639	2.65945	2.65361	0.754717	1.6457	0.736388	1.31365
high	1.07902	0.375623	1.50447	0.339137	0.287709	0.251325	0.262433	3.44803
low	1.23094	1.55949	2.67873	2.9915	1.75634	2.21788	1.20939	0.307662
high	1.97867	3.1001	3.79372	4.20781	4.12352	2.0439	3.51714	0.466236
high	1.67043	1.16073	5.12656	2.25166	1.67496	1.829	1.27244	1.97581
low	0.763412	0.276675	1.54844	1.79896	0.766553	1.03858	0.531768	0.432746
high	0.84141	0.388245	1.99092	0.961994	0.828307	0.826437	0.601601	3.68846
low	0.340163	0.0304067	1.16806	0.909811	0.231064	0.335712	0.274053	0.212134
high	0.972987	0.850879	2.51392	1.36496	0.819995	1.00978	1.06468	0.242206
high	1.76316	3.08638	4.82659	3.91123	2.72875	2.88229	2.92535	0.292428
high	3.59941	4.01145	4.7493	5.69849	5.37342	4.17796	5.26004	1.78392
low	2.60737	1.19724	3.56014	1.75566	1.18796	1.94276	0.407625	0.293488
low	3.27684	0.97673	3.06	1.90443	0.532965	1.82171	0.175812	0.0802483
low	0.498047	0.841088	1.17389	1.06495	0.388245	0.218967	0.268434	0.157691
low	1.74739	1.35417	3.48263	1.96591	2.01071	1.18155	1.12088	1.01393
high	0.281312	0.966209	1.1832	1.60786	1.22039	0.355806	0.710702	1.3662
high	1.11463	0.614286	2.96264	1.09876	0.947629	2.17095	0.525668	0.579277
low	1.17294	1.15724	3.17739	0.996389	1.05568	1.30976	1.05068	3.23714
high	0.956503	0.199123	2.71826	0.804219	0.164529	0.273098	0.222063	0.126709
low	2.50016	1.40801	4.03786	2.3475	1.85224	1.74067	1.47477	0.347779
low	0.842134	0.942758	2.83675	0.929109	1.28404	1.61786	0.783163	0.228603
low	0.510759	0.632268	2.4083	0.687867	0.588037	0.964362	0.188907	0.0663992
high	0.483364	1.03147	2.57797	2.10397	1.86817	1.12935	0.778797	1.08529
high	1.69095	2.29125	4.18438	1.79023	1.98218	2.34375	1.89778	0.507008
low	0.783247	1.25338	1.72478	2.37284	1.84374	1.04656	0.911807	0.123666
high	1.09214	1.02991	1.98043	1.25048	0.776694	0.417272	0.572017	0.503756
low	0.452174	0.0347792	0.920522	1.53302	0.169027	0.280244	0.349252	0.221939
low	0.969012	0	1.00274	1.53561	0.663846	0.686971	0.362666	0.128953
low	0.444667	0.14104	1.57696	0.978489	0.607674	0.371392	0.271904	0.327457
low	0.649661	2.19768	2.997	4.45897	3.3905	1.74876	1.84262	1.25918
low	0.540226	0.359858	1.90477	1.11096	0.50853	1.07881	0.597412	0.282618
low	1.79248	0.489337	2.7905	1.64187	1.16105	1.71554	0.942758	0.441377
high	1.00267	2.21785	3.12131	1.54251	2.10969	1.02673	1.89441	0.321697
low	0.813361	0.587077	3.83746	0.829768	0.544485	0.618145	0.586404	0.177854
low	1.30941	0.477366	1.67726	1.21717	0.385265	0.889629	0.196481	0.501006
low	0.639973	0.266277	1.60668	1.081	0.529471	0.467071	0.384381	0.260267
low	0.524264	0.0625362	1.31586	0.994218	0.154324	0.280125	0.0976108	1.20464
high	0.749234	0.0514417	0.725174	0.326767	0.103128	0.253021	0.0542233	0.644502
low	0.221444	0.801738	1.63431	1.16691	0	0.159371	0.355918	0.0920721
low	1.382	0.49682	1.15872	0.443501	0.274769	0.707613	0.148348	0.896001
high	0.602552	0.033793	0.937796	0.972619	0.100978	0.66339	0.169797	1.75146
high	5.04953	2.59937	5.53411	5.28701	3.82248	7.09872	3.27042	0.429429
low	1.38753	2.92837	3.80174	4.73196	3.15218	1.77269	2.11237	0.0882773
low	1.70633	0.560324	2.25408	1.71167	0.772224	1.39966	0.703544	0.583423
high	0.80653	0.457121	1.18726	0.922122	0.113034	0.707171	0.525768	0.829038
low	2.10836	3.38888	4.6149	5.22478	4.83429	2.57771	3.43329	0.507211
low	1.03584	1.29965	2.5282	1.60744	0.945533	1.37668	0.901263	0.858458
high	0.564232	0.446362	1.9209	0.671293	0.102994	0.674189	0.337197	1.30451
high	0.881743	0.845831	2.01817	1.23634	0.702835	1.42428	0.663846	1.45344
high	3.12532	3.11745	5.68202	1.72592	1.9495	3.61962	2.32648	2.99304
low	0.44159	0.426211	0.739243	1.50218	0.216486	0.246226	0.301236	0.81106
low	0.532267	0.728312	1.35609	1.73088	0.52316	0.634779	0.299479	1.68459
high	1.88655	2.65851	4.0155	3.71911	3.83874	2.32418	2.7576	1.18802
low	0.620305	0.126576	1.13152	1.5005	0.247441	1.06274	0.321466	0.46874
low	1.06509	1.23787	2.00378	1.7023	1.29078	0.933195	0.997184	3.55986
low	1.43712	1.33811	2.66387	1.17632	1.19087	1.08936	0.919912	0.451119
high	2.61925	3.00436	4.22659	4.50412	3.85466	2.98747	2.95477	0.328032
low	1.07854	1.18396	1.91544	3.75656	1.78333	0.701327	0.921284	1.80797
high	0.381837	0.573859	1.65732	1.22392	0.537147	0.744592	0.675003	0.459746
high	1.54241	0.662844	1.42422	1.51622	0.388024	0.861797	0.115699	0.181421
high	3.08918	4.23186	4.47082	5.4005	5.12037	3.62322	3.99623	1.8373
high	1.38598	0.591488	1.84354	1.01814	0.545771	0.975483	0.318809	0.0736832
high	0.971884	0.74485	2.14695	1.03963	0.638769	0.937269	0.487281	0.175045
high	1.84968	0.643394	1.66353	1.74906	0.760689	0.579759	0.0873271	0.0519985
high	1.07114	1.21238	3.57273	1.65311	1.85838	1.31179	1.05401	3.13945
low	0.396269	0.461214	1.88389	0.910119	0.576377	0.392867	0.252295	0.192573
low	0.556405	0.726046	2.12496	1.07888	0.25181	0.286053	0.298424	0.409907
high	2.92467	3.99596	5.62844	5.60771	3.71877	3.45013	3.49021	0.529671
high	0.710525	0.0650208	1.75715	0.904272	0.248778	0.383165	0.246469	3.53038
low	1.37835	1.53859	3.23438	1.66462	1.34364	1.52431	0.955313	0.190425
high	1.00216	0.629473	1.84591	0.73014	0.181421	1.47056	0.531968	2.40697
low	1.42932	0.736475	3.24291	3.56098	1.76239	2.14496	1.47918	1.3527
high	0.577924	1.07991	1.45223	0.913033	0.697774	0.414569	0.514299	0.225892
low	0.393965	0.323197	3.24793	1.50924	0.691623	0.654985	0.338795	1.99139
high	0.810484	2.14107	2.58732	4.01142	2.33939	1.30912	1.73691	3.12297
low	0.965101	0.136585	2.15966	2.31988	0.191436	1.32395	0.409364	0.566377
low	0.638491	0.0504669	1.12095	1.26123	0.125519	0.476952	0.225275	0.351967
high	0.616922	0.596649	1.89084	1.77438	1.07772	0.358059	0.524666	1.20845
low	0.352533	0.428035	1.08079	1.94355	0.183455	0.576183	0.246955	4.36343
low	1.32279	0.595599	2.5278	2.04789	1.03076	1.24312	1.00396	0.220206
high	1.29478	1.99197	3.3886	1.38714	1.37178	1.34164	1.03956	0.158983
low	0.489954	0	0.772055	0.118758	0.0297002	0.147697	0.0206267	0.0538064
low	0.957172	2.1737	2.83942	2.69584	2.92634	1.51667	2.11553	1.20945
low	1.09031	0.483983	2.09427	1.67731	3.24674	1.18371	0.665848	2.43861
low	1.09579	1.1109	2.52925	2.83412	1.91138	1.88811	1.34147	0.450908
low	0.806035	0.340277	1.98339	1.83629	0.608715	1.13862	0.607295	0.859493
high	0.733268	0.885809	2.70514	1.05894	1.52692	1.23964	0.700884	0.306496
high	0.711847	0.422341	1.53027	0.843099	0.272979	0.676809	0.555816	0.259423
low	0.80364	0.289952	2.02581	0.659011	0.176067	0.943659	0.167229	1.29878
high	1.21026	2.43973	4.27944	3.82735	3.03332	1.72373	1.69608	0.55817
low	1.35946	0.298424	2.72526	1.55783	0.647637	1.71866	0.730488	0.452385
low	0.961475	0	1.95461	1.95977	0.235727	1.69604	0.746571	0.547055
low	0.643764	0.541911	2.75591	1.40409	1.81639	1.33348	0.532866	2.12582
low	1.76124	1.45091	3.5239	0.979147	0.748891	2.01835	1.04194	1.89945
low	1.1624	0.348459	1.75129	0.582556	0.4755	0.936289	0.287827	0.950394
high	1.07231	1.39539	2.61518	1.37995	1.50548	1.10963	0.508023	0.475604
low	0.890408	1.42385	2.55307	1.66494	1.17983	0.981341	0.879941	0.114234
high	0.263876	0.692784	1.49692	0.597031	0.10916	0.139731	0.0945063	0.309176
low	0.305912	0.512682	2.3315	1.14659	0.284159	0.600555	0.303576	0.24123
low	0.491904	0.222928	1.20877	0.604166	0.750349	0.739762	0.193456	0.352194
high	0.9568	0.185486	1.45244	0.550211	0.663026	0.587845	0.132774	2.19831
low	0.914335	0.951662	2.45138	2.21014	1.17409	0.709379	0.675093	0.424922
low	0.347779	0.0549179	0.612966	1.62756	0.0831112	0.248049	0.0672257	0.310922
low	0.436055	0.0862403	0.516923	0.738552	0.323543	0.0385767	0.134089	1.65076
high	0.951737	0.268913	1.53336	1.05408	0.956949	0.266517	0.313826	0.131458
high	1.12922	3.0058	3.20276	3.23349	2.83534	1.36681	2.21875	0.220949
high	0.860844	1.4261	1.93746	0.849359	0.822689	1.18428	0.690551	0.624896
low	0.426426	0.42707	1.76154	2.20104	1.11889	0.381948	0.718526	0.236462
low	1.097	0.261591	1.91892	2.58215	0.883855	1.22719	0.432104	0.141171
high	0.895225	1.00763	3.52968	2.26951	0.784001	0.82432	0.774081	0.774587
low	0.350045	0.740712	2.36933	2.22494	0.731444	0.419431	0.363227	0.673285
low	1.37457	0.603881	3.13463	1.24513	1.08638	2.04306	0.449218	0.948377
low	0.949796	0.892508	1.43023	1.42932	1.05624	0.365245	0.948003	0.228849
low	0.614003	0.106884	1.56491	1.63803	0.304861	1.19219	0.584578	0.363003
high	0.737254	0.503349	1.48486	0.847356	0.453439	1.15361	0.611739	1.15458
high	0.174023	0.420509	1.59879	0.913186	6.45145	0.0760117	0.162081	2.14287
high	1.36938	1.82965	2.83675	3.99105	3.14941	1.23186	2.03436	1.67951
high	0.496616	0.559051	2.39704	0.930397	0.367147	0.874128	0.518334	0.818442
high	1.14032	3.12201	3.96646	4.31932	3.89203	1.63548	2.15445	0.248292
high	1.20408	3.111	3.38211	4.31248	4.31649	0.52657	3.04698	0.147958
low	0.801986	0.164014	2.26069	1.66334	0.576667	1.52421	0.597889	0.146264
high	0.839798	0.279174	2.30056	1.38676	0.521855	1.26855	0.475189	0.638306
high	0.571531	0.436268	1.1978	1.93576	0.359634	0.289126	0.0867838	3.26643
low	1.73466	0.300651	3.7648	2.8961	0.591392	2.60819	0.840604	0.293841
low	0.228849	0.553459	1.42541	0.929942	0.292193	0.255319	0.170694	0
high	0.453439	1.02425	2.039	1.4959	2.14945	0.501719	0.83058	1.23652
low	1.05804	1.61325	2.1123	2.06871	2.26987	1.63645	1.78718	1.28214
low	1.18358	0.214871	2.66159	1.46153	0.608147	1.79597	0.509037	0.320889
high	0.678342	0.631151	3.35586	1.28374	1.25181	0.758815	0.463832	0.226755
low	0.322505	1.02184	3.05712	1.9584	1.47908	0.446468	0.283566	1.37762
high	2.68708	3.57323	5.05279	4.64623	4.68271	2.85066	3.31388	0.865919
high	0.449957	0.870345	2.53144	1.28741	6.22402	0.459851	0.308011	3.09877
high	0.846955	1.51838	2.94647	1.29325	2.30238	0.727964	0.478299	3.01723
high	0.852478	0	1.2145	1.54691	0.0931545	0.723952	0.0542233	3.28254
high	0.562279	0.501617	2.91073	0.949946	0.747602	0.890486	0.0951818	0.072586
high	3.71317	1.3872	2.70458	2.65317	2.85736	1.84924	1.65933	2.47889
low	0.941106	0.0532504	1.12208	0.796349	0.205893	0.179256	0.109962	0.745108
high	0.336055	0.369048	1.1379	0.974529	0.857026	0.407625	0.504875	0.640621
high	0.518636	0.177726	2.47817	1.13337	3.55453	0.299596	0.403268	5.14847
high	1.55115	3.04953	4.34797	4.22799	3.83972	1.88827	2.21875	0.37362
low	0.793605	0.514501	2.92473	1.39446	1.01457	1.53764	0.56589	0.310922
high	0.376068	0.308244	1.23211	0.794104	0.256407	0.505078	0.223299	2.00547
low	0.734482	0.579277	2.36695	1.09024	0.45586	0.375735	0.380175	1.55405
high	0.298424	1.08909	0.794769	2.3751	0.406101	0.332049	0.281312	0.165687
high	0.882604	0.0426443	1.43216	1.38802	0.166587	1.00209	0.116764	0.639973
high	2.24349	3.4958	4.08703	4.13129	3.07905	2.10236	2.89763	4.20009
high	1.31034	1.63849	4.28122	1.43205	1.18447	1.18929	1.18783	1.29971
high	0.654344	1.13718	1.52386	2.244	1.68858	0.380286	0.941332	0.222928
low	0.373398	1.09356	2.09021	1.71497	1.52632	0.856548	0.741834	2.18963
high	1.4344	2.89249	3.1705	4.08603	4.26651	1.49523	2.9419	0.953079
low	1.5813	0.400647	3.2544	1.33457	0.679694	2.08641	1.04649	0.210139
high	0.586789	0	1.22076	0.78576	0.0676387	0.677711	0.136323	1.76175
high	0.542209	0.749406	1.52607	1.06364	1.65604	0.455229	0.387032	1.87042
low	0.470719	0.253384	2.51921	1.82961	0.387252	0.659194	0.311387	0.658646
low	0.281431	0.499272	1.15653	1.23805	0.932742	0.189034	0.264476	0.109561
high	0.751892	1.90346	2.92294	2.15442	1.26927	0.738898	1.45418	0.228357
low	0.719841	0.870187	2.01218	0.801407	0.636451	0.423847	0.408494	0.111432
high	1.4547	0.364236	2.64466	1.44292	0.713256	1.27769	0.56267	2.1852
low	1.32124	0.310107	2.73444	1.584	0.621337	1.97548	0.743213	0.59053
high	1.44196	1.06399	2.29801	2.18164	2.00888	1.56623	1.11523	0.957246
low	1.26087	0.833335	2.84326	1.79776	1.19648	2.20279	1.35423	0.592828
high	1.1586	0.373732	2.0327	5.21193	0.301119	0.782912	0.272382	0.523562
low	1.29349	0.0330882	3.15186	1.98499	0.488206	1.83746	0.459641	0.758218
low	0.269871	0.221939	2.08896	0.56589	0.351402	0.28629	0.159371	0.511569
high	0.348346	0.353436	1.4359	2.77671	1.41581	0.650673	0.644779	2.89334
low	0.560421	0.235359	0.78668	0.564134	0.141825	0.341758	0.146264	1.8318
low	0.708938	0.227741	1.57488	1.49098	0.310224	0.645333	0.506399	0.56306
high	1.09741	1.60421	2.80954	1.81279	3.63681	1.34238	1.46111	2.24853
low	0.614474	0	1.47659	1.01878	0.0461418	0.224287	0.0319597	2.74257
low	1.77682	0.719841	2.91412	2.33119	0.841812	1.54434	0.697151	0.416299
high	1.54932	1.53127	3.42775	1.98699	1.571	1.75215	1.61575	0.618709
low	1.79602	1.93753	3.12869	4.47006	3.34403	2.30647	2.35055	0.856468
high	1.73309	1.63919	2.32302	2.05679	1.38156	1.6787	1.57308	1.43098
low	0.581978	0.324811	0.952035	1.79722	1.08175	0.505586	0.469261	4.41615
high	1.2676	2.06312	3.3221	2.69842	3.2787	1.73596	2.1396	1.3662
high	0.613249	0.188528	1.58135	0.652968	0	0.316841	0.107152	2.2661
low	1.81955	0.227002	2.66024	1.70137	0.666211	0.882369	0.458592	0.195852
low	0.939603	0.217479	1.53431	1.43755	0.443288	0.674822	0.228234	0.826843
low	0.557484	1.50421	1.21853	1.95617	0.96377	0.495388	0.953228	0.234624
high	0.88276	0.777956	1.88061	1.27375	0.618051	0.845269	0.469886	1.18345
low	0.168	0.033793	0.901958	1.43813	0	0.222681	0.0588014	1.95706
low	0.283448	0.742696	1.01814	1.76647	0.809414	0.358509	0.754545	0.110497
high	1.92642	3.56757	4.25417	5.21479	3.82632	2.47884	2.90176	0.171847
high	1.23051	1.08739	2.1776	1.26772	1.0529	0.590147	0.6291	0.181039
low	0.856229	0.534261	1.67604	0.915406	0.543397	0.820077	0.256407	0.408277
low	0.587269	0.703987	2.60841	2.04513	1.38106	1.28623	0.873656	0.348459
high	0.613249	1.66848	3.24747	2.22716	2.38123	0.882526	0.88534	0.324695
high	0.976144	0.195474	2.22419	1.36994	0.697507	2.30944	0.852159	0.21661
low	2.02297	2.95905	4.00552	4.11056	3.12259	2.20254	1.93983	0.717298
low	0.949796	2.6487	2.81151	3.8493	3.42297	0.581978	1.71813	0.10165
low	1.15316	0	0.398569	1.46069	0.134221	1.54409	0.0846086	4.36652
low	1.27507	0.435949	3.05447	1.46038	0.177471	1.50304	0.319502	1.02489
high	0.427177	0.243303	2.0937	0.835762	0.536053	0.586116	0.207768	2.68657
low	2.32028	1.13179	2.94948	2.31875	1.72194	1.62171	1.12902	0.248656
low	0.54893	0.338795	1.27715	0.843582	0.549028	0.584193	0.254231	0.14483
high	0.432746	1.32366	2.75994	1.40985	1.0769	0.564037	0.872947	0.743817
low	0.83762	0.042084	1.85814	1.43365	0.381173	1.17082	0.46999	2.59822
high	0.398788	1.7162	1.92516	1.8125	1.37862	0.382944	1.01278	0.841249
high	1.55788	1.29819	1.67238	1.13665	0.938399	1.17588	0.634222	0.393306
high	1.54201	1.40163	1.9052	1.07361	0.670297	0.69893	0.766638	0.378068
low	1.00389	0.514905	1.95654	2.18713	0.629566	1.41511	0.474358	0.0626744
high	1.67888	1.86303	2.47853	2.24446	1.97041	1.59139	1.66776	2.21042
low	1.34925	2.80023	3.38585	3.59848	3.41741	1.7876	2.50317	1.26333
high	1.75185	1.93289	3.55844	1.14379	0.549817	1.54592	1.03844	2.46273
low	1.05714	0.973281	2.02176	1.95274	1.23946	1.06122	0.692516	0.166844
high	0.519039	0.127501	1.23499	1.11383	0.190804	0.449641	0.196607	0.193204
low	0.769349	1.70217	3.13346	1.81779	1.78806	1.63946	1.14679	0.169027
low	0.725261	0.636543	1.29037	1.3429	0.915253	1.05804	0.483571	1.48305
high	1.54661	1.61471	3.2212	3.26269	3.25067	2.31362	2.28907	2.49879
low	0.408603	0.0592168	1.62919	0.597793	0.174151	0.151339	0.0521376	0.0908534
high	1.68374	1.73092	3.95139	1.69417	1.17651	1.23377	1.034	2.98123
low	0.686881	0.290424	2.14303	1.93738	0.845109	1.40229	0.584385	0.251204
low	0.755998	0.607295	2.03626	1.01607	0.617393	0.726395	0.606632	0.0721744
high	1.0561	0.113434	1.02524	1.049	0.0395596	0.417704	0.11929	1.64676
high	0.921055	0.579952	2.4949	1.62237	1.14522	0.834792	0.669934	1.57783
low	0.778545	1.05873	1.46074	0.611833	0.559443	0.940355	0.844064	0.100305
low	0.358734	0.769349	1.64625	1.26544	0.288299	0.875387	0.494979	3.51177
high	0.627046	0.0735461	0.654802	0.964436	0.278936	0.59053	0.18612	2.32308
high	0.944034	0.83552	1.51768	1.05297	0.393197	0.536252	0.541416	1.0561
low	1.28783	0.129349	2.0768	1.73639	0.442545	1.56579	0.356257	0.214249
high	1.10869	0.167743	2.04352	1.56042	0.302992	1.31516	0.429429	0.245861
high	0.348006	0.0641931	0.614474	1.56618	0.158596	0.239154	0.0786098	2.81118
high	0.887057	0.0536674	1.11243	1.74988	0.158466	0.976437	0.180403	1.32527
high	4.42203	3.23605	6.30277	6.82771	5.95145	5.29722	4.3143	1.72216
low	3.14504	2.63487	3.35676	5.44834	3.23079	2.52905	2.56003	3.08833
high	1.302	2.40539	3.33703	1.88159	1.63882	1.83086	1.86813	0.321235
high	1.76341	0.940731	2.49221	1.34028	1.0481	1.56218	0.679514	0.0827026
high	1.65878	0.973207	2.56555	1.4376	0.668845	0.840765	0.676087	1.0536
low	0.481919	0.131194	1.39369	0.657731	0.236462	0.0592168	0.0781999	0.211012
low	1.14052	0.95888	2.65127	0.907429	0.470198	0.770533	0.508733	0.449957
low	0.808591	0.346872	1.00209	1.10869	0.675726	0.581785	0.541416	0.240742
high	0.850719	1.2364	1.39495	1.05651	1.3639	0.642933	0.887603	0.464145
low	1.70155	0.411209	2.06977	1.93455	0.742524	2.05655	0.49774	1.95039
high	1.55567	0.0882773	1.48954	0.790105	0.330673	2.10571	0.122606	0.281431
high	1.13744	1.32544	3.18997	1.56784	0.50782	1.50843	0.813443	0.308244
high	0.70496	0.802731	2.12707	1.01493	0.939527	0.987321	0.763327	3.92257
low	1.07025	1.24726	2.69377	2.26349	1.59345	1.37423	1.22058	0.680774
low	0.266037	0.792106	2.06991	1.15879	0.684011	0.508327	0.357383	1.71532
low	0.790772	0.340391	1.77011	1.83637	0.815821	1.32998	0.836086	0.504061
high	0.515208	0.439676	1.28629	0.458592	0.240986	0.753433	0.366812	0.608809
low	0.570851	0.215244	1.33234	1.15562	0.164786	0.753348	0.169925	0.102457
low	0.964214	1.99646	2.736	3.08272	1.97199	1.20276	1.61207	2.04432
low	0.834145	2.87212	2.95721	4.02624	2.62188	1.43819	2.1239	0.234869
high	0.402395	0.598937	2.63087	1.7173	1.3648	0.469782	0.555914	2.79133
low	0.858538	1.55871	2.76522	2.33428	2.01196	1.30317	1.25242	0.21313
high	0.895613	0.24306	3.46811	0.92562	0.391878	0.718877	0.306146	2.32861
low	0.341303	0.449852	0.870976	1.70261	0.335026	0.254836	0.124328	2.19049
high	1.99197	2.52454	3.89282	2.95606	3.5539	2.0731	2.1909	0.386921
low	1.47581	0.224287	3.41849	1.4578	0.263275	1.04306	0.306029	2.07635
high	0.245131	0.033793	0.480058	3.40966	0	0.0875986	0.0119249	2.86683
low	0.218347	2.33594	2.41449	1.92421	5.22837	0.657274	1.49221	0.145482
high	0.212383	2.07409	1.70035	2.14124	0.390338	0.285935	0.671927	0.118891
high	1.67405	1.17025	3.05466	2.2574	2.51058	1.59722	1.89759	0.842778
high	2.38747	1.11982	3.86414	2.02162	1.23082	1.09464	1.07922	0.466966
low	0.692516	1.36143	1.53316	2.20148	1.49078	0.485736	0.775008	0.135929
low	1.60246	0.128425	1.80575	2.03425	0.221815	0.634965	0.03492	0.349705
low	1.74145	1.67057	7.61822	1.57003	2.81619	0.522658	0.504264	2.82705
high	0.666938	1.01999	2.844	0.948975	0.357721	0.789103	0.517628	1.81558
high	4.4968	0.330099	2.7173	1.98568	0.369048	0.635058	0.287827	0.145743
low	0.376846	0	1.29725	0.577634	0	0.521453	0.0132121	0.0903115
low	1.59182	0.131589	3.01373	1.7253	0.70779	2.4853	0.703898	0.485324
low	0.538439	0.448055	0.992261	0.927896	0.543496	0.401084	0.328722	3.88267
low	0.536152	1.01856	2.35084	1.015	0.890719	0.735695	0.742869	0.284277
high	0.25084	0.420617	0.700085	1.62237	0.278104	0.0326651	0.275484	2.37873
low	1.5372	2.00457	2.2996	3.50545	2.55856	0.850639	1.64011	2.25305
high	1.26267	1.00791	3.10459	1.37735	1.10407	1.72809	0.676899	2.87664
low	0.50121	0.219339	1.42637	1.04796	0.364236	0.560421	0.365581	0.335712
high	0.930018	1.23229	2.46535	1.36452	1.33525	1.12922	1.3514	0.139469
high	0.697062	0.0856966	1.20402	0.90912	0.209141	0.489132	0.0754642	0.227495
low	1.76609	0.555325	1.91008	0.592732	0.477159	2.01511	0.691355	0.398131
high	1.51632	1.14058	1.97409	2.50881	1.02524	1.01635	0.795019	1.56262
high	2.02191	1.91621	2.61866	2.31435	2.85884	1.51813	1.48934	0.129481
high	0.811389	1.06743	2.22453	2.2959	2.06147	0.996533	1.12413	2.32576
low	0.730053	0.673556	3.18226	1.2458	0.875701	0.586693	0.813771	2.85402
low	0.346078	0.0756011	0.708231	1.6141	0.126444	0.151209	0.122076	2.05363
low	0.331017	0.876095	2.67827	1.08862	0.677982	0.795019	0.476434	0.527571
low	0.687061	0.809579	2.4532	1.47327	0.867896	0.711759	0.349705	0.292664
high	0.565987	1.0197	4.18045	0.983897	1.89356	1.28528	0.768502	0.822363
high	1.08936	0.128689	1.66152	1.05075	0.131194	0.496207	0.305679	0.259303
low	0.856069	0.332507	1.7253	1.46629	0.294782	1.24391	0.391988	0.325041
low	0.773996	1.31423	2.36283	2.35887	1.04411	0.937947	0.724999	0.106884
high	0.187388	0.27858	1.61264	1.89631	2.09126	0.27608	0.0267293	0.64321
high	1.12737	0.0703893	1.26213	1.80108	0.205393	0.730836	0.244156	1.01671
high	1.34596	2.02024	6.36893	1.83528	1.95955	2.41457	1.08345	0.442864
high	1.54972	2.28027	3.04544	3.79133	3.30615	1.52125	2.6557	2.81242
high	1.47887	0.486148	2.09434	1.54176	0.821057	0.911883	0.652509	1.44615
low	1.40801	0.305562	2.51137	2.34639	0.873262	1.83467	0.759838	0.846794
