# Supplementary material for: ARIH2 serves as a potential prognostic biomarker for hepatocellular carcinoma associated with immune infiltration and ferroptosis
Source: Front Immunol. 2025 Apr 7;16:1548691. doi: 10.3389/fimmu.2025.1548691 (PMC12009847; doi:10.3389/fimmu.2025.1548691)
Supplement: Supplementary file 1 [file DataSheet1.zip › Raw data file/Figure 15.xlsx]

## Sheet: 数据1
ARIH2	LogARIH2	Drug.Name	LogARIH2	IC50	Z.score
9.28533	3.21495	(5Z)-7-Oxozeaenol	3.21495	1.51748	0.480609
7.73364	2.95115	(5Z)-7-Oxozeaenol	2.95115	1.89881	0.747064
8.05581	3.01003	(5Z)-7-Oxozeaenol	3.01003	0.833381	0.00260293
8.20695	3.03685	(5Z)-7-Oxozeaenol	3.03685	1.25294	0.295768
8.4984	3.08719	(5Z)-7-Oxozeaenol	3.08719	0.723832	-0.0739434
7.48148	2.90332	(5Z)-7-Oxozeaenol	2.90332	1.25092	0.294352
8.21541	3.03833	(5Z)-7-Oxozeaenol	3.03833	1.72819	0.627843
9.26117	3.21119	(5Z)-7-Oxozeaenol	3.21119	1.1435	0.219298
8.26955	3.04781	(5Z)-7-Oxozeaenol	3.04781	0.53834	-0.203555
8.95673	3.16297	(5Z)-7-Oxozeaenol	3.16297	0.756735	-0.0509526
8.53003	3.09255	(5Z)-7-Oxozeaenol	3.09255	3.1828	1.64424
7.97736	2.99591	(5Z)-7-Oxozeaenol	2.99591	0.673053	-0.109425
8.82347	3.14135	5-Fluorouracil	3.14135	3.86363	0.177713
9.28533	3.21495	5-Fluorouracil	3.21495	5.84633	1.29714
8.55367	3.09654	5-Fluorouracil	3.09654	4.29835	0.423153
7.73364	2.95115	5-Fluorouracil	2.95115	4.74535	0.675529
8.05581	3.01003	5-Fluorouracil	3.01003	2.19375	-0.765102
8.20695	3.03685	5-Fluorouracil	3.03685	4.31906	0.434847
7.96525	2.99372	5-Fluorouracil	2.99372	3.20886	-0.191972
8.4984	3.08719	5-Fluorouracil	3.08719	6.14341	1.46488
8.46233	3.08106	5-Fluorouracil	3.08106	3.72629	0.100169
7.48148	2.90332	5-Fluorouracil	2.90332	2.80575	-0.419566
8.21541	3.03833	5-Fluorouracil	3.03833	3.83171	0.15969
9.26117	3.21119	5-Fluorouracil	3.21119	5.06361	0.855219
8.26955	3.04781	5-Fluorouracil	3.04781	4.01214	0.261562
8.95673	3.16297	5-Fluorouracil	3.16297	2.6579	-0.503044
8.53003	3.09255	5-Fluorouracil	3.09255	6.54082	1.68925
7.97736	2.99591	5-Fluorouracil	2.99591	2.83153	-0.405013
8.82347	3.14135	965-D2	3.14135	4.78674	1.40527
9.28533	3.21495	965-D2	3.21495	4.03371	0.693446
8.55367	3.09654	965-D2	3.09654	2.46321	-0.791114
8.05581	3.01003	965-D2	3.01003	1.87888	-1.34347
8.20695	3.03685	965-D2	3.03685	3.30814	0.00758473
8.4984	3.08719	965-D2	3.08719	3.4282	0.121069
8.46233	3.08106	965-D2	3.08106	2.78882	-0.48332
7.48148	2.90332	965-D2	2.90332	3.7409	0.416658
8.21541	3.03833	965-D2	3.03833	2.70999	-0.557834
9.26117	3.21119	965-D2	3.21119	2.82887	-0.445465
8.26955	3.04781	965-D2	3.04781	4.05979	0.718098
8.95673	3.16297	965-D2	3.16297	3.49846	0.187487
8.53003	3.09255	965-D2	3.09255	4.07452	0.732026
7.97736	2.99591	965-D2	2.99591	3.43052	0.123264
8.82347	3.14135	993-D2	3.14135	4.54408	0.341199
9.28533	3.21495	993-D2	3.21495	3.94313	-0.406811
8.55367	3.09654	993-D2	3.09654	4.19665	-0.0912565
8.05581	3.01003	993-D2	3.01003	4.83301	0.700843
8.20695	3.03685	993-D2	3.03685	4.40972	0.173957
8.4984	3.08719	993-D2	3.08719	4.59169	0.400467
8.46233	3.08106	993-D2	3.08106	4.40036	0.162303
7.48148	2.90332	993-D2	2.90332	4.65324	0.477079
8.21541	3.03833	993-D2	3.03833	4.01819	-0.313383
9.26117	3.21119	993-D2	3.21119	4.01	-0.323579
8.26955	3.04781	993-D2	3.04781	4.57812	0.383565
8.95673	3.16297	993-D2	3.16297	4.46773	0.246159
8.53003	3.09255	993-D2	3.09255	5.22349	1.18687
7.97736	2.99591	993-D2	2.99591	3.61722	-0.812482
8.82347	3.14135	A-83-01	3.14135	4.0158	-0.151563
9.28533	3.21495	A-83-01	3.21495	3.02018	-1.40374
8.55367	3.09654	A-83-01	3.09654	4.48229	0.435131
7.73364	2.95115	A-83-01	2.95115	5.90217	2.2209
8.05581	3.01003	A-83-01	3.01003	4.72245	0.737178
8.20695	3.03685	A-83-01	3.03685	4.52717	0.491578
7.96525	2.99372	A-83-01	2.99372	3.81818	-0.400112
8.4984	3.08719	A-83-01	3.08719	5.24189	1.39047
8.46233	3.08106	A-83-01	3.08106	4.15473	0.0231687
7.48148	2.90332	A-83-01	2.90332	4.8091	0.846154
8.21541	3.03833	A-83-01	3.03833	3.05268	-1.36287
9.26117	3.21119	A-83-01	3.21119	4.08069	-0.0699496
8.26955	3.04781	A-83-01	3.04781	3.93464	-0.253635
8.95673	3.16297	A-83-01	3.16297	4.26512	0.161999
8.53003	3.09255	A-83-01	3.09255	5.27828	1.43624
7.97736	2.99591	A-83-01	2.99591	4.17803	0.0524751
8.82347	3.14135	ACY-1215	3.14135	3.00925	1.00879
9.28533	3.21495	ACY-1215	3.21495	1.18791	-0.4274
8.55367	3.09654	ACY-1215	3.09654	3.13499	1.10794
7.73364	2.95115	ACY-1215	2.95115	1.12571	-0.476451
8.05581	3.01003	ACY-1215	3.01003	0.937993	-0.62447
8.20695	3.03685	ACY-1215	3.03685	3.03325	1.02772
7.96525	2.99372	ACY-1215	2.99372	1.01814	-0.561269
8.4984	3.08719	ACY-1215	3.08719	1.75364	0.018697
8.46233	3.08106	ACY-1215	3.08106	1.44449	-0.225077
7.48148	2.90332	ACY-1215	2.90332	1.35292	-0.297284
8.21541	3.03833	ACY-1215	3.03833	1.68285	-0.0371243
9.26117	3.21119	ACY-1215	3.21119	3.13642	1.10907
8.26955	3.04781	ACY-1215	3.04781	2.82043	0.859897
8.95673	3.16297	ACY-1215	3.16297	1.20098	-0.417094
8.53003	3.09255	ACY-1215	3.09255	2.81663	0.856905
7.97736	2.99591	ACY-1215	2.99591	0.101901	-1.28376
8.82347	3.14135	Afatinib	3.14135	4.78674	0.878584
9.28533	3.21495	Afatinib	3.21495	4.87269	0.930893
9.28533	3.21495	Afatinib	3.21495	2.11555	0.899737
8.55367	3.09654	Afatinib	3.09654	4.48904	0.697397
8.55367	3.09654	Afatinib	3.09654	1.61816	0.561739
7.73364	2.95115	Afatinib	2.95115	4.65206	0.796616
7.73364	2.95115	Afatinib	2.95115	2.30657	1.02954
8.05581	3.01003	Afatinib	3.01003	3.65996	0.192804
8.05581	3.01003	Afatinib	3.01003	1.98651	0.812047
8.20695	3.03685	Afatinib	3.03685	0.740924	-0.0343805
8.20695	3.03685	Afatinib	3.03685	2.53804	-0.490021
8.4984	3.08719	Afatinib	3.08719	1.52344	0.497372
8.4984	3.08719	Afatinib	3.08719	4.94046	0.97214
8.46233	3.08106	Afatinib	3.08106	1.53324	0.504035
8.46233	3.08106	Afatinib	3.08106	3.59939	0.155938
7.48148	2.90332	Afatinib	2.90332	1.10738	0.214639
7.48148	2.90332	Afatinib	2.90332	4.2532	0.553858
8.21541	3.03833	Afatinib	3.03833	3.44092	0.059492
8.21541	3.03833	Afatinib	3.03833	1.19106	0.271507
9.26117	3.21119	Afatinib	3.21119	1.96741	0.799067
9.26117	3.21119	Afatinib	3.21119	4.84419	0.913549
8.26955	3.04781	Afatinib	3.04781	3.50472	0.0983185
8.26955	3.04781	Afatinib	3.04781	1.15155	0.244658
8.95673	3.16297	Afatinib	3.16297	3.61276	0.164078
8.95673	3.16297	Afatinib	3.16297	1.4798	0.467716
8.53003	3.09255	Afatinib	3.09255	1.7837	0.67423
8.53003	3.09255	Afatinib	3.09255	5.22046	1.14256
8.82347	3.14135	AGI-6780	3.14135	0.898081	-0.873058
9.28533	3.21495	AGI-6780	3.21495	1.3862	-0.0924462
8.55367	3.09654	AGI-6780	3.09654	1.29769	-0.233994
7.73364	2.95115	AGI-6780	2.95115	1.40791	-0.0577267
8.05581	3.01003	AGI-6780	3.01003	1.74042	0.47402
8.20695	3.03685	AGI-6780	3.03685	0.992933	-0.72137
7.96525	2.99372	AGI-6780	2.99372	1.36788	-0.121751
8.4984	3.08719	AGI-6780	3.08719	1.33428	-0.175485
8.46233	3.08106	AGI-6780	3.08106	1.52847	0.135076
7.48148	2.90332	AGI-6780	2.90332	1.92705	0.772493
8.21541	3.03833	AGI-6780	3.03833	1.18943	-0.407123
9.26117	3.21119	AGI-6780	3.21119	1.56175	0.188295
8.26955	3.04781	AGI-6780	3.04781	0.837959	-0.969208
8.95673	3.16297	AGI-6780	3.16297	1.36581	-0.125066
8.53003	3.09255	AGI-6780	3.09255	1.79073	0.554479
7.97736	2.99591	AGI-6780	2.99591	1.27373	-0.272311
8.82347	3.14135	AICA Ribonucleotide	3.14135	7.16692	-0.49902
9.28533	3.21495	AICA Ribonucleotide	3.21495	9.14176	1.06508
8.55367	3.09654	AICA Ribonucleotide	3.09654	7.38991	-0.322407
7.73364	2.95115	AICA Ribonucleotide	2.95115	8.41349	0.488277
8.05581	3.01003	AICA Ribonucleotide	3.01003	7.34619	-0.357035
8.20695	3.03685	AICA Ribonucleotide	3.03685	8.21485	0.330954
8.4984	3.08719	AICA Ribonucleotide	3.08719	8.37895	0.460922
8.46233	3.08106	AICA Ribonucleotide	3.08106	8.25436	0.362244
7.48148	2.90332	AICA Ribonucleotide	2.90332	8.0686	0.215123
8.21541	3.03833	AICA Ribonucleotide	3.03833	8.23631	0.347949
9.26117	3.21119	AICA Ribonucleotide	3.21119	5.89858	-1.50356
8.26955	3.04781	AICA Ribonucleotide	3.04781	9.3567	1.23531
8.95673	3.16297	AICA Ribonucleotide	3.16297	7.98737	0.150787
8.53003	3.09255	AICA Ribonucleotide	3.09255	7.6784	-0.0939179
7.97736	2.99591	AICA Ribonucleotide	2.99591	9.55887	1.39544
8.82347	3.14135	AKT inhibitor VIII	3.14135	1.23528	-1.04548
8.82347	3.14135	AKT inhibitor VIII	3.14135	2.64123	0.110794
9.28533	3.21495	AKT inhibitor VIII	3.21495	1.87645	-0.40813
9.28533	3.21495	AKT inhibitor VIII	3.21495	4.41974	1.33818
8.55367	3.09654	AKT inhibitor VIII	3.09654	2.6242	0.335174
8.55367	3.09654	AKT inhibitor VIII	3.09654	4.63457	1.48643
7.73364	2.95115	AKT inhibitor VIII	2.95115	1.07081	-0.97299
7.73364	2.95115	AKT inhibitor VIII	2.95115	0.951754	-1.32733
8.05581	3.01003	AKT inhibitor VIII	3.01003	1.62955	-0.587392
8.05581	3.01003	AKT inhibitor VIII	3.01003	1.13169	-1.14846
8.20695	3.03685	AKT inhibitor VIII	3.03685	1.98823	-0.33986
8.20695	3.03685	AKT inhibitor VIII	3.03685	3.06992	0.77824
7.96525	2.99372	AKT inhibitor VIII	2.99372	2.6342	0.345112
7.96525	2.99372	AKT inhibitor VIII	2.99372	1.64925	-0.573795
8.4984	3.08719	AKT inhibitor VIII	3.08719	5.09914	1.80704
8.4984	3.08719	AKT inhibitor VIII	3.08719	0.987711	-1.29158
8.46233	3.08106	AKT inhibitor VIII	3.08106	1.81975	-0.464498
8.46233	3.08106	AKT inhibitor VIII	3.08106	4.63768	1.48858
7.48148	2.90332	AKT inhibitor VIII	2.90332	2.86877	0.578287
7.48148	2.90332	AKT inhibitor VIII	2.90332	4.73116	1.55309
8.21541	3.03833	AKT inhibitor VIII	3.03833	0.179447	-2.09504
9.26117	3.21119	AKT inhibitor VIII	3.21119	4.98984	1.73162
9.26117	3.21119	AKT inhibitor VIII	3.21119	1.40715	-0.874639
8.26955	3.04781	AKT inhibitor VIII	3.04781	2.03058	-0.254917
8.26955	3.04781	AKT inhibitor VIII	3.04781	2.05614	-0.29299
8.95673	3.16297	AKT inhibitor VIII	3.16297	1.34086	-0.94054
8.95673	3.16297	AKT inhibitor VIII	3.16297	2.21412	-0.18397
8.53003	3.09255	AKT inhibitor VIII	3.09255	3.34136	1.04806
8.53003	3.09255	AKT inhibitor VIII	3.09255	5.3841	2.0037
7.97736	2.99591	AKT inhibitor VIII	2.99591	0.0576417	-2.21612
7.97736	2.99591	AKT inhibitor VIII	2.99591	0.924652	-1.07386
8.82347	3.14135	Alectinib	3.14135	3.40737	-0.211738
9.28533	3.21495	Alectinib	3.21495	4.15287	0.46085
8.55367	3.09654	Alectinib	3.09654	3.89612	0.229208
7.73364	2.95115	Alectinib	2.95115	4.44826	0.727348
8.05581	3.01003	Alectinib	3.01003	3.53575	-0.0959179
8.20695	3.03685	Alectinib	3.03685	4.41026	0.693062
7.96525	2.99372	Alectinib	2.99372	3.57413	-0.061287
8.4984	3.08719	Alectinib	3.08719	4.40313	0.686628
8.46233	3.08106	Alectinib	3.08106	3.7699	0.115335
7.48148	2.90332	Alectinib	2.90332	3.73916	0.0875986
8.21541	3.03833	Alectinib	3.03833	3.03871	-0.544346
9.26117	3.21119	Alectinib	3.21119	4.3045	0.597644
8.26955	3.04781	Alectinib	3.04781	3.64386	0.00162042
8.95673	3.16297	Alectinib	3.16297	3.5748	-0.0606823
8.53003	3.09255	Alectinib	3.09255	4.67553	0.932388
7.97736	2.99591	Alectinib	2.99591	4.02554	0.345974
8.82347	3.14135	Alisertib	3.14135	0.944131	-0.243434
9.28533	3.21495	Alisertib	3.21495	1.79293	0.222319
8.55367	3.09654	Alisertib	3.09654	2.17116	0.429863
7.73364	2.95115	Alisertib	2.95115	2.19076	0.440616
8.05581	3.01003	Alisertib	3.01003	0.122893	-0.694063
8.20695	3.03685	Alisertib	3.03685	1.58182	0.106481
7.96525	2.99372	Alisertib	2.99372	1.90648	0.284624
8.4984	3.08719	Alisertib	3.08719	3.24928	1.02145
8.46233	3.08106	Alisertib	3.08106	1.1275	-0.142815
7.48148	2.90332	Alisertib	2.90332	2.54302	0.633907
8.21541	3.03833	Alisertib	3.03833	0.172456	-0.666867
9.26117	3.21119	Alisertib	3.21119	3.04952	0.911834
8.26955	3.04781	Alisertib	3.04781	0.71349	-0.369991
8.95673	3.16297	Alisertib	3.16297	2.89053	0.824591
8.53003	3.09255	Alisertib	3.09255	3.11833	0.94959
7.97736	2.99591	Alisertib	2.99591	2.30946	0.505748
8.82347	3.14135	Amuvatinib	3.14135	3.00604	-0.369414
8.55367	3.09654	Amuvatinib	3.09654	2.19862	-0.886213
7.73364	2.95115	Amuvatinib	2.95115	4.88411	0.832655
8.05581	3.01003	Amuvatinib	3.01003	3.75302	0.108692
8.20695	3.03685	Amuvatinib	3.03685	1.27698	-1.47612
7.96525	2.99372	Amuvatinib	2.99372	4.27414	0.442242
8.4984	3.08719	Amuvatinib	3.08719	3.77787	0.124597
8.46233	3.08106	Amuvatinib	3.08106	3.76154	0.114146
7.48148	2.90332	Amuvatinib	2.90332	4.85807	0.815993
8.21541	3.03833	Amuvatinib	3.03833	3.3767	-0.132174
9.26117	3.21119	Amuvatinib	3.21119	5.06393	0.947755
8.26955	3.04781	Amuvatinib	3.04781	1.91053	-1.0706
8.95673	3.16297	Amuvatinib	3.16297	3.7205	0.0878819
8.53003	3.09255	Amuvatinib	3.09255	4.21474	0.404221
7.97736	2.99591	Amuvatinib	2.99591	2.11226	-0.941491
8.82347	3.14135	Apitolisib	3.14135	1.60425	0.86399
8.55367	3.09654	Apitolisib	3.09654	2.71168	1.59145
8.4984	3.08719	Apitolisib	3.08719	2.10664	1.194
9.26117	3.21119	Apitolisib	3.21119	2.16484	1.23223
8.26955	3.04781	Apitolisib	3.04781	2.87671	1.69986
8.95673	3.16297	Apitolisib	3.16297	0.310804	0.0143318
8.53003	3.09255	Apitolisib	3.09255	6.07166	3.7986
8.20695	3.03685	AR-42	3.03685	0.823282	0.659641
8.4984	3.08719	AR-42	3.08719	0.454406	0.441407
9.26117	3.21119	AR-42	3.21119	0.499957	0.468356
8.53003	3.09255	AR-42	3.09255	1.05796	0.79848
8.82347	3.14135	Ara-G	3.14135	5.58298	0.392264
9.28533	3.21495	Ara-G	3.21495	4.6379	-0.530362
8.55367	3.09654	Ara-G	3.09654	5.09943	-0.0797934
7.73364	2.95115	Ara-G	2.95115	4.99822	-0.178602
8.05581	3.01003	Ara-G	3.01003	4.04525	-1.10893
8.20695	3.03685	Ara-G	3.03685	5.85133	0.654245
7.96525	2.99372	Ara-G	2.99372	4.87813	-0.295838
8.4984	3.08719	Ara-G	3.08719	5.74435	0.549804
8.46233	3.08106	Ara-G	3.08106	5.30732	0.123157
7.48148	2.90332	Ara-G	2.90332	5.68887	0.495643
8.21541	3.03833	Ara-G	3.03833	5.46366	0.275781
9.26117	3.21119	Ara-G	3.21119	5.96567	0.765867
8.26955	3.04781	Ara-G	3.04781	5.16481	-0.0159637
8.95673	3.16297	Ara-G	3.16297	5.38238	0.196437
8.53003	3.09255	Ara-G	3.09255	6.0727	0.870355
7.97736	2.99591	Ara-G	2.99591	5.52147	0.332216
8.4984	3.08719	ARRY-520	3.08719	0.206783	1.51475
8.82347	3.14135	AS601245	3.14135	1.02659	-1.04125
9.28533	3.21495	AS601245	3.21495	2.39793	0.154157
8.55367	3.09654	AS601245	3.09654	1.61336	-0.529762
7.73364	2.95115	AS601245	2.95115	1.25262	-0.844222
8.05581	3.01003	AS601245	3.01003	1.06192	-1.01045
8.20695	3.03685	AS601245	3.03685	1.10438	-0.97344
7.96525	2.99372	AS601245	2.99372	2.84275	0.541911
8.4984	3.08719	AS601245	3.08719	0.863595	-1.18334
8.46233	3.08106	AS601245	3.08106	1.82236	-0.347573
7.48148	2.90332	AS601245	2.90332	2.86551	0.561749
8.21541	3.03833	AS601245	3.03833	1.44673	-0.67501
9.26117	3.21119	AS601245	3.21119	1.91215	-0.269297
8.26955	3.04781	AS601245	3.04781	1.17441	-0.912398
8.95673	3.16297	AS601245	3.16297	0.206122	-1.75646
8.53003	3.09255	AS601245	3.09255	4.85352	2.29472
7.97736	2.99591	AS601245	2.99591	1.68292	-0.469121
8.82347	3.14135	AS605240	3.14135	4.17155	0.76335
9.28533	3.21495	AS605240	3.21495	3.252	0.175287
8.55367	3.09654	AS605240	3.09654	5.26085	1.45997
7.73364	2.95115	AS605240	2.95115	0.720808	-1.44344
8.05581	3.01003	AS605240	3.01003	1.54603	-0.915696
8.20695	3.03685	AS605240	3.03685	2.81013	-0.107295
7.96525	2.99372	AS605240	2.99372	3.75624	0.497749
8.4984	3.08719	AS605240	3.08719	5.76772	1.78411
8.46233	3.08106	AS605240	3.08106	4.51842	0.985175
7.48148	2.90332	AS605240	2.90332	4.22784	0.799347
8.21541	3.03833	AS605240	3.03833	4.10356	0.719865
9.26117	3.21119	AS605240	3.21119	5.54478	1.64154
8.26955	3.04781	AS605240	3.04781	3.326	0.222611
8.95673	3.16297	AS605240	3.16297	2.70413	-0.17508
8.53003	3.09255	AS605240	3.09255	6.06897	1.97677
7.97736	2.99591	AS605240	2.99591	1.7118	-0.809687
8.82347	3.14135	AST-1306	3.14135	1.02158	-0.45303
9.28533	3.21495	AST-1306	3.21495	0.912624	-0.536168
8.55367	3.09654	AST-1306	3.09654	2.40128	0.599737
7.73364	2.95115	AST-1306	2.95115	1.20519	-0.312927
8.05581	3.01003	AST-1306	3.01003	0.0510962	-1.19355
8.20695	3.03685	AST-1306	3.03685	0.781923	-0.635898
7.96525	2.99372	AST-1306	2.99372	1.4442	-0.130559
8.4984	3.08719	AST-1306	3.08719	2.77122	0.882009
8.46233	3.08106	AST-1306	3.08106	1.13487	-0.366584
9.26117	3.21119	AST-1306	3.21119	1.21511	-0.30536
8.26955	3.04781	AST-1306	3.04781	0.875702	-0.564341
8.95673	3.16297	AST-1306	3.16297	0.702689	-0.696357
8.53003	3.09255	AST-1306	3.09255	3.10679	1.13806
8.82347	3.14135	AT-7519	3.14135	1.03716	0.0633703
9.28533	3.21495	AT-7519	3.21495	3.24353	1.24545
8.55367	3.09654	AT-7519	3.09654	4.58022	1.96159
7.73364	2.95115	AT-7519	2.95115	0.234367	-0.36673
8.20695	3.03685	AT-7519	3.03685	2.58369	0.891941
7.96525	2.99372	AT-7519	2.99372	0.891309	-0.0147684
8.4984	3.08719	AT-7519	3.08719	4.1143	1.71197
8.46233	3.08106	AT-7519	3.08106	4.03098	1.66733
7.48148	2.90332	AT-7519	2.90332	1.67675	0.406036
8.21541	3.03833	AT-7519	3.03833	2.63867	0.921395
9.26117	3.21119	AT-7519	3.21119	2.85983	1.03988
8.26955	3.04781	AT-7519	3.04781	1.46369	0.291889
8.53003	3.09255	AT-7519	3.09255	4.88492	2.12484
7.97736	2.99591	AT-7519	2.99591	0.239104	-0.364192
8.82347	3.14135	AT7867	3.14135	3.83397	0.473681
9.28533	3.21495	AT7867	3.21495	2.60168	-0.361987
8.55367	3.09654	AT7867	3.09654	4.19952	0.721575
7.73364	2.95115	AT7867	2.95115	2.62629	-0.345301
8.20695	3.03685	AT7867	3.03685	3.39691	0.177293
7.96525	2.99372	AT7867	2.99372	1.96266	-0.795333
8.4984	3.08719	AT7867	3.08719	4.06043	0.627253
8.46233	3.08106	AT7867	3.08106	2.08408	-0.712994
7.48148	2.90332	AT7867	2.90332	1.33806	-1.2189
8.21541	3.03833	AT7867	3.03833	0.887094	-1.52472
9.26117	3.21119	AT7867	3.21119	3.53655	0.271986
8.26955	3.04781	AT7867	3.04781	3.73989	0.409883
8.95673	3.16297	AT7867	3.16297	2.75487	-0.258099
8.53003	3.09255	AT7867	3.09255	4.83453	1.1522
7.97736	2.99591	AT7867	2.99591	4.74141	1.08906
8.82347	3.14135	Avagacestat	3.14135	4.02077	0.527351
8.82347	3.14135	Avagacestat	3.14135	4.93632	0.323078
9.28533	3.21495	Avagacestat	3.21495	2.84769	-0.815677
9.28533	3.21495	Avagacestat	3.21495	5.02292	0.454907
8.55367	3.09654	Avagacestat	3.09654	2.48772	-1.2278
8.55367	3.09654	Avagacestat	3.09654	4.63618	-0.133821
7.73364	2.95115	Avagacestat	2.95115	5.23998	0.785338
7.73364	2.95115	Avagacestat	2.95115	4.52312	1.10247
8.05581	3.01003	Avagacestat	3.01003	4.73814	0.0213877
8.05581	3.01003	Avagacestat	3.01003	3.55971	-0.000505766
8.20695	3.03685	Avagacestat	3.03685	4.07491	-0.98824
8.20695	3.03685	Avagacestat	3.03685	4.47965	1.05271
7.96525	2.99372	Avagacestat	2.99372	4.22971	-0.752588
8.4984	3.08719	Avagacestat	3.08719	3.88643	0.373542
8.4984	3.08719	Avagacestat	3.08719	5.00354	0.425409
8.46233	3.08106	Avagacestat	3.08106	2.61601	-1.08093
8.46233	3.08106	Avagacestat	3.08106	4.61235	-0.170096
7.48148	2.90332	Avagacestat	2.90332	5.01613	0.444571
7.48148	2.90332	Avagacestat	2.90332	3.97431	0.474152
8.21541	3.03833	Avagacestat	3.03833	3.32548	-2.12908
8.21541	3.03833	Avagacestat	3.03833	4.01016	0.515199
9.26117	3.21119	Avagacestat	3.21119	4.34615	0.899866
9.26117	3.21119	Avagacestat	3.21119	4.89168	0.25513
8.26955	3.04781	Avagacestat	3.04781	3.92963	0.422999
8.26955	3.04781	Avagacestat	3.04781	4.69266	-0.0478415
8.95673	3.16297	Avagacestat	3.16297	2.73402	-0.945824
8.95673	3.16297	Avagacestat	3.16297	4.75658	0.0494603
8.53003	3.09255	Avagacestat	3.09255	4.98895	0.403199
8.53003	3.09255	Avagacestat	3.09255	3.71994	0.182938
7.97736	2.99591	Avagacestat	2.99591	3.47577	-0.0966082
7.97736	2.99591	Avagacestat	2.99591	4.30514	-0.637763
8.82347	3.14135	Axitinib	3.14135	1.20997	-0.633562
9.28533	3.21495	Axitinib	3.21495	0.857131	-0.916494
8.55367	3.09654	Axitinib	3.09654	2.62398	0.500308
7.73364	2.95115	Axitinib	2.95115	2.71694	0.574857
8.05581	3.01003	Axitinib	3.01003	1.26138	-0.592334
8.20695	3.03685	Axitinib	3.03685	2.7383	0.591983
8.4984	3.08719	Axitinib	3.08719	3.46598	1.1755
8.46233	3.08106	Axitinib	3.08106	0.0104351	-1.59544
7.48148	2.90332	Axitinib	2.90332	3.37218	1.10028
8.21541	3.03833	Axitinib	3.03833	2.62317	0.499663
9.26117	3.21119	Axitinib	3.21119	3.10931	0.889488
8.26955	3.04781	Axitinib	3.04781	1.44319	-0.446541
8.95673	3.16297	Axitinib	3.16297	0.665217	-1.07039
8.53003	3.09255	Axitinib	3.09255	1.65337	-0.278003
7.97736	2.99591	Axitinib	2.99591	2.34104	0.273427
8.82347	3.14135	AZ20	3.14135	0.0858869	-0.675124
9.28533	3.21495	AZ20	3.21495	0.558459	-0.253918
8.55367	3.09654	AZ20	3.09654	1.72412	0.785045
7.73364	2.95115	AZ20	2.95115	1.19293	0.311593
8.05581	3.01003	AZ20	3.01003	1.63009	0.701236
8.20695	3.03685	AZ20	3.03685	1.91604	0.956105
8.4984	3.08719	AZ20	3.08719	0.48276	-0.321389
8.46233	3.08106	AZ20	3.08106	0.906203	0.0560284
7.48148	2.90332	AZ20	2.90332	0.433833	-0.364997
8.21541	3.03833	AZ20	3.03833	1.69352	0.757771
9.26117	3.21119	AZ20	3.21119	0.714884	-0.114496
8.26955	3.04781	AZ20	3.04781	0.96985	0.112757
8.95673	3.16297	AZ20	3.16297	0.277403	-0.504425
7.97736	2.99591	AZ20	2.99591	0.2133	-0.56156
8.82347	3.14135	AZD1208	3.14135	3.10728	-0.312496
9.28533	3.21495	AZD1208	3.21495	2.4341	-0.961012
8.55367	3.09654	AZD1208	3.09654	2.77622	-0.63143
7.73364	2.95115	AZD1208	2.95115	2.57662	-0.823706
8.05581	3.01003	AZD1208	3.01003	3.42079	-0.0104743
8.20695	3.03685	AZD1208	3.03685	3.88375	0.435513
8.4984	3.08719	AZD1208	3.08719	4.6477	1.17147
8.46233	3.08106	AZD1208	3.08106	2.93942	-0.474204
7.48148	2.90332	AZD1208	2.90332	3.40526	-0.0254429
8.21541	3.03833	AZD1208	3.03833	3.45037	0.0180168
9.26117	3.21119	AZD1208	3.21119	3.31525	-0.112147
8.26955	3.04781	AZD1208	3.04781	2.31432	-1.07639
8.95673	3.16297	AZD1208	3.16297	3.90707	0.457981
8.53003	3.09255	AZD1208	3.09255	3.058	-0.359973
7.97736	2.99591	AZD1208	2.99591	2.77052	-0.636918
8.82347	3.14135	AZD1332	3.14135	0.533867	-1.24788
8.55367	3.09654	AZD1332	3.09654	1.8116	-0.160361
7.73364	2.95115	AZD1332	2.95115	1.78687	-0.181405
8.05581	3.01003	AZD1332	3.01003	1.26365	-0.626732
8.20695	3.03685	AZD1332	3.03685	0.539592	-1.24301
8.4984	3.08719	AZD1332	3.08719	2.7642	0.650433
8.46233	3.08106	AZD1332	3.08106	0.140309	-1.58285
7.48148	2.90332	AZD1332	2.90332	1.49633	-0.428698
8.21541	3.03833	AZD1332	3.03833	0.890149	-0.944635
9.26117	3.21119	AZD1332	3.21119	1.40968	-0.502447
8.26955	3.04781	AZD1332	3.04781	0.562597	-1.22343
8.95673	3.16297	AZD1332	3.16297	1.81417	-0.158166
8.53003	3.09255	AZD1332	3.09255	1.46822	-0.452619
7.97736	2.99591	AZD1332	2.99591	2.11553	0.098327
8.82347	3.14135	AZD1480	3.14135	0.223564	-1.19035
9.28533	3.21495	AZD1480	3.21495	0.599903	-0.850282
8.55367	3.09654	AZD1480	3.09654	1.49866	-0.0381489
7.73364	2.95115	AZD1480	2.95115	1.28808	-0.228431
8.05581	3.01003	AZD1480	3.01003	0.407302	-1.02432
8.20695	3.03685	AZD1480	3.03685	2.53264	0.89617
8.4984	3.08719	AZD1480	3.08719	2.88404	1.2137
7.48148	2.90332	AZD1480	2.90332	1.00259	-0.486408
8.21541	3.03833	AZD1480	3.03833	1.72167	0.163365
9.26117	3.21119	AZD1480	3.21119	2.10269	0.507657
8.26955	3.04781	AZD1480	3.04781	0.245958	-1.17011
8.95673	3.16297	AZD1480	3.16297	2.03244	0.444186
8.53003	3.09255	AZD1480	3.09255	0.865643	-0.610154
7.97736	2.99591	AZD1480	2.99591	3.27808	1.56976
8.4984	3.08719	AZD2014	3.08719	1.02979	0.850763
8.82347	3.14135	AZD3514	3.14135	3.28121	-0.0436823
8.55367	3.09654	AZD3514	3.09654	3.64669	0.334
7.73364	2.95115	AZD3514	2.95115	4.28413	0.992735
8.05581	3.01003	AZD3514	3.01003	2.49563	-0.855504
8.20695	3.03685	AZD3514	3.03685	4.00856	0.707959
8.4984	3.08719	AZD3514	3.08719	3.17977	-0.148509
8.46233	3.08106	AZD3514	3.08106	2.32707	-1.02969
7.48148	2.90332	AZD3514	2.90332	2.76553	-0.57659
8.21541	3.03833	AZD3514	3.03833	2.6593	-0.686368
9.26117	3.21119	AZD3514	3.21119	2.28999	-1.06801
8.26955	3.04781	AZD3514	3.04781	2.96228	-0.373263
8.95673	3.16297	AZD3514	3.16297	3.22879	-0.0978503
8.53003	3.09255	AZD3514	3.09255	4.13448	0.838087
7.97736	2.99591	AZD3514	2.99591	2.68555	-0.659242
8.82347	3.14135	AZD4547	3.14135	0.195108	-1.57247
8.82347	3.14135	AZD4547	3.14135	3.34219	0.338805
8.55367	3.09654	AZD4547	3.09654	2.77133	-0.0520839
8.55367	3.09654	AZD4547	3.09654	1.55906	-0.326667
7.73364	2.95115	AZD4547	2.95115	2.71764	-0.0888476
8.05581	3.01003	AZD4547	3.01003	0.466418	-1.32466
8.05581	3.01003	AZD4547	3.01003	1.8122	-0.708826
8.20695	3.03685	AZD4547	3.03685	0.838864	-0.984476
8.20695	3.03685	AZD4547	3.03685	2.95662	0.0747935
8.4984	3.08719	AZD4547	3.08719	1.74454	-0.157253
8.4984	3.08719	AZD4547	3.08719	2.4066	-0.301822
7.48148	2.90332	AZD4547	2.90332	3.51263	0.455509
7.48148	2.90332	AZD4547	2.90332	1.45134	-0.425054
8.21541	3.03833	AZD4547	3.03833	0.141049	-1.62185
8.21541	3.03833	AZD4547	3.03833	2.15059	-0.477123
9.26117	3.21119	AZD4547	3.21119	1.60847	-0.281532
9.26117	3.21119	AZD4547	3.21119	2.58066	-0.182638
8.95673	3.16297	AZD4547	3.16297	1.42746	-0.446859
8.95673	3.16297	AZD4547	3.16297	2.99179	0.0988733
8.53003	3.09255	AZD4547	3.09255	2.66986	0.687924
8.53003	3.09255	AZD4547	3.09255	2.74163	-0.0724171
7.97736	2.99591	AZD4547	2.99591	2.39532	0.437158
7.97736	2.99591	AZD4547	2.99591	4.93222	1.42755
8.82347	3.14135	AZD5438	3.14135	0.335307	-0.505654
7.73364	2.95115	AZD5438	2.95115	1.09688	0.340836
8.05581	3.01003	AZD5438	3.01003	0.207053	-0.64821
8.20695	3.03685	AZD5438	3.03685	0.666205	-0.137859
8.4984	3.08719	AZD5438	3.08719	1.84508	1.17247
7.48148	2.90332	AZD5438	2.90332	0.405117	-0.42806
8.21541	3.03833	AZD5438	3.03833	0.165808	-0.694054
8.26955	3.04781	AZD5438	3.04781	1.0516	0.290508
8.53003	3.09255	AZD5438	3.09255	0.926149	0.151071
7.97736	2.99591	AZD5438	2.99591	0.613731	-0.196184
8.82347	3.14135	AZD5582	3.14135	1.63635	-0.0554646
9.28533	3.21495	AZD5582	3.21495	4.40625	1.27867
8.55367	3.09654	AZD5582	3.09654	0.640826	-0.534958
7.73364	2.95115	AZD5582	2.95115	1.25638	-0.238478
8.05581	3.01003	AZD5582	3.01003	1.33727	-0.199517
8.20695	3.03685	AZD5582	3.03685	4.78085	1.45909
8.4984	3.08719	AZD5582	3.08719	3.92423	1.0465
8.46233	3.08106	AZD5582	3.08106	1.76933	0.00858639
7.48148	2.90332	AZD5582	2.90332	3.67876	0.928268
8.21541	3.03833	AZD5582	3.03833	4.11141	1.13665
9.26117	3.21119	AZD5582	3.21119	1.56365	-0.0904799
8.26955	3.04781	AZD5582	3.04781	3.787	0.9804
8.95673	3.16297	AZD5582	3.16297	1.75238	0.000425317
8.53003	3.09255	AZD5582	3.09255	5.22404	1.67256
7.97736	2.99591	AZD5582	2.99591	1.22045	-0.25578
8.82347	3.14135	AZD6094	3.14135	2.72552	-0.347688
8.55367	3.09654	AZD6094	3.09654	3.1446	0.111689
7.73364	2.95115	AZD6094	2.95115	3.67123	0.688963
8.05581	3.01003	AZD6094	3.01003	2.61867	-0.464808
8.20695	3.03685	AZD6094	3.03685	3.00792	-0.0381302
8.4984	3.08719	AZD6094	3.08719	3.29615	0.277811
8.46233	3.08106	AZD6094	3.08106	3.09779	0.0603761
7.48148	2.90332	AZD6094	2.90332	2.95429	-0.0969215
8.21541	3.03833	AZD6094	3.03833	3.09563	0.058011
9.26117	3.21119	AZD6094	3.21119	3.4352	0.430229
8.26955	3.04781	AZD6094	3.04781	2.65389	-0.426205
8.95673	3.16297	AZD6094	3.16297	3.22857	0.20373
8.53003	3.09255	AZD6094	3.09255	3.84793	0.882645
7.97736	2.99591	AZD6094	2.99591	3.2026	0.175266
8.82347	3.14135	AZD6482	3.14135	3.69101	1.04872
8.82347	3.14135	AZD6482	3.14135	2.16393	-0.135834
9.28533	3.21495	AZD6482	3.21495	1.68579	-0.487784
9.28533	3.21495	AZD6482	3.21495	1.9461	-0.282942
8.55367	3.09654	AZD6482	3.09654	2.45569	0.105963
8.55367	3.09654	AZD6482	3.09654	1.97701	-0.273418
7.73364	2.95115	AZD6482	2.95115	2.01556	-0.245046
7.73364	2.95115	AZD6482	2.95115	3.58056	0.964435
8.05581	3.01003	AZD6482	3.01003	1.97852	-0.2582
8.05581	3.01003	AZD6482	3.01003	0.130109	-1.63289
8.20695	3.03685	AZD6482	3.03685	2.62853	0.237868
8.20695	3.03685	AZD6482	3.03685	1.57079	-0.57243
7.96525	2.99372	AZD6482	2.99372	3.00807	0.485525
8.4984	3.08719	AZD6482	3.08719	3.80381	1.13481
8.4984	3.08719	AZD6482	3.08719	2.70653	0.263564
8.46233	3.08106	AZD6482	3.08106	2.80843	0.338572
8.46233	3.08106	AZD6482	3.08106	1.89264	-0.323739
7.48148	2.90332	AZD6482	2.90332	3.31861	0.714102
8.21541	3.03833	AZD6482	3.03833	1.49631	-0.627252
8.21541	3.03833	AZD6482	3.03833	1.14555	-0.893896
9.26117	3.21119	AZD6482	3.21119	2.25541	-0.0684974
9.26117	3.21119	AZD6482	3.21119	1.46828	-0.647601
8.26955	3.04781	AZD6482	3.04781	2.88351	0.393839
8.26955	3.04781	AZD6482	3.04781	2.03947	-0.211686
8.95673	3.16297	AZD6482	3.16297	1.73723	-0.449915
8.95673	3.16297	AZD6482	3.16297	4.03229	1.30918
8.53003	3.09255	AZD6482	3.09255	3.91843	1.15562
8.53003	3.09255	AZD6482	3.09255	1.90224	-0.31641
7.97736	2.99591	AZD6482	2.99591	0.826775	-1.12009
7.97736	2.99591	AZD6482	2.99591	0.417479	-1.44954
8.82347	3.14135	AZD6738	3.14135	1.10698	-0.496488
9.28533	3.21495	AZD6738	3.21495	1.26698	-0.363575
8.55367	3.09654	AZD6738	3.09654	1.30837	-0.329196
7.73364	2.95115	AZD6738	2.95115	2.17084	0.387233
8.05581	3.01003	AZD6738	3.01003	1.71147	0.00564905
8.20695	3.03685	AZD6738	3.03685	3.31525	1.33786
8.4984	3.08719	AZD6738	3.08719	1.69047	-0.0117963
8.46233	3.08106	AZD6738	3.08106	1.37871	-0.270769
7.48148	2.90332	AZD6738	2.90332	1.49008	-0.178257
8.21541	3.03833	AZD6738	3.03833	3.66042	1.62459
9.26117	3.21119	AZD6738	3.21119	2.51153	0.670238
8.26955	3.04781	AZD6738	3.04781	2.72877	0.850694
8.95673	3.16297	AZD6738	3.16297	0.721269	-0.816884
8.53003	3.09255	AZD6738	3.09255	1.30321	-0.33348
7.97736	2.99591	AZD6738	2.99591	1.13692	-0.471611
8.82347	3.14135	AZD7762	3.14135	0.713647	0.747782
8.55367	3.09654	AZD7762	3.09654	2.0318	1.64923
8.55367	3.09654	AZD7762	3.09654	0.279757	0.528851
8.20695	3.03685	AZD7762	3.03685	1.50207	1.37088
8.20695	3.03685	AZD7762	3.03685	2.10704	1.70069
8.4984	3.08719	AZD7762	3.08719	0.938414	0.982584
8.4984	3.08719	AZD7762	3.08719	2.04548	1.65859
8.21541	3.03833	AZD7762	3.03833	0.554317	0.717989
8.21541	3.03833	AZD7762	3.03833	2.75234	2.14199
9.26117	3.21119	AZD7762	3.21119	1.5509	1.32036
8.26955	3.04781	AZD7762	3.04781	1.2174	1.09228
8.26955	3.04781	AZD7762	3.04781	0.651761	0.785116
8.82347	3.14135	AZD7969	3.14135	1.95007	-0.316822
9.28533	3.21495	AZD7969	3.21495	2.22598	-0.0933576
8.55367	3.09654	AZD7969	3.09654	0.950436	-1.12644
7.73364	2.95115	AZD7969	2.95115	1.65439	-0.556295
8.05581	3.01003	AZD7969	3.01003	2.67521	0.270479
8.20695	3.03685	AZD7969	3.03685	3.15161	0.656318
8.4984	3.08719	AZD7969	3.08719	2.54138	0.162087
8.46233	3.08106	AZD7969	3.08106	3.30567	0.781098
7.48148	2.90332	AZD7969	2.90332	2.30542	-0.0290206
8.21541	3.03833	AZD7969	3.03833	1.90648	-0.352128
9.26117	3.21119	AZD7969	3.21119	1.365	-0.790679
8.26955	3.04781	AZD7969	3.04781	2.593	0.203897
8.95673	3.16297	AZD7969	3.16297	2.72692	0.312357
8.53003	3.09255	AZD7969	3.09255	3.01529	0.545914
7.97736	2.99591	AZD7969	2.99591	2.59934	0.209027
8.55367	3.09654	AZD8055	3.09654	0.614874	0.537596
7.73364	2.95115	AZD8055	2.95115	0.199161	0.150276
8.20695	3.03685	AZD8055	3.03685	0.256056	0.203285
8.4984	3.08719	AZD8055	3.08719	1.43381	1.3006
7.48148	2.90332	AZD8055	2.90332	0.0583071	0.0190419
8.82347	3.14135	AZD8186	3.14135	1.83744	0.036701
9.28533	3.21495	AZD8186	3.21495	2.33982	0.45499
8.55367	3.09654	AZD8186	3.09654	1.17877	-0.511719
7.73364	2.95115	AZD8186	2.95115	1.57875	-0.178688
8.05581	3.01003	AZD8186	3.01003	0.582906	-1.00784
8.20695	3.03685	AZD8186	3.03685	1.76862	-0.0205958
8.4984	3.08719	AZD8186	3.08719	3.19743	1.16904
8.46233	3.08106	AZD8186	3.08106	1.81598	0.018832
8.21541	3.03833	AZD8186	3.03833	0.854162	-0.781988
9.26117	3.21119	AZD8186	3.21119	1.70372	-0.0746348
8.26955	3.04781	AZD8186	3.04781	2.20586	0.343451
8.95673	3.16297	AZD8186	3.16297	3.2407	1.20507
8.53003	3.09255	AZD8186	3.09255	3.53501	1.45012
7.97736	2.99591	AZD8186	2.99591	0.522606	-1.05805
8.82347	3.14135	AZD8835	3.14135	3.22258	0.510654
9.28533	3.21495	AZD8835	3.21495	2.08322	-0.431315
8.55367	3.09654	AZD8835	3.09654	2.89359	0.238659
7.73364	2.95115	AZD8835	2.95115	1.66015	-0.781091
8.05581	3.01003	AZD8835	3.01003	2.47858	-0.104452
8.20695	3.03685	AZD8835	3.03685	2.1744	-0.355931
8.4984	3.08719	AZD8835	3.08719	4.1882	1.30898
8.46233	3.08106	AZD8835	3.08106	1.86982	-0.60775
7.48148	2.90332	AZD8835	2.90332	2.09006	-0.425662
8.21541	3.03833	AZD8835	3.03833	2.55858	-0.038309
9.26117	3.21119	AZD8835	3.21119	2.39508	-0.173484
8.26955	3.04781	AZD8835	3.04781	2.86933	0.218603
8.95673	3.16297	AZD8835	3.16297	3.94899	1.11121
8.53003	3.09255	AZD8835	3.09255	2.19434	-0.339445
7.97736	2.99591	AZD8835	2.99591	1.09006	-1.25241
8.82347	3.14135	AZD8931	3.14135	1.79901	0.0244973
9.28533	3.21495	AZD8931	3.21495	1.88458	0.0816682
8.55367	3.09654	AZD8931	3.09654	3.97312	1.47693
7.73364	2.95115	AZD8931	2.95115	1.50104	-0.174562
8.05581	3.01003	AZD8931	3.01003	4.468	1.80755
8.20695	3.03685	AZD8931	3.03685	1.9972	0.156902
8.4984	3.08719	AZD8931	3.08719	4.8969	2.09408
8.46233	3.08106	AZD8931	3.08106	4.51051	1.83594
7.48148	2.90332	AZD8931	2.90332	2.84787	0.7252
8.21541	3.03833	AZD8931	3.03833	1.53172	-0.15407
9.26117	3.21119	AZD8931	3.21119	1.52766	-0.156778
8.26955	3.04781	AZD8931	3.04781	2.54588	0.523451
8.95673	3.16297	AZD8931	3.16297	3.79284	1.3565
8.53003	3.09255	AZD8931	3.09255	1.58712	-0.117055
8.82347	3.14135	BAM7	3.14135	4.79398	0.0294476
9.28533	3.21495	BAM7	3.21495	3.15853	-1.87152
8.55367	3.09654	BAM7	3.09654	5.19006	0.489844
7.73364	2.95115	BAM7	2.95115	4.16087	-0.706449
8.05581	3.01003	BAM7	3.01003	3.20705	-1.81513
8.20695	3.03685	BAM7	3.03685	5.75097	1.14182
7.96525	2.99372	BAM7	2.99372	4.14112	-0.729402
8.4984	3.08719	BAM7	3.08719	5.64298	1.0163
8.46233	3.08106	BAM7	3.08106	3.14737	-1.8845
7.48148	2.90332	BAM7	2.90332	4.84078	0.0838507
8.21541	3.03833	BAM7	3.03833	3.17699	-1.85007
9.26117	3.21119	BAM7	3.21119	5.62737	0.998151
8.26955	3.04781	BAM7	3.04781	4.05515	-0.829338
8.95673	3.16297	BAM7	3.16297	5.42624	0.764369
8.53003	3.09255	BAM7	3.09255	5.8121	1.21287
7.97736	2.99591	BAM7	2.99591	5.82897	1.23248
8.82347	3.14135	BAY ACCi	3.14135	4.44604	0.426506
9.28533	3.21495	BAY ACCi	3.21495	4.55595	0.557813
8.55367	3.09654	BAY ACCi	3.09654	3.28617	-0.959171
8.05581	3.01003	BAY ACCi	3.01003	4.3642	0.328737
8.20695	3.03685	BAY ACCi	3.03685	4.2752	0.222409
8.4984	3.08719	BAY ACCi	3.08719	2.1456	-2.32178
8.46233	3.08106	BAY ACCi	3.08106	3.65143	-0.522802
7.48148	2.90332	BAY ACCi	2.90332	4.51882	0.513458
8.21541	3.03833	BAY ACCi	3.03833	4.09021	0.00140115
9.26117	3.21119	BAY ACCi	3.21119	4.45484	0.437016
8.26955	3.04781	BAY ACCi	3.04781	3.20132	-1.06054
8.95673	3.16297	BAY ACCi	3.16297	4.2527	0.195532
8.53003	3.09255	BAY ACCi	3.09255	4.16062	0.0855283
7.97736	2.99591	BAY ACCi	2.99591	4.13632	0.0564867
8.82347	3.14135	BAY AKT1	3.14135	4.48182	1.29286
9.28533	3.21495	BAY AKT1	3.21495	2.11143	-0.29785
8.55367	3.09654	BAY AKT1	3.09654	3.33773	0.525091
8.05581	3.01003	BAY AKT1	3.01003	2.39908	-0.104818
8.20695	3.03685	BAY AKT1	3.03685	2.73137	0.118174
8.4984	3.08719	BAY AKT1	3.08719	4.30477	1.17404
8.46233	3.08106	BAY AKT1	3.08106	1.89365	-0.443994
7.48148	2.90332	BAY AKT1	2.90332	2.01223	-0.364418
8.21541	3.03833	BAY AKT1	3.03833	2.61782	0.0419756
9.26117	3.21119	BAY AKT1	3.21119	2.33686	-0.146567
8.26955	3.04781	BAY AKT1	3.04781	2.34941	-0.138149
8.95673	3.16297	BAY AKT1	3.16297	4.46415	1.281
8.53003	3.09255	BAY AKT1	3.09255	2.14481	-0.275452
7.97736	2.99591	BAY AKT1	2.99591	1.02072	-1.02979
8.82347	3.14135	BAY-61-3606	3.14135	0.905246	-0.842479
9.28533	3.21495	BAY-61-3606	3.21495	2.52881	0.251482
8.55367	3.09654	BAY-61-3606	3.09654	0.676045	-0.996915
7.73364	2.95115	BAY-61-3606	2.95115	0.671297	-1.00011
8.05581	3.01003	BAY-61-3606	3.01003	2.09181	-0.0429659
8.20695	3.03685	BAY-61-3606	3.03685	1.76283	-0.264638
7.96525	2.99372	BAY-61-3606	2.99372	2.67989	0.353281
8.4984	3.08719	BAY-61-3606	3.08719	1.54547	-0.411096
8.46233	3.08106	BAY-61-3606	3.08106	0.860448	-0.872664
7.48148	2.90332	BAY-61-3606	2.90332	4.29924	1.4444
8.21541	3.03833	BAY-61-3606	3.03833	2.28327	0.0860343
9.26117	3.21119	BAY-61-3606	3.21119	1.68506	-0.317038
8.26955	3.04781	BAY-61-3606	3.04781	1.11307	-0.702449
8.95673	3.16297	BAY-61-3606	3.16297	0.242865	-1.28879
8.53003	3.09255	BAY-61-3606	3.09255	5.09819	1.98273
7.97736	2.99591	BAY-61-3606	2.99591	4.7077	1.71962
8.82347	3.14135	BAY-HDAC11_1	3.14135	0.495518	-0.237019
9.28533	3.21495	BAY-HDAC11_1	3.21495	0.741857	-0.0482422
8.05581	3.01003	BAY-HDAC11_1	3.01003	0.935149	0.0998839
8.20695	3.03685	BAY-HDAC11_1	3.03685	1.64248	0.641931
8.4984	3.08719	BAY-HDAC11_1	3.08719	0.884035	0.0607135
8.46233	3.08106	BAY-HDAC11_1	3.08106	2.02508	0.935127
7.48148	2.90332	BAY-HDAC11_1	2.90332	1.03034	0.172831
9.26117	3.21119	BAY-HDAC11_1	3.21119	0.328853	-0.36474
8.95673	3.16297	BAY-HDAC11_1	3.16297	0.00327269	-0.614241
8.53003	3.09255	BAY-HDAC11_1	3.09255	0.319496	-0.37191
7.97736	2.99591	BAY-HDAC11_1	2.99591	0.714691	-0.0690597
8.82347	3.14135	BAY-HDAC11_2	3.14135	3.07918	0.802193
9.28533	3.21495	BAY-HDAC11_2	3.21495	1.67757	-0.416359
8.55367	3.09654	BAY-HDAC11_2	3.09654	1.1937	-0.837038
8.05581	3.01003	BAY-HDAC11_2	3.01003	2.45816	0.262284
8.20695	3.03685	BAY-HDAC11_2	3.03685	2.89899	0.64554
8.4984	3.08719	BAY-HDAC11_2	3.08719	2.02707	-0.112505
8.46233	3.08106	BAY-HDAC11_2	3.08106	2.01267	-0.125026
7.48148	2.90332	BAY-HDAC11_2	2.90332	2.06596	-0.0786939
8.21541	3.03833	BAY-HDAC11_2	3.03833	1.07183	-0.942996
9.26117	3.21119	BAY-HDAC11_2	3.21119	2.19581	0.0341927
8.26955	3.04781	BAY-HDAC11_2	3.04781	1.11855	-0.90237
8.95673	3.16297	BAY-HDAC11_2	3.16297	1.73389	-0.3674
8.53003	3.09255	BAY-HDAC11_2	3.09255	1.61471	-0.471012
7.97736	2.99591	BAY-HDAC11_2	2.99591	1.68467	-0.410191
8.82347	3.14135	BAY-HDAC11_4	3.14135	4.57294	0.929755
9.28533	3.21495	BAY-HDAC11_4	3.21495	2.4169	-1.15278
8.55367	3.09654	BAY-HDAC11_4	3.09654	2.91367	-0.672944
8.05581	3.01003	BAY-HDAC11_4	3.01003	4.81919	1.16761
8.20695	3.03685	BAY-HDAC11_4	3.03685	4.49674	0.856151
8.4984	3.08719	BAY-HDAC11_4	3.08719	4.79686	1.14604
8.46233	3.08106	BAY-HDAC11_4	3.08106	4.20856	0.577793
7.48148	2.90332	BAY-HDAC11_4	2.90332	3.94742	0.325564
8.21541	3.03833	BAY-HDAC11_4	3.03833	2.6753	-0.903189
9.26117	3.21119	BAY-HDAC11_4	3.21119	3.89428	0.274234
8.26955	3.04781	BAY-HDAC11_4	3.04781	2.35324	-1.21427
8.95673	3.16297	BAY-HDAC11_4	3.16297	3.44666	-0.15813
8.53003	3.09255	BAY-HDAC11_4	3.09255	3.45991	-0.145326
7.97736	2.99591	BAY-HDAC11_4	2.99591	2.79426	-0.788285
8.82347	3.14135	BAY-MPS1	3.14135	0.942801	-0.189875
9.28533	3.21495	BAY-MPS1	3.21495	2.94287	1.07012
8.05581	3.01003	BAY-MPS1	3.01003	1.68571	0.278138
8.20695	3.03685	BAY-MPS1	3.03685	3.04353	1.13353
8.4984	3.08719	BAY-MPS1	3.08719	1.28929	0.0284064
8.46233	3.08106	BAY-MPS1	3.08106	0.0476676	-0.753787
7.48148	2.90332	BAY-MPS1	2.90332	2.11154	0.546401
8.21541	3.03833	BAY-MPS1	3.03833	0.601707	-0.404756
9.26117	3.21119	BAY-MPS1	3.21119	0.625262	-0.389917
8.95673	3.16297	BAY-MPS1	3.16297	0.849125	-0.248889
8.53003	3.09255	BAY-MPS1	3.09255	0.586872	-0.414102
7.97736	2.99591	BAY-MPS1	2.99591	1.75644	0.322695
8.82347	3.14135	BAY-MPS-combo 2 (paclitaxel 1 uM)	3.14135	0.618705	0.353909
9.28533	3.21495	BAY-MPS-combo 2 (paclitaxel 1 uM)	3.21495	1.70862	1.09411
8.20695	3.03685	BAY-MPS-combo 2 (paclitaxel 1 uM)	3.03685	0.894654	0.541316
9.26117	3.21119	BAY-MPS-combo 2 (paclitaxel 1 uM)	3.21119	0.089709	-0.00535223
7.97736	2.99591	BAY-MPS-combo 2 (paclitaxel 1 uM)	2.99591	0.67618	0.392942
9.28533	3.21495	BAY-MPS-combo-1 (paclitaxel 5 uM)	3.21495	1.82315	1.15575
8.20695	3.03685	BAY-MPS-combo-1 (paclitaxel 5 uM)	3.03685	1.6371	1.03051
9.26117	3.21119	BAY-MPS-combo-1 (paclitaxel 5 uM)	3.21119	0.0270984	-0.0532206
7.97736	2.99591	BAY-MPS-combo-1 (paclitaxel 5 uM)	2.99591	0.757211	0.438238
8.55367	3.09654	Belinostat	3.09654	1.12999	0.466634
8.20695	3.03685	Belinostat	3.03685	2.04321	0.955923
8.4984	3.08719	Belinostat	3.08719	1.7034	0.77386
9.26117	3.21119	Belinostat	3.21119	0.649894	0.209408
8.26955	3.04781	Belinostat	3.04781	0.631142	0.199361
8.53003	3.09255	Belinostat	3.09255	5.42746	2.76914
8.82347	3.14135	Bexarotene	3.14135	3.12918	-0.301027
9.28533	3.21495	Bexarotene	3.21495	4.0043	0.505178
8.55367	3.09654	Bexarotene	3.09654	2.65552	-0.737379
7.73364	2.95115	Bexarotene	2.95115	3.39219	-0.0587253
8.05581	3.01003	Bexarotene	3.01003	1.85361	-1.47613
8.20695	3.03685	Bexarotene	3.03685	5.20751	1.61362
7.96525	2.99372	Bexarotene	2.99372	3.17585	-0.258028
8.4984	3.08719	Bexarotene	3.08719	3.25637	-0.183851
8.46233	3.08106	Bexarotene	3.08106	3.30849	-0.135832
7.48148	2.90332	Bexarotene	2.90332	4.73576	1.17902
8.21541	3.03833	Bexarotene	3.03833	2.28003	-1.0833
9.26117	3.21119	Bexarotene	3.21119	3.10273	-0.325394
8.26955	3.04781	Bexarotene	3.04781	2.35765	-1.01179
8.95673	3.16297	Bexarotene	3.16297	1.52043	-1.78307
8.53003	3.09255	Bexarotene	3.09255	4.73992	1.18286
7.97736	2.99591	Bexarotene	2.99591	1.24257	-2.03905
8.82347	3.14135	BIBF-1120	3.14135	3.87528	0.77952
9.28533	3.21495	BIBF-1120	3.21495	1.08036	-0.985012
8.55367	3.09654	BIBF-1120	3.09654	5.30112	1.6797
7.73364	2.95115	BIBF-1120	2.95115	3.16483	0.330989
8.05581	3.01003	BIBF-1120	3.01003	1.88597	-0.4764
8.20695	3.03685	BIBF-1120	3.03685	1.91804	-0.456155
7.96525	2.99372	BIBF-1120	2.99372	0.871571	-1.11683
8.4984	3.08719	BIBF-1120	3.08719	3.61268	0.613733
8.46233	3.08106	BIBF-1120	3.08106	0.825059	-1.1462
7.48148	2.90332	BIBF-1120	2.90332	2.54709	-0.0590121
8.21541	3.03833	BIBF-1120	3.03833	1.83727	-0.507148
9.26117	3.21119	BIBF-1120	3.21119	5.04821	1.52004
8.26955	3.04781	BIBF-1120	3.04781	2.43351	-0.130721
8.95673	3.16297	BIBF-1120	3.16297	3.06836	0.270087
8.53003	3.09255	BIBF-1120	3.09255	6.0727	2.16684
7.97736	2.99591	BIBF-1120	2.99591	2.53371	-0.0674597
8.82347	3.14135	Bicalutamide	3.14135	4.75423	0.577984
8.82347	3.14135	Bicalutamide	3.14135	2.17749	-0.729228
9.28533	3.21495	Bicalutamide	3.21495	4.87269	0.761784
9.28533	3.21495	Bicalutamide	3.21495	2.70418	0.25171
8.55367	3.09654	Bicalutamide	3.09654	4.42651	0.069453
8.55367	3.09654	Bicalutamide	3.09654	2.30909	-0.48413
7.73364	2.95115	Bicalutamide	2.95115	3.17589	1.13023
8.05581	3.01003	Bicalutamide	3.01003	2.70261	0.248779
8.05581	3.01003	Bicalutamide	3.01003	3.88226	-0.775042
8.20695	3.03685	Bicalutamide	3.03685	2.67627	0.199717
8.20695	3.03685	Bicalutamide	3.03685	4.61201	0.357294
7.96525	2.99372	Bicalutamide	2.99372	1.83796	-1.36158
8.4984	3.08719	Bicalutamide	3.08719	3.80038	-0.902093
8.4984	3.08719	Bicalutamide	3.08719	2.78065	0.394119
8.46233	3.08106	Bicalutamide	3.08106	3.35787	-1.58873
8.46233	3.08106	Bicalutamide	3.08106	2.04923	-0.968095
7.48148	2.90332	Bicalutamide	2.90332	2.427	-0.26452
7.48148	2.90332	Bicalutamide	2.90332	4.69055	0.479164
8.21541	3.03833	Bicalutamide	3.03833	2.10957	-0.855726
8.21541	3.03833	Bicalutamide	3.03833	4.12466	-0.398912
9.26117	3.21119	Bicalutamide	3.21119	4.06492	-0.491616
9.26117	3.21119	Bicalutamide	3.21119	2.69514	0.234863
8.26955	3.04781	Bicalutamide	3.04781	2.36619	-0.377779
8.26955	3.04781	Bicalutamide	3.04781	3.45976	-1.43063
8.95673	3.16297	Bicalutamide	3.16297	2.17159	-0.740217
8.95673	3.16297	Bicalutamide	3.16297	4.19506	-0.289673
8.53003	3.09255	Bicalutamide	3.09255	3.10069	0.990176
8.53003	3.09255	Bicalutamide	3.09255	5.23923	1.33055
7.97736	2.99591	Bicalutamide	2.99591	4.75842	0.584486
7.97736	2.99591	Bicalutamide	2.99591	2.64934	0.149579
8.82347	3.14135	BIX02189	3.14135	3.79408	-0.38366
9.28533	3.21495	BIX02189	3.21495	5.00592	0.628866
8.55367	3.09654	BIX02189	3.09654	3.67052	-0.486901
7.73364	2.95115	BIX02189	2.95115	4.93562	0.570125
8.05581	3.01003	BIX02189	3.01003	3.94313	-0.259125
8.20695	3.03685	BIX02189	3.03685	4.20345	-0.0416258
7.96525	2.99372	BIX02189	2.99372	3.65139	-0.502884
8.4984	3.08719	BIX02189	3.08719	5.76679	1.26459
8.46233	3.08106	BIX02189	3.08106	4.71343	0.384482
7.48148	2.90332	BIX02189	2.90332	4.35191	0.0824185
8.21541	3.03833	BIX02189	3.03833	3.18474	-0.892783
9.26117	3.21119	BIX02189	3.21119	4.48157	0.19075
8.26955	3.04781	BIX02189	3.04781	5.20153	0.792304
8.95673	3.16297	BIX02189	3.16297	4.77779	0.438254
8.53003	3.09255	BIX02189	3.09255	6.0727	1.52019
7.97736	2.99591	BIX02189	2.99591	4.98899	0.614716
8.82347	3.14135	Bleomycin	3.14135	1.32364	-0.161741
9.28533	3.21495	Bleomycin	3.21495	1.19991	-0.215991
7.73364	2.95115	Bleomycin	2.95115	0.193107	-0.657429
8.05581	3.01003	Bleomycin	3.01003	0.178281	-0.663929
8.20695	3.03685	Bleomycin	3.03685	0.532961	-0.508419
7.96525	2.99372	Bleomycin	2.99372	3.7534	0.903593
7.48148	2.90332	Bleomycin	2.90332	6.33479	2.03541
8.21541	3.03833	Bleomycin	3.03833	2.00562	0.137272
9.26117	3.21119	Bleomycin	3.21119	2.27361	0.254777
8.26955	3.04781	Bleomycin	3.04781	2.50269	0.355213
8.53003	3.09255	Bleomycin	3.09255	5.2409	1.55579
7.97736	2.99591	Bleomycin	2.99591	1.32017	-0.163262
8.82347	3.14135	Bleomycin (10 uM)	3.14135	0.862701	-0.588179
7.73364	2.95115	Bleomycin (10 uM)	2.95115	1.72845	-0.118624
8.05581	3.01003	Bleomycin (10 uM)	3.01003	1.79477	-0.082651
8.20695	3.03685	Bleomycin (10 uM)	3.03685	0.786231	-0.629654
8.4984	3.08719	Bleomycin (10 uM)	3.08719	3.18915	0.673615
8.46233	3.08106	Bleomycin (10 uM)	3.08106	1.79883	-0.0804527
7.48148	2.90332	Bleomycin (10 uM)	2.90332	2.77404	0.448471
8.21541	3.03833	Bleomycin (10 uM)	3.03833	1.85605	-0.0494163
9.26117	3.21119	Bleomycin (10 uM)	3.21119	0.320203	-0.882413
8.26955	3.04781	Bleomycin (10 uM)	3.04781	2.72504	0.421897
8.95673	3.16297	Bleomycin (10 uM)	3.16297	1.0752	-0.472928
8.53003	3.09255	Bleomycin (10 uM)	3.09255	3.68609	0.943138
7.97736	2.99591	Bleomycin (10 uM)	2.99591	3.02268	0.583325
8.82347	3.14135	Bleomycin (50 uM)	3.14135	1.37684	-0.467132
9.28533	3.21495	Bleomycin (50 uM)	3.21495	0.844123	-0.725476
7.73364	2.95115	Bleomycin (50 uM)	2.95115	2.46154	0.0588934
8.05581	3.01003	Bleomycin (50 uM)	3.01003	2.579	0.115855
8.20695	3.03685	Bleomycin (50 uM)	3.03685	1.4396	-0.436697
8.4984	3.08719	Bleomycin (50 uM)	3.08719	3.3273	0.478744
8.46233	3.08106	Bleomycin (50 uM)	3.08106	1.85071	-0.237329
7.48148	2.90332	Bleomycin (50 uM)	2.90332	2.12964	-0.102064
8.21541	3.03833	Bleomycin (50 uM)	3.03833	2.29921	-0.0198287
9.26117	3.21119	Bleomycin (50 uM)	3.21119	0.672265	-0.808819
8.26955	3.04781	Bleomycin (50 uM)	3.04781	3.23592	0.434432
8.95673	3.16297	Bleomycin (50 uM)	3.16297	1.8741	-0.225985
8.53003	3.09255	Bleomycin (50 uM)	3.09255	3.26873	0.450341
7.97736	2.99591	Bleomycin (50 uM)	2.99591	3.31402	0.472303
8.82347	3.14135	BMS-345541	3.14135	2.71507	-0.185764
9.28533	3.21495	BMS-345541	3.21495	5.41359	2.30499
8.55367	3.09654	BMS-345541	3.09654	2.83689	-0.0733224
7.73364	2.95115	BMS-345541	2.95115	2.8568	-0.0549396
8.05581	3.01003	BMS-345541	3.01003	2.17465	-0.684567
8.20695	3.03685	BMS-345541	3.03685	2.7315	-0.17059
7.96525	2.99372	BMS-345541	2.99372	2.6512	-0.244713
8.4984	3.08719	BMS-345541	3.08719	3.99068	0.991638
8.46233	3.08106	BMS-345541	3.08106	4.97025	1.89579
7.48148	2.90332	BMS-345541	2.90332	3.42476	0.469288
8.21541	3.03833	BMS-345541	3.03833	3.33781	0.389031
9.26117	3.21119	BMS-345541	3.21119	3.3069	0.360507
8.26955	3.04781	BMS-345541	3.04781	2.33196	-0.53937
8.95673	3.16297	BMS-345541	3.16297	0.860337	-1.89769
8.53003	3.09255	BMS-345541	3.09255	5.59877	2.47592
7.97736	2.99591	BMS-345541	2.99591	2.34691	-0.525571
8.82347	3.14135	BMS-536924	3.14135	1.83662	-0.295551
9.28533	3.21495	BMS-536924	3.21495	1.45936	-0.621792
8.55367	3.09654	BMS-536924	3.09654	2.54319	0.315466
7.73364	2.95115	BMS-536924	2.95115	1.85193	-0.282311
8.05581	3.01003	BMS-536924	3.01003	2.73909	0.484875
8.20695	3.03685	BMS-536924	3.03685	2.18627	0.00681298
8.4984	3.08719	BMS-536924	3.08719	2.4632	0.246292
8.46233	3.08106	BMS-536924	3.08106	0.0594119	-1.83242
7.48148	2.90332	BMS-536924	2.90332	2.48492	0.265081
8.21541	3.03833	BMS-536924	3.03833	1.5639	-0.531389
9.26117	3.21119	BMS-536924	3.21119	2.9773	0.690872
8.26955	3.04781	BMS-536924	3.04781	1.09038	-0.940875
8.95673	3.16297	BMS-536924	3.16297	2.10247	-0.065655
8.53003	3.09255	BMS-536924	3.09255	1.68772	-0.424315
7.97736	2.99591	BMS-536924	2.99591	3.48032	1.12587
8.82347	3.14135	BMS-754807	3.14135	0.86893	0.150267
9.28533	3.21495	BMS-754807	3.21495	0.207702	-0.245295
8.55367	3.09654	BMS-754807	3.09654	0.397923	-0.1315
8.05581	3.01003	BMS-754807	3.01003	0.219138	-0.238453
8.20695	3.03685	BMS-754807	3.03685	0.796473	0.106922
7.96525	2.99372	BMS-754807	2.99372	1.96326	0.804922
8.4984	3.08719	BMS-754807	3.08719	1.57413	0.572136
7.48148	2.90332	BMS-754807	2.90332	0.672631	0.0328366
8.21541	3.03833	BMS-754807	3.03833	1.12221	0.301788
9.26117	3.21119	BMS-754807	3.21119	0.703244	0.0511502
8.95673	3.16297	BMS-754807	3.16297	0.105442	-0.306469
8.53003	3.09255	BMS-754807	3.09255	2.17485	0.931495
7.97736	2.99591	BMS-754807	2.99591	1.7912	0.70199
8.82347	3.14135	Bosutinib	3.14135	1.81313	0.0362723
9.28533	3.21495	Bosutinib	3.21495	3.07338	0.994548
8.55367	3.09654	Bosutinib	3.09654	0.858816	-0.689378
7.73364	2.95115	Bosutinib	2.95115	2.79162	0.780298
8.05581	3.01003	Bosutinib	3.01003	3.21325	1.1009
8.20695	3.03685	Bosutinib	3.03685	2.64015	0.665123
8.4984	3.08719	Bosutinib	3.08719	3.37288	1.22228
8.46233	3.08106	Bosutinib	3.08106	1.59692	-0.128135
7.48148	2.90332	Bosutinib	2.90332	2.95897	0.907546
8.21541	3.03833	Bosutinib	3.03833	1.56087	-0.155547
9.26117	3.21119	Bosutinib	3.21119	2.07455	0.235047
8.26955	3.04781	Bosutinib	3.04781	2.57422	0.614995
8.95673	3.16297	Bosutinib	3.16297	1.4385	-0.248594
8.53003	3.09255	Bosutinib	3.09255	0.702819	-0.807995
7.97736	2.99591	Bosutinib	2.99591	0.163467	-1.21811
8.82347	3.14135	BPTES	3.14135	2.82847	-0.674328
9.28533	3.21495	BPTES	3.21495	4.79414	0.973057
8.55367	3.09654	BPTES	3.09654	2.93765	-0.58282
7.73364	2.95115	BPTES	2.95115	5.05753	1.1938
8.05581	3.01003	BPTES	3.01003	3.31406	-0.267366
8.20695	3.03685	BPTES	3.03685	4.71915	0.910208
8.4984	3.08719	BPTES	3.08719	4.45221	0.686495
8.46233	3.08106	BPTES	3.08106	3.8126	0.150451
7.48148	2.90332	BPTES	2.90332	2.86158	-0.64658
8.21541	3.03833	BPTES	3.03833	3.46894	-0.137563
9.26117	3.21119	BPTES	3.21119	4.84443	1.0152
8.26955	3.04781	BPTES	3.04781	4.35982	0.609067
8.95673	3.16297	BPTES	3.16297	2.08108	-1.30069
8.53003	3.09255	BPTES	3.09255	5.11011	1.23786
7.97736	2.99591	BPTES	2.99591	3.63657	0.00292227
8.82347	3.14135	Brivanib, BMS-540215	3.14135	4.24208	-0.000434407
9.28533	3.21495	Brivanib, BMS-540215	3.21495	3.23887	-0.92121
8.55367	3.09654	Brivanib, BMS-540215	3.09654	4.84017	0.548505
7.73364	2.95115	Brivanib, BMS-540215	2.95115	5.71353	1.3501
8.05581	3.01003	Brivanib, BMS-540215	3.01003	4.73132	0.448597
8.20695	3.03685	Brivanib, BMS-540215	3.03685	3.59921	-0.590484
7.96525	2.99372	Brivanib, BMS-540215	2.99372	3.13684	-1.01486
8.4984	3.08719	Brivanib, BMS-540215	3.08719	4.6988	0.418752
8.46233	3.08106	Brivanib, BMS-540215	3.08106	2.63956	-1.47127
7.48148	2.90332	Brivanib, BMS-540215	2.90332	3.63037	-0.561881
8.21541	3.03833	Brivanib, BMS-540215	3.03833	2.75417	-1.36608
9.26117	3.21119	Brivanib, BMS-540215	3.21119	4.72259	0.440582
8.26955	3.04781	Brivanib, BMS-540215	3.04781	4.13177	-0.101682
8.95673	3.16297	Brivanib, BMS-540215	3.16297	3.64099	-0.55213
8.53003	3.09255	Brivanib, BMS-540215	3.09255	6.0727	1.67976
7.97736	2.99591	Brivanib, BMS-540215	2.99591	4.99573	0.691282
8.82347	3.14135	BX795	3.14135	1.58372	-0.281296
9.28533	3.21495	BX795	3.21495	1.55354	-0.306018
8.55367	3.09654	BX795	3.09654	1.11834	-0.662501
7.73364	2.95115	BX795	2.95115	1.33326	-0.486452
8.05581	3.01003	BX795	3.01003	1.63381	-0.240261
8.20695	3.03685	BX795	3.03685	2.27356	0.283774
8.4984	3.08719	BX795	3.08719	4.38227	2.01109
8.46233	3.08106	BX795	3.08106	1.19548	-0.599317
7.48148	2.90332	BX795	2.90332	1.81796	-0.0894163
8.21541	3.03833	BX795	3.03833	1.04466	-0.72286
9.26117	3.21119	BX795	3.21119	1.83863	-0.0724917
8.26955	3.04781	BX795	3.04781	1.73609	-0.156486
8.95673	3.16297	BX795	3.16297	1.79414	-0.108934
8.53003	3.09255	BX795	3.09255	1.23885	-0.563791
7.97736	2.99591	BX795	2.99591	2.26888	0.279944
8.82347	3.14135	BX-912	3.14135	1.7901	-0.444525
9.28533	3.21495	BX-912	3.21495	2.21086	-0.206232
8.55367	3.09654	BX-912	3.09654	3.14242	0.321355
8.05581	3.01003	BX-912	3.01003	1.18798	-0.785533
8.20695	3.03685	BX-912	3.03685	4.90863	1.32164
7.96525	2.99372	BX-912	2.99372	3.035	0.260518
8.4984	3.08719	BX-912	3.08719	5.08504	1.42155
8.46233	3.08106	BX-912	3.08106	3.19486	0.351052
7.48148	2.90332	BX-912	2.90332	2.85335	0.15764
8.21541	3.03833	BX-912	3.03833	3.36249	0.445987
9.26117	3.21119	BX-912	3.21119	3.50859	0.528732
8.26955	3.04781	BX-912	3.04781	1.32992	-0.70515
8.95673	3.16297	BX-912	3.16297	2.26311	-0.176639
8.53003	3.09255	BX-912	3.09255	5.38928	1.59385
7.97736	2.99591	BX-912	2.99591	2.07771	-0.281642
8.82347	3.14135	C-75	3.14135	4.00494	-0.379906
9.28533	3.21495	C-75	3.21495	2.85363	-1.34068
8.55367	3.09654	C-75	3.09654	5.30908	0.708395
7.73364	2.95115	C-75	2.95115	4.91196	0.377002
8.05581	3.01003	C-75	3.01003	3.06792	-1.16186
8.20695	3.03685	C-75	3.03685	5.76471	1.08862
7.96525	2.99372	C-75	2.99372	3.67866	-0.652186
8.4984	3.08719	C-75	3.08719	5.76857	1.09184
8.46233	3.08106	C-75	3.08106	3.41749	-0.87014
7.48148	2.90332	C-75	2.90332	4.76497	0.254337
8.21541	3.03833	C-75	3.03833	5.42879	0.808294
9.26117	3.21119	C-75	3.21119	5.27576	0.680595
8.26955	3.04781	C-75	3.04781	3.40129	-0.883656
8.95673	3.16297	C-75	3.16297	5.02285	0.469535
8.53003	3.09255	C-75	3.09255	6.0727	1.34564
7.97736	2.99591	C-75	2.99591	5.03453	0.479286
8.82347	3.14135	Cabozantinib	3.14135	2.45309	-0.169733
9.28533	3.21495	Cabozantinib	3.21495	3.61712	0.703445
8.55367	3.09654	Cabozantinib	3.09654	2.7523	0.054714
7.73364	2.95115	Cabozantinib	2.95115	0.712624	-1.47531
8.05581	3.01003	Cabozantinib	3.01003	2.65064	-0.0215413
8.20695	3.03685	Cabozantinib	3.03685	1.60263	-0.807683
7.96525	2.99372	Cabozantinib	2.99372	1.56124	-0.838734
8.4984	3.08719	Cabozantinib	3.08719	4.40599	1.29519
8.46233	3.08106	Cabozantinib	3.08106	2.42562	-0.190336
7.48148	2.90332	Cabozantinib	2.90332	2.28971	-0.292289
8.21541	3.03833	Cabozantinib	3.03833	0.607461	-1.55419
9.26117	3.21119	Cabozantinib	3.21119	3.21338	0.400585
8.26955	3.04781	Cabozantinib	3.04781	2.70583	0.0198541
8.95673	3.16297	Cabozantinib	3.16297	3.13246	0.339887
8.53003	3.09255	Cabozantinib	3.09255	4.6939	1.51116
7.97736	2.99591	Cabozantinib	2.99591	2.85228	0.129715
8.82347	3.14135	CAP-232, TT-232, TLN-232	3.14135	5.60575	1.29003
9.28533	3.21495	CAP-232, TT-232, TLN-232	3.21495	3.03989	-0.825755
8.55367	3.09654	CAP-232, TT-232, TLN-232	3.09654	5.30918	1.04549
7.73364	2.95115	CAP-232, TT-232, TLN-232	2.95115	4.51127	0.387535
8.05581	3.01003	CAP-232, TT-232, TLN-232	3.01003	3.19687	-0.696311
8.20695	3.03685	CAP-232, TT-232, TLN-232	3.03685	3.14755	-0.73698
7.96525	2.99372	CAP-232, TT-232, TLN-232	2.99372	2.16124	-1.55028
8.4984	3.08719	CAP-232, TT-232, TLN-232	3.08719	3.93308	-0.0892332
8.46233	3.08106	CAP-232, TT-232, TLN-232	3.08106	2.93388	-0.913163
7.48148	2.90332	CAP-232, TT-232, TLN-232	2.90332	4.92797	0.731145
8.21541	3.03833	CAP-232, TT-232, TLN-232	3.03833	3.55498	-0.401015
9.26117	3.21119	CAP-232, TT-232, TLN-232	3.21119	2.72873	-1.08233
8.26955	3.04781	CAP-232, TT-232, TLN-232	3.04781	3.64395	-0.327649
8.95673	3.16297	CAP-232, TT-232, TLN-232	3.16297	5.29653	1.03505
8.53003	3.09255	CAP-232, TT-232, TLN-232	3.09255	6.0727	1.67508
7.97736	2.99591	CAP-232, TT-232, TLN-232	2.99591	5.7133	1.37872
8.82347	3.14135	Capivasertib	3.14135	4.45563	0.897039
9.28533	3.21495	Capivasertib	3.21495	3.0384	0.0570281
8.55367	3.09654	Capivasertib	3.09654	4.32213	0.817916
7.73364	2.95115	Capivasertib	2.95115	4.91549	1.16961
8.05581	3.01003	Capivasertib	3.01003	3.00778	0.0388785
8.20695	3.03685	Capivasertib	3.03685	6.04122	1.83684
8.4984	3.08719	Capivasertib	3.08719	4.20663	0.749456
8.46233	3.08106	Capivasertib	3.08106	0.987864	-1.15835
7.48148	2.90332	Capivasertib	2.90332	1.48718	-0.862401
8.21541	3.03833	Capivasertib	3.03833	5.09768	1.27759
9.26117	3.21119	Capivasertib	3.21119	2.11675	-0.489247
8.26955	3.04781	Capivasertib	3.04781	2.83505	-0.0634993
8.95673	3.16297	Capivasertib	3.16297	5.61266	1.58283
8.53003	3.09255	Capivasertib	3.09255	2.82877	-0.0672242
7.97736	2.99591	Capivasertib	2.99591	5.58494	1.5664
8.82347	3.14135	CAY10566	3.14135	3.51507	0.579307
9.28533	3.21495	CAY10566	3.21495	2.76464	-0.00121769
8.55367	3.09654	CAY10566	3.09654	3.25346	0.376925
7.73364	2.95115	CAY10566	2.95115	3.45333	0.531546
8.05581	3.01003	CAY10566	3.01003	3.41862	0.504697
8.20695	3.03685	CAY10566	3.03685	3.47608	0.549147
7.96525	2.99372	CAY10566	2.99372	2.24668	-0.401913
8.4984	3.08719	CAY10566	3.08719	2.77712	0.0084352
8.46233	3.08106	CAY10566	3.08106	3.15695	0.302265
7.48148	2.90332	CAY10566	2.90332	3.64027	0.67616
8.21541	3.03833	CAY10566	3.03833	2.2718	-0.382474
9.26117	3.21119	CAY10566	3.21119	2.9291	0.126002
8.26955	3.04781	CAY10566	3.04781	2.88757	0.0938787
8.95673	3.16297	CAY10566	3.16297	3.2642	0.385235
8.53003	3.09255	CAY10566	3.09255	3.98504	0.942871
7.97736	2.99591	CAY10566	2.99591	1.63557	-0.87466
9.28533	3.21495	CAY10603	3.21495	0.503982	-0.222153
8.55367	3.09654	CAY10603	3.09654	1.05258	0.095278
8.20695	3.03685	CAY10603	3.03685	2.66502	1.02826
7.96525	2.99372	CAY10603	2.99372	0.576077	-0.180437
8.4984	3.08719	CAY10603	3.08719	2.43167	0.893241
8.46233	3.08106	CAY10603	3.08106	0.871468	-0.00951932
7.48148	2.90332	CAY10603	2.90332	0.517511	-0.214325
8.21541	3.03833	CAY10603	3.03833	0.3496	-0.311481
9.26117	3.21119	CAY10603	3.21119	1.59622	0.409837
8.26955	3.04781	CAY10603	3.04781	1.26116	0.215965
8.95673	3.16297	CAY10603	3.16297	0.23176	-0.379665
8.53003	3.09255	CAY10603	3.09255	4.5713	2.13127
8.82347	3.14135	CCT007093	3.14135	3.39471	-0.84556
9.28533	3.21495	CCT007093	3.21495	4.90886	1.23064
8.55367	3.09654	CCT007093	3.09654	4.19065	0.245826
7.73364	2.95115	CCT007093	2.95115	4.80075	1.0824
8.05581	3.01003	CCT007093	3.01003	4.56673	0.761503
8.20695	3.03685	CCT007093	3.03685	4.13881	0.174745
8.4984	3.08719	CCT007093	3.08719	4.33357	0.441805
8.46233	3.08106	CCT007093	3.08106	4.19299	0.24904
7.48148	2.90332	CCT007093	2.90332	4.00415	-0.00989666
8.21541	3.03833	CCT007093	3.03833	4.33058	0.437697
9.26117	3.21119	CCT007093	3.21119	4.55383	0.743819
8.26955	3.04781	CCT007093	3.04781	3.62949	-0.523626
8.95673	3.16297	CCT007093	3.16297	4.30252	0.399224
8.53003	3.09255	CCT007093	3.09255	4.4943	0.662187
7.97736	2.99591	CCT007093	2.99591	3.87388	-0.188527
8.82347	3.14135	CCT-018159	3.14135	3.35261	0.236651
9.28533	3.21495	CCT-018159	3.21495	3.41025	0.290991
8.55367	3.09654	CCT-018159	3.09654	2.62687	-0.447552
7.73364	2.95115	CCT-018159	2.95115	4.20138	1.03683
8.05581	3.01003	CCT-018159	3.01003	2.69197	-0.386179
8.20695	3.03685	CCT-018159	3.03685	3.16962	0.0641301
8.4984	3.08719	CCT-018159	3.08719	2.26252	-0.791057
8.46233	3.08106	CCT-018159	3.08106	3.38028	0.262731
7.48148	2.90332	CCT-018159	2.90332	2.49225	-0.574473
8.21541	3.03833	CCT-018159	3.03833	3.46725	0.344725
9.26117	3.21119	CCT-018159	3.21119	2.99933	-0.0964183
8.26955	3.04781	CCT-018159	3.04781	2.74141	-0.339574
8.95673	3.16297	CCT-018159	3.16297	2.42286	-0.639893
8.53003	3.09255	CCT-018159	3.09255	3.03555	-0.0622689
7.97736	2.99591	CCT-018159	2.99591	3.76359	0.624106
8.55367	3.09654	CCT245467	3.09654	0.704012	1.49795
8.4984	3.08719	CCT245467	3.08719	0.770931	1.56082
7.48148	2.90332	CCT245467	2.90332	0.0451685	0.878965
7.97736	2.99591	CCT245467	2.99591	0.0796173	0.91133
9.28533	3.21495	CD532	3.21495	0.623924	0.436656
8.55367	3.09654	CD532	3.09654	0.491237	0.302834
7.73364	2.95115	CD532	2.95115	0.17669	-0.0144011
8.20695	3.03685	CD532	3.03685	0.633264	0.446075
8.21541	3.03833	CD532	3.03833	0.203143	0.012278
9.26117	3.21119	CD532	3.21119	0.145166	-0.0461948
8.53003	3.09255	CD532	3.09255	0.507546	0.319283
8.82347	3.14135	Cetuximab	3.14135	6.04176	0.0595715
9.28533	3.21495	Cetuximab	3.21495	5.34911	-0.622364
8.55367	3.09654	Cetuximab	3.09654	6.40483	0.41703
8.05581	3.01003	Cetuximab	3.01003	6.728	0.735207
8.20695	3.03685	Cetuximab	3.03685	6.91544	0.919748
8.4984	3.08719	Cetuximab	3.08719	6.78268	0.789035
8.46233	3.08106	Cetuximab	3.08106	6.17283	0.188623
7.48148	2.90332	Cetuximab	2.90332	6.31298	0.326602
8.21541	3.03833	Cetuximab	3.03833	6.49628	0.507071
9.26117	3.21119	Cetuximab	3.21119	5.57665	-0.398341
8.26955	3.04781	Cetuximab	3.04781	6.41255	0.424632
8.95673	3.16297	Cetuximab	3.16297	6.3642	0.377031
8.53003	3.09255	Cetuximab	3.09255	6.13573	0.152093
7.97736	2.99591	Cetuximab	2.99591	2.28641	-3.6377
8.82347	3.14135	CHIR-99021	3.14135	3.43811	-0.240711
8.82347	3.14135	CHIR-99021	3.14135	3.4847	0.566059
9.28533	3.21495	CHIR-99021	3.21495	3.6412	0.733507
9.28533	3.21495	CHIR-99021	3.21495	3.29468	-0.370196
8.55367	3.09654	CHIR-99021	3.09654	2.44568	-1.13669
8.55367	3.09654	CHIR-99021	3.09654	3.22368	0.286793
7.73364	2.95115	CHIR-99021	2.95115	2.85731	-0.76506
7.73364	2.95115	CHIR-99021	2.95115	1.59191	-1.45908
8.05581	3.01003	CHIR-99021	3.01003	0.713992	-2.39838
8.05581	3.01003	CHIR-99021	3.01003	3.49747	-0.187119
8.20695	3.03685	CHIR-99021	3.03685	3.21378	-0.443234
8.20695	3.03685	CHIR-99021	3.03685	2.3298	-0.669587
7.96525	2.99372	CHIR-99021	2.99372	2.79891	-0.167675
8.4984	3.08719	CHIR-99021	3.08719	3.1771	-0.476348
8.4984	3.08719	CHIR-99021	3.08719	3.33634	0.407333
8.46233	3.08106	CHIR-99021	3.08106	4.15213	0.403915
8.46233	3.08106	CHIR-99021	3.08106	3.24875	0.313615
7.48148	2.90332	CHIR-99021	2.90332	3.60909	0.699154
7.48148	2.90332	CHIR-99021	2.90332	4.02878	0.292558
8.21541	3.03833	CHIR-99021	3.03833	3.20778	0.269782
8.21541	3.03833	CHIR-99021	3.03833	2.40406	-1.17426
9.26117	3.21119	CHIR-99021	3.21119	3.13928	0.196491
9.26117	3.21119	CHIR-99021	3.21119	2.33636	-1.23538
8.26955	3.04781	CHIR-99021	3.04781	3.29986	0.3683
8.26955	3.04781	CHIR-99021	3.04781	4.57812	0.788505
8.95673	3.16297	CHIR-99021	3.16297	4.62544	0.831226
8.95673	3.16297	CHIR-99021	3.16297	1.82684	-1.20772
8.53003	3.09255	CHIR-99021	3.09255	4.0092	1.12724
8.53003	3.09255	CHIR-99021	3.09255	3.83965	0.121804
7.97736	2.99591	CHIR-99021	2.99591	2.98694	-0.64803
7.97736	2.99591	CHIR-99021	2.99591	3.53959	0.624789
8.82347	3.14135	CI-1033	3.14135	2.00481	-0.120937
9.28533	3.21495	CI-1033	3.21495	1.71135	-0.321822
8.55367	3.09654	CI-1033	3.09654	2.7127	0.363639
7.73364	2.95115	CI-1033	2.95115	2.51187	0.226166
8.05581	3.01003	CI-1033	3.01003	0.781594	-0.95828
8.20695	3.03685	CI-1033	3.03685	0.777531	-0.961061
7.96525	2.99372	CI-1033	2.99372	1.10766	-0.735072
8.4984	3.08719	CI-1033	3.08719	3.10937	0.635179
8.46233	3.08106	CI-1033	3.08106	1.86416	-0.217217
7.48148	2.90332	CI-1033	2.90332	0.537276	-1.12553
8.21541	3.03833	CI-1033	3.03833	0.644383	-1.05221
9.26117	3.21119	CI-1033	3.21119	2.98813	0.552186
8.26955	3.04781	CI-1033	3.04781	2.37388	0.131705
8.95673	3.16297	CI-1033	3.16297	1.30903	-0.597231
8.53003	3.09255	CI-1033	3.09255	3.88515	1.16623
8.82347	3.14135	CI-1040	3.14135	2.1802	0.00774997
9.28533	3.21495	CI-1040	3.21495	1.86559	-0.217525
8.55367	3.09654	CI-1040	3.09654	1.62086	-0.392764
7.73364	2.95115	CI-1040	2.95115	1.71213	-0.327413
8.20695	3.03685	CI-1040	3.03685	3.03647	0.620885
8.4984	3.08719	CI-1040	3.08719	3.11936	0.680243
7.48148	2.90332	CI-1040	2.90332	2.10186	-0.048348
8.21541	3.03833	CI-1040	3.03833	2.5967	0.305986
9.26117	3.21119	CI-1040	3.21119	2.36358	0.139062
8.26955	3.04781	CI-1040	3.04781	2.39829	0.163915
8.53003	3.09255	CI-1040	3.09255	2.77838	0.436082
8.82347	3.14135	Cisplatin	3.14135	1.98475	-0.756593
8.82347	3.14135	Cisplatin	3.14135	0.68291	-1.00672
9.28533	3.21495	Cisplatin	3.21495	2.52849	-0.277554
9.28533	3.21495	Cisplatin	3.21495	0.0346583	-1.53587
8.55367	3.09654	Cisplatin	3.09654	2.55482	0.521269
8.55367	3.09654	Cisplatin	3.09654	3.70471	0.758696
7.73364	2.95115	Cisplatin	2.95115	3.0758	0.204625
7.73364	2.95115	Cisplatin	2.95115	2.82393	0.740936
8.05581	3.01003	Cisplatin	3.01003	2.9728	0.862457
8.05581	3.01003	Cisplatin	3.01003	3.851	0.887581
8.20695	3.03685	Cisplatin	3.03685	3.76468	0.811529
8.20695	3.03685	Cisplatin	3.03685	3.56031	1.34203
8.4984	3.08719	Cisplatin	3.08719	0.901988	-0.82789
8.4984	3.08719	Cisplatin	3.08719	4.75354	1.68272
8.46233	3.08106	Cisplatin	3.08106	3.17641	1.02866
8.46233	3.08106	Cisplatin	3.08106	2.58771	-0.225379
7.48148	2.90332	Cisplatin	2.90332	3.34324	0.440242
7.48148	2.90332	Cisplatin	2.90332	3.37068	1.18723
8.21541	3.03833	Cisplatin	3.03833	2.42436	-0.36929
8.21541	3.03833	Cisplatin	3.03833	0.958688	-0.781607
9.26117	3.21119	Cisplatin	3.21119	1.28048	-0.518938
9.26117	3.21119	Cisplatin	3.21119	1.47027	-1.20985
8.26955	3.04781	Cisplatin	3.04781	0.93149	-0.803808
8.26955	3.04781	Cisplatin	3.04781	2.31036	-0.469729
8.95673	3.16297	Cisplatin	3.16297	3.06919	0.94114
8.95673	3.16297	Cisplatin	3.16297	2.60654	-0.208788
8.53003	3.09255	Cisplatin	3.09255	2.32067	0.330143
8.53003	3.09255	Cisplatin	3.09255	1.98593	-0.755552
7.97736	2.99591	Cisplatin	2.99591	2.23571	0.260792
7.97736	2.99591	Cisplatin	2.99591	4.09637	1.10375
8.82347	3.14135	CP466722	3.14135	1.7841	-0.478825
9.28533	3.21495	CP466722	3.21495	3.26925	0.708667
8.55367	3.09654	CP466722	3.09654	2.56555	0.146004
7.73364	2.95115	CP466722	2.95115	0.676934	-1.36409
8.05581	3.01003	CP466722	3.01003	1.27364	-0.886973
8.20695	3.03685	CP466722	3.03685	1.81163	-0.456809
7.96525	2.99372	CP466722	2.99372	2.53533	0.121845
8.4984	3.08719	CP466722	3.08719	5.41939	2.42787
8.46233	3.08106	CP466722	3.08106	4.19729	1.4507
7.48148	2.90332	CP466722	2.90332	2.49149	0.0867902
8.21541	3.03833	CP466722	3.03833	1.12837	-1.00313
9.26117	3.21119	CP466722	3.21119	4.09403	1.36814
8.26955	3.04781	CP466722	3.04781	1.56134	-0.656939
8.95673	3.16297	CP466722	3.16297	1.73562	-0.517589
8.53003	3.09255	CP466722	3.09255	5.83969	2.76393
7.97736	2.99591	CP466722	2.99591	2.43092	0.0383578
8.82347	3.14135	CP724714	3.14135	3.35697	-0.927245
9.28533	3.21495	CP724714	3.21495	4.35363	0.119858
8.55367	3.09654	CP724714	3.09654	4.63975	0.420457
7.73364	2.95115	CP724714	2.95115	4.66254	0.444401
8.05581	3.01003	CP724714	3.01003	3.84125	-0.418452
8.20695	3.03685	CP724714	3.03685	2.87402	-1.43463
7.96525	2.99372	CP724714	2.99372	4.06961	-0.178542
8.4984	3.08719	CP724714	3.08719	5.09914	0.90309
8.46233	3.08106	CP724714	3.08106	3.87647	-0.381454
7.48148	2.90332	CP724714	2.90332	4.96732	0.764601
8.21541	3.03833	CP724714	3.03833	4.23746	-0.00218939
9.26117	3.21119	CP724714	3.21119	4.94272	0.738756
8.26955	3.04781	CP724714	3.04781	3.88241	-0.375216
8.95673	3.16297	CP724714	3.16297	4.13357	-0.111338
8.53003	3.09255	CP724714	3.09255	4.99482	0.793491
7.97736	2.99591	CP724714	2.99591	2.24857	-2.09174
8.82347	3.14135	CPI-613	3.14135	5.36972	0.0862669
9.28533	3.21495	CPI-613	3.21495	4.01425	-1.41177
8.55367	3.09654	CPI-613	3.09654	5.30807	0.0181337
7.73364	2.95115	CPI-613	2.95115	5.69988	0.451153
8.05581	3.01003	CPI-613	3.01003	5.31382	0.0244829
8.20695	3.03685	CPI-613	3.03685	6.13121	0.927846
7.96525	2.99372	CPI-613	2.99372	4.55463	-0.814555
8.4984	3.08719	CPI-613	3.08719	5.67037	0.418539
8.46233	3.08106	CPI-613	3.08106	3.92502	-1.51038
7.48148	2.90332	CPI-613	2.90332	5.48102	0.209276
8.21541	3.03833	CPI-613	3.03833	4.52764	-0.844381
9.26117	3.21119	CPI-613	3.21119	4.6715	-0.685389
8.26955	3.04781	CPI-613	3.04781	5.09858	-0.213393
8.95673	3.16297	CPI-613	3.16297	5.52305	0.255722
8.53003	3.09255	CPI-613	3.09255	5.38106	0.098802
7.97736	2.99591	CPI-613	2.99591	4.50906	-0.864913
8.82347	3.14135	CRT0105446	3.14135	2.65327	-1.42992
9.28533	3.21495	CRT0105446	3.21495	3.29907	-0.742612
8.55367	3.09654	CRT0105446	3.09654	2.98785	-1.07383
7.73364	2.95115	CRT0105446	2.95115	3.71792	-0.296845
8.05581	3.01003	CRT0105446	3.01003	3.78941	-0.220764
8.20695	3.03685	CRT0105446	3.03685	3.83531	-0.171907
8.4984	3.08719	CRT0105446	3.08719	3.74808	-0.26475
8.46233	3.08106	CRT0105446	3.08106	2.84107	-1.23005
7.48148	2.90332	CRT0105446	2.90332	3.64209	-0.37755
8.21541	3.03833	CRT0105446	3.03833	4.03059	0.0359276
9.26117	3.21119	CRT0105446	3.21119	3.30866	-0.732412
8.26955	3.04781	CRT0105446	3.04781	3.70779	-0.307628
8.95673	3.16297	CRT0105446	3.16297	2.69326	-1.38736
8.53003	3.09255	CRT0105446	3.09255	2.93822	-1.12666
7.97736	2.99591	CRT0105446	2.99591	3.97173	-0.0267246
8.82347	3.14135	CRT0105950	3.14135	1.2799	-1.04844
9.28533	3.21495	CRT0105950	3.21495	1.45066	-0.903483
8.55367	3.09654	CRT0105950	3.09654	3.68587	0.99393
7.73364	2.95115	CRT0105950	2.95115	2.80146	0.24318
8.05581	3.01003	CRT0105950	3.01003	3.2477	0.621982
8.20695	3.03685	CRT0105950	3.03685	2.31112	-0.173064
8.4984	3.08719	CRT0105950	3.08719	3.30067	0.666943
7.48148	2.90332	CRT0105950	2.90332	2.34179	-0.147027
8.21541	3.03833	CRT0105950	3.03833	3.93354	1.20417
9.26117	3.21119	CRT0105950	3.21119	1.9641	-0.467635
8.26955	3.04781	CRT0105950	3.04781	1.08534	-1.2136
8.95673	3.16297	CRT0105950	3.16297	2.773	0.21902
8.53003	3.09255	CRT0105950	3.09255	1.51559	-0.848368
7.97736	2.99591	CRT0105950	2.99591	2.33511	-0.152695
8.82347	3.14135	CRT0160829	3.14135	3.90889	0.454824
9.28533	3.21495	CRT0160829	3.21495	3.01418	-0.29295
8.55367	3.09654	CRT0160829	3.09654	3.90488	0.451466
7.73364	2.95115	CRT0160829	2.95115	4.62414	1.05261
8.05581	3.01003	CRT0160829	3.01003	5.67539	1.93121
8.20695	3.03685	CRT0160829	3.03685	5.87668	2.09945
8.4984	3.08719	CRT0160829	3.08719	4.3655	0.836444
8.46233	3.08106	CRT0160829	3.08106	5.30732	1.62359
7.48148	2.90332	CRT0160829	2.90332	3.07675	-0.240661
8.21541	3.03833	CRT0160829	3.03833	3.78624	0.352312
9.26117	3.21119	CRT0160829	3.21119	2.7095	-0.547598
8.26955	3.04781	CRT0160829	3.04781	1.72011	-1.3745
8.95673	3.16297	CRT0160829	3.16297	5.42624	1.72298
8.53003	3.09255	CRT0160829	3.09255	2.16661	-1.00133
7.97736	2.99591	CRT0160829	2.99591	1.6826	-1.40585
8.20695	3.03685	CUDC-101	3.03685	1.02446	0.762369
8.4984	3.08719	CUDC-101	3.08719	0.777167	0.620297
9.26117	3.21119	CUDC-101	3.21119	0.757281	0.608872
8.53003	3.09255	CUDC-101	3.09255	4.31265	2.65147
8.82347	3.14135	CX-5461	3.14135	3.59258	0.305981
9.28533	3.21495	CX-5461	3.21495	5.02845	1.02627
8.55367	3.09654	CX-5461	3.09654	3.57602	0.297671
7.73364	2.95115	CX-5461	2.95115	5.23881	1.13179
8.05581	3.01003	CX-5461	3.01003	4.97858	1.00125
8.20695	3.03685	CX-5461	3.03685	5.20725	1.11596
7.96525	2.99372	CX-5461	2.99372	3.31412	0.166291
8.4984	3.08719	CX-5461	3.08719	5.09914	1.06173
8.46233	3.08106	CX-5461	3.08106	4.6104	0.816558
7.48148	2.90332	CX-5461	2.90332	1.14385	-0.922403
8.21541	3.03833	CX-5461	3.03833	4.35953	0.69071
9.26117	3.21119	CX-5461	3.21119	4.61285	0.81779
8.26955	3.04781	CX-5461	3.04781	2.30779	-0.338524
8.95673	3.16297	CX-5461	3.16297	0.605233	-1.19259
8.53003	3.09255	CX-5461	3.09255	5.40298	1.21415
7.97736	2.99591	CX-5461	2.99591	0.446126	-1.27241
8.82347	3.14135	Cytarabine	3.14135	0.100333	-0.0777288
9.28533	3.21495	Cytarabine	3.21495	0.775968	0.351278
8.55367	3.09654	Cytarabine	3.09654	0.165594	-0.0362901
8.20695	3.03685	Cytarabine	3.03685	1.1475	0.587191
8.4984	3.08719	Cytarabine	3.08719	0.915466	0.439855
7.48148	2.90332	Cytarabine	2.90332	1.31491	0.69349
8.21541	3.03833	Cytarabine	3.03833	1.40612	0.751405
8.26955	3.04781	Cytarabine	3.04781	0.794412	0.362989
7.97736	2.99591	Cytarabine	2.99591	1.00684	0.497872
8.82347	3.14135	Dabrafenib	3.14135	4.62628	0.703045
9.28533	3.21495	Dabrafenib	3.21495	2.05142	-0.621863
7.73364	2.95115	Dabrafenib	2.95115	4.98025	0.88518
8.05581	3.01003	Dabrafenib	3.01003	4.13419	0.449834
8.20695	3.03685	Dabrafenib	3.03685	4.15449	0.460283
8.4984	3.08719	Dabrafenib	3.08719	3.68444	0.218413
8.46233	3.08106	Dabrafenib	3.08106	2.88909	-0.190835
7.48148	2.90332	Dabrafenib	2.90332	3.9854	0.373275
8.21541	3.03833	Dabrafenib	3.03833	2.54372	-0.36855
9.26117	3.21119	Dabrafenib	3.21119	4.43	0.602047
8.26955	3.04781	Dabrafenib	3.04781	2.10556	-0.594005
8.95673	3.16297	Dabrafenib	3.16297	3.90291	0.330828
8.53003	3.09255	Dabrafenib	3.09255	5.06624	0.929426
7.97736	2.99591	Dabrafenib	2.99591	4.47386	0.624615
8.4984	3.08719	Dactolisib	3.08719	1.34182	3.03876
9.28533	3.21495	Daporinad	3.21495	2.5701	1.66688
7.73364	2.95115	Daporinad	2.95115	1.56165	1.33957
7.48148	2.90332	Daporinad	2.90332	1.19395	1.22023
8.53003	3.09255	Daporinad	3.09255	1.69263	1.38209
7.97736	2.99591	Daporinad	2.99591	2.50116	1.6445
8.82347	3.14135	DMOG	3.14135	4.05542	-1.58877
9.28533	3.21495	DMOG	3.21495	4.25634	-1.44783
8.55367	3.09654	DMOG	3.09654	4.41529	-1.33632
7.73364	2.95115	DMOG	2.95115	5.91563	-0.283862
8.05581	3.01003	DMOG	3.01003	5.27502	-0.733241
8.20695	3.03685	DMOG	3.03685	4.44486	-1.31558
7.96525	2.99372	DMOG	2.99372	7.449	0.79177
8.4984	3.08719	DMOG	3.08719	4.91843	-0.983383
8.46233	3.08106	DMOG	3.08106	4.54882	-1.24266
7.48148	2.90332	DMOG	2.90332	6.47773	0.110437
8.21541	3.03833	DMOG	3.03833	4.49907	-1.27756
9.26117	3.21119	DMOG	3.21119	5.61073	-0.497745
8.26955	3.04781	DMOG	3.04781	4.37532	-1.36436
8.95673	3.16297	DMOG	3.16297	5.8214	-0.349964
8.53003	3.09255	DMOG	3.09255	4.53871	-1.24975
7.97736	2.99591	DMOG	2.99591	5.48128	-0.588551
8.82347	3.14135	Doramapimod	3.14135	4.89135	0.884614
9.28533	3.21495	Doramapimod	3.21495	3.75412	-0.442322
8.55367	3.09654	Doramapimod	3.09654	4.61556	0.562811
7.73364	2.95115	Doramapimod	2.95115	3.86457	-0.313453
8.05581	3.01003	Doramapimod	3.01003	3.32074	-0.948005
8.20695	3.03685	Doramapimod	3.03685	4.61909	0.566937
8.46233	3.08106	Doramapimod	3.08106	3.09087	-1.21622
7.48148	2.90332	Doramapimod	2.90332	5.00006	1.01145
8.21541	3.03833	Doramapimod	3.03833	4.26323	0.151707
9.26117	3.21119	Doramapimod	3.21119	4.78908	0.765277
8.26955	3.04781	Doramapimod	3.04781	3.91223	-0.257843
8.95673	3.16297	Doramapimod	3.16297	2.63424	-1.74901
8.53003	3.09255	Doramapimod	3.09255	3.46961	-0.774301
7.97736	2.99591	Doramapimod	2.99591	3.8365	-0.346198
8.20695	3.03685	Doxorubicin	3.03685	1.20672	2.05019
7.96525	2.99372	Doxorubicin	2.99372	0.330961	1.26723
8.53003	3.09255	Doxorubicin	3.09255	0.795317	1.54787
8.53003	3.09255	Doxorubicin	3.09255	0.445608	1.50159
8.82347	3.14135	Dyrk1b_0191	3.14135	2.18194	-0.128366
9.28533	3.21495	Dyrk1b_0191	3.21495	1.26062	-0.944606
8.55367	3.09654	Dyrk1b_0191	3.09654	2.03587	-0.257774
7.73364	2.95115	Dyrk1b_0191	2.95115	1.50659	-0.726685
8.05581	3.01003	Dyrk1b_0191	3.01003	1.81314	-0.455103
8.20695	3.03685	Dyrk1b_0191	3.03685	1.92793	-0.353404
8.4984	3.08719	Dyrk1b_0191	3.08719	1.83204	-0.438357
8.46233	3.08106	Dyrk1b_0191	3.08106	2.4247	0.0867108
7.48148	2.90332	Dyrk1b_0191	2.90332	3.20074	0.774236
8.21541	3.03833	Dyrk1b_0191	3.03833	1.5699	-0.670597
9.26117	3.21119	Dyrk1b_0191	3.21119	1.80394	-0.463249
8.26955	3.04781	Dyrk1b_0191	3.04781	2.29567	-0.0276074
8.95673	3.16297	Dyrk1b_0191	3.16297	2.29058	-0.0321154
8.53003	3.09255	Dyrk1b_0191	3.09255	0.616618	-1.51516
7.97736	2.99591	Dyrk1b_0191	2.99591	1.61503	-0.630615
8.82347	3.14135	eEF2K Inhibitor, A-484954	3.14135	5.44483	-0.247333
9.28533	3.21495	eEF2K Inhibitor, A-484954	3.21495	5.69399	0.201331
8.55367	3.09654	eEF2K Inhibitor, A-484954	3.09654	5.30918	-0.49159
7.73364	2.95115	eEF2K Inhibitor, A-484954	2.95115	5.74252	0.288717
8.05581	3.01003	eEF2K Inhibitor, A-484954	3.01003	5.67539	0.16784
8.20695	3.03685	eEF2K Inhibitor, A-484954	3.03685	5.87207	0.521998
8.4984	3.08719	eEF2K Inhibitor, A-484954	3.08719	6.18796	1.09084
8.46233	3.08106	eEF2K Inhibitor, A-484954	3.08106	5.55438	-0.0500591
7.48148	2.90332	eEF2K Inhibitor, A-484954	2.90332	5.49661	-0.154095
8.21541	3.03833	eEF2K Inhibitor, A-484954	3.03833	5.14776	-0.78226
9.26117	3.21119	eEF2K Inhibitor, A-484954	3.21119	5.62379	0.074927
8.26955	3.04781	eEF2K Inhibitor, A-484954	3.04781	5.36073	-0.398765
8.95673	3.16297	eEF2K Inhibitor, A-484954	3.16297	5.67771	0.172021
8.53003	3.09255	eEF2K Inhibitor, A-484954	3.09255	5.65937	0.13899
7.97736	2.99591	eEF2K Inhibitor, A-484954	2.99591	5.62537	0.0777638
8.82347	3.14135	EHT-1864	3.14135	2.29618	-1.6044
9.28533	3.21495	EHT-1864	3.21495	3.83798	0.14954
8.55367	3.09654	EHT-1864	3.09654	3.86712	0.182685
7.73364	2.95115	EHT-1864	2.95115	4.62893	1.04931
8.05581	3.01003	EHT-1864	3.01003	4.9315	1.39352
8.20695	3.03685	EHT-1864	3.03685	3.46091	-0.279417
8.4984	3.08719	EHT-1864	3.08719	2.46253	-1.41517
8.46233	3.08106	EHT-1864	3.08106	2.52904	-1.33951
7.48148	2.90332	EHT-1864	2.90332	2.75298	-1.08475
8.21541	3.03833	EHT-1864	3.03833	2.31442	-1.58365
9.26117	3.21119	EHT-1864	3.21119	2.37835	-1.51093
8.26955	3.04781	EHT-1864	3.04781	2.52953	-1.33895
8.95673	3.16297	EHT-1864	3.16297	3.53857	-0.191074
8.53003	3.09255	EHT-1864	3.09255	2.88866	-0.930401
7.97736	2.99591	EHT-1864	2.99591	3.0643	-0.730596
8.4984	3.08719	Elesclomol	3.08719	0.191944	1.89124
8.82347	3.14135	Embelin	3.14135	1.93332	-0.941257
9.28533	3.21495	Embelin	3.21495	2.47955	-0.409317
8.55367	3.09654	Embelin	3.09654	2.43731	-0.450455
7.73364	2.95115	Embelin	2.95115	3.37209	0.459869
8.05581	3.01003	Embelin	3.01003	2.63157	-0.261277
8.20695	3.03685	Embelin	3.03685	3.07922	0.174662
7.96525	2.99372	Embelin	2.99372	4.38722	1.44844
8.4984	3.08719	Embelin	3.08719	3.07784	0.173316
8.46233	3.08106	Embelin	3.08106	2.14294	-0.737117
7.48148	2.90332	Embelin	2.90332	4.45763	1.51701
8.21541	3.03833	Embelin	3.03833	1.97298	-0.902633
9.26117	3.21119	Embelin	3.21119	2.80522	-0.0921686
8.26955	3.04781	Embelin	3.04781	1.51295	-1.35062
8.95673	3.16297	Embelin	3.16297	2.15557	-0.724822
8.53003	3.09255	Embelin	3.09255	3.144	0.237749
7.97736	2.99591	Embelin	2.99591	1.79383	-1.0771
8.82347	3.14135	Enzastaurin	3.14135	3.49572	0.16384
9.28533	3.21495	Enzastaurin	3.21495	5.69788	1.57568
8.55367	3.09654	Enzastaurin	3.09654	5.30571	1.32425
7.73364	2.95115	Enzastaurin	2.95115	2.85316	-0.248117
8.05581	3.01003	Enzastaurin	3.01003	1.47937	-1.12887
8.20695	3.03685	Enzastaurin	3.03685	2.29306	-0.607206
7.96525	2.99372	Enzastaurin	2.99372	0.826913	-1.54718
8.4984	3.08719	Enzastaurin	3.08719	5.7663	1.61954
8.46233	3.08106	Enzastaurin	3.08106	5.30732	1.32528
7.48148	2.90332	Enzastaurin	2.90332	5.66534	1.55482
8.21541	3.03833	Enzastaurin	3.03833	2.15764	-0.694026
9.26117	3.21119	Enzastaurin	3.21119	5.66715	1.55598
8.26955	3.04781	Enzastaurin	3.04781	2.45826	-0.501293
8.95673	3.16297	Enzastaurin	3.16297	5.25962	1.2947
8.53003	3.09255	Enzastaurin	3.09255	4.7179	0.947399
7.97736	2.99591	Enzastaurin	2.99591	2.37804	-0.552723
8.82347	3.14135	EphB4_9721	3.14135	1.5443	-0.385935
9.28533	3.21495	EphB4_9721	3.21495	4.07867	1.21541
8.55367	3.09654	EphB4_9721	3.09654	2.31467	0.100821
7.73364	2.95115	EphB4_9721	2.95115	1.66069	-0.312397
8.05581	3.01003	EphB4_9721	3.01003	1.22478	-0.587828
8.4984	3.08719	EphB4_9721	3.08719	3.24489	0.688581
8.46233	3.08106	EphB4_9721	3.08106	2.41668	0.165277
7.48148	2.90332	EphB4_9721	2.90332	0.374167	-1.12529
8.21541	3.03833	EphB4_9721	3.03833	0.0526547	-1.32844
9.26117	3.21119	EphB4_9721	3.21119	1.48805	-0.421479
8.26955	3.04781	EphB4_9721	3.04781	2.81004	0.413825
8.95673	3.16297	EphB4_9721	3.16297	4.35729	1.39146
8.53003	3.09255	EphB4_9721	3.09255	3.13893	0.62163
7.97736	2.99591	EphB4_9721	2.99591	0.910061	-0.786682
9.28533	3.21495	Etoposide	3.21495	0.972817	-0.300695
7.73364	2.95115	Etoposide	2.95115	2.60337	0.532769
8.05581	3.01003	Etoposide	3.01003	0.648858	-0.466287
8.20695	3.03685	Etoposide	3.03685	2.9444	0.707088
7.96525	2.99372	Etoposide	2.99372	3.33299	0.905716
8.4984	3.08719	Etoposide	3.08719	1.64732	0.0440795
7.48148	2.90332	Etoposide	2.90332	3.62835	1.05669
8.21541	3.03833	Etoposide	3.03833	1.5256	-0.0181376
9.26117	3.21119	Etoposide	3.21119	1.87247	0.159168
8.53003	3.09255	Etoposide	3.09255	5.16487	1.84209
7.97736	2.99591	Etoposide	2.99591	1.70243	0.0722494
8.82347	3.14135	ETP-45835	3.14135	5.60575	0.55404
9.28533	3.21495	ETP-45835	3.21495	5.84856	0.933068
8.55367	3.09654	ETP-45835	3.09654	5.30918	0.0910888
7.73364	2.95115	ETP-45835	2.95115	5.20352	-0.07385
8.05581	3.01003	ETP-45835	3.01003	5.60116	0.546878
8.20695	3.03685	ETP-45835	3.03685	4.23804	-1.58099
7.96525	2.99372	ETP-45835	2.99372	4.58993	-1.03168
8.4984	3.08719	ETP-45835	3.08719	5.70283	0.705589
8.46233	3.08106	ETP-45835	3.08106	5.22302	-0.0434052
7.48148	2.90332	ETP-45835	2.90332	5.2317	-0.0298666
8.21541	3.03833	ETP-45835	3.03833	5.47504	0.350003
9.26117	3.21119	ETP-45835	3.21119	5.6602	0.639029
8.26955	3.04781	ETP-45835	3.04781	5.36219	0.173829
8.95673	3.16297	ETP-45835	3.16297	4.92716	-0.505263
8.53003	3.09255	ETP-45835	3.09255	6.0727	1.28297
7.97736	2.99591	ETP-45835	2.99591	5.60731	0.556471
8.82347	3.14135	Fedratinib	3.14135	4.42974	1.3652
9.28533	3.21495	Fedratinib	3.21495	2.18382	-0.0818538
8.55367	3.09654	Fedratinib	3.09654	4.63973	1.5005
8.05581	3.01003	Fedratinib	3.01003	1.72829	-0.375353
8.20695	3.03685	Fedratinib	3.03685	2.4936	0.117742
7.96525	2.99372	Fedratinib	2.99372	1.99841	-0.201314
8.4984	3.08719	Fedratinib	3.08719	5.0991	1.79647
8.46233	3.08106	Fedratinib	3.08106	3.1608	0.547616
7.48148	2.90332	Fedratinib	2.90332	2.04268	-0.172791
8.21541	3.03833	Fedratinib	3.03833	4.19955	1.21689
9.26117	3.21119	Fedratinib	3.21119	4.9859	1.72353
8.26955	3.04781	Fedratinib	3.04781	2.22251	-0.0569244
8.95673	3.16297	Fedratinib	3.16297	2.98396	0.433682
8.53003	3.09255	Fedratinib	3.09255	4.94504	1.69721
7.97736	2.99591	Fedratinib	2.99591	0.566246	-1.12406
8.82347	3.14135	FEN1_3940	3.14135	1.56097	-0.701294
9.28533	3.21495	FEN1_3940	3.21495	1.80611	-0.4537
8.55367	3.09654	FEN1_3940	3.09654	1.61252	-0.649224
7.73364	2.95115	FEN1_3940	2.95115	3.16521	0.918973
8.05581	3.01003	FEN1_3940	3.01003	1.99122	-0.266746
8.20695	3.03685	FEN1_3940	3.03685	5.0283	2.80066
8.4984	3.08719	FEN1_3940	3.08719	4.10533	1.86848
8.46233	3.08106	FEN1_3940	3.08106	1.32904	-0.935534
7.48148	2.90332	FEN1_3940	2.90332	1.59674	-0.665165
8.21541	3.03833	FEN1_3940	3.03833	3.89805	1.65913
9.26117	3.21119	FEN1_3940	3.21119	1.65881	-0.602475
8.26955	3.04781	FEN1_3940	3.04781	1.98461	-0.273426
8.95673	3.16297	FEN1_3940	3.16297	1.99406	-0.263874
8.53003	3.09255	FEN1_3940	3.09255	5.23743	3.01188
7.97736	2.99591	FEN1_3940	2.99591	3.98377	1.74571
8.82347	3.14135	FGFR_0939	3.14135	1.89952	-0.207034
8.55367	3.09654	FGFR_0939	3.09654	0.878601	-1.27372
7.73364	2.95115	FGFR_0939	2.95115	2.34786	0.261407
8.05581	3.01003	FGFR_0939	3.01003	1.07536	-1.06814
8.20695	3.03685	FGFR_0939	3.03685	2.01691	-0.0843748
8.4984	3.08719	FGFR_0939	3.08719	1.88597	-0.221184
7.48148	2.90332	FGFR_0939	2.90332	0.758376	-1.39934
8.21541	3.03833	FGFR_0939	3.03833	1.23699	-0.899269
9.26117	3.21119	FGFR_0939	3.21119	0.265553	-1.91425
8.95673	3.16297	FGFR_0939	3.16297	1.31597	-0.816743
8.53003	3.09255	FGFR_0939	3.09255	2.21977	0.127577
7.97736	2.99591	FGFR_0939	2.99591	3.14687	1.09624
8.82347	3.14135	FGFR_3831	3.14135	2.0839	-0.556353
9.28533	3.21495	FGFR_3831	3.21495	0.126489	-2.02095
8.55367	3.09654	FGFR_3831	3.09654	1.57959	-0.933694
7.73364	2.95115	FGFR_3831	2.95115	2.495	-0.24876
8.05581	3.01003	FGFR_3831	3.01003	2.02267	-0.602174
8.20695	3.03685	FGFR_3831	3.03685	3.04629	0.163735
8.4984	3.08719	FGFR_3831	3.08719	3.44963	0.465525
7.48148	2.90332	FGFR_3831	2.90332	2.30519	-0.390779
8.21541	3.03833	FGFR_3831	3.03833	1.7852	-0.779856
9.26117	3.21119	FGFR_3831	3.21119	2.21354	-0.45936
8.26955	3.04781	FGFR_3831	3.04781	0.960228	-1.39712
8.95673	3.16297	FGFR_3831	3.16297	1.63879	-0.889402
8.53003	3.09255	FGFR_3831	3.09255	2.84948	0.0164754
7.97736	2.99591	FGFR_3831	2.99591	3.70609	0.657414
8.82347	3.14135	FH535	3.14135	0.876166	-0.906644
9.28533	3.21495	FH535	3.21495	0.295487	-1.38257
8.55367	3.09654	FH535	3.09654	1.09307	-0.728868
7.73364	2.95115	FH535	2.95115	2.15333	0.140116
8.05581	3.01003	FH535	3.01003	2.13118	0.121963
8.20695	3.03685	FH535	3.03685	1.59169	-0.320202
7.96525	2.99372	FH535	2.99372	4.29343	1.89413
8.4984	3.08719	FH535	3.08719	0.878822	-0.904467
8.46233	3.08106	FH535	3.08106	0.387141	-1.30745
7.48148	2.90332	FH535	2.90332	4.05757	1.70082
8.21541	3.03833	FH535	3.03833	0.533877	-1.18718
9.26117	3.21119	FH535	3.21119	1.07033	-0.747508
8.26955	3.04781	FH535	3.04781	0.172686	-1.48321
8.95673	3.16297	FH535	3.16297	0.368957	-1.32235
8.53003	3.09255	FH535	3.09255	0.843235	-0.933634
7.97736	2.99591	FH535	2.99591	1.1395	-0.690818
8.4984	3.08719	Flavopiridol	3.08719	0.472849	1.48731
8.53003	3.09255	Flavopiridol	3.09255	0.548714	1.5564
8.82347	3.14135	FMK	3.14135	5.51458	0.654207
9.28533	3.21495	FMK	3.21495	5.60371	0.761155
8.55367	3.09654	FMK	3.09654	4.75885	-0.252521
7.73364	2.95115	FMK	2.95115	5.60171	0.758752
8.05581	3.01003	FMK	3.01003	4.39547	-0.688501
8.20695	3.03685	FMK	3.03685	5.12672	0.188859
7.96525	2.99372	FMK	2.99372	4.35805	-0.733399
8.4984	3.08719	FMK	3.08719	5.76857	0.958946
8.46233	3.08106	FMK	3.08106	5.18628	0.260317
7.48148	2.90332	FMK	2.90332	5.0919	0.147076
8.21541	3.03833	FMK	3.03833	3.90141	-1.28128
9.26117	3.21119	FMK	3.21119	5.65134	0.818292
8.26955	3.04781	FMK	3.04781	4.83284	-0.163748
8.95673	3.16297	FMK	3.16297	4.50667	-0.555089
8.53003	3.09255	FMK	3.09255	6.04488	1.29047
7.97736	2.99591	FMK	2.99591	3.67989	-1.54706
9.28533	3.21495	Foretinib	3.21495	1.32052	0.788035
8.55367	3.09654	Foretinib	3.09654	0.775373	0.396422
8.4984	3.08719	Foretinib	3.08719	1.6384	1.01639
9.26117	3.21119	Foretinib	3.21119	0.438011	0.154073
8.53003	3.09255	Foretinib	3.09255	4.71013	3.22301
7.97736	2.99591	Foretinib	2.99591	1.0956	0.626464
8.82347	3.14135	FR-180204	3.14135	5.05743	0.183807
9.28533	3.21495	FR-180204	3.21495	5.68615	0.910774
8.55367	3.09654	FR-180204	3.09654	5.06981	0.198126
7.73364	2.95115	FR-180204	2.95115	5.06501	0.192566
8.05581	3.01003	FR-180204	3.01003	5.45635	0.645071
8.20695	3.03685	FR-180204	3.03685	5.20876	0.358788
7.96525	2.99372	FR-180204	2.99372	4.92787	0.0340014
8.4984	3.08719	FR-180204	3.08719	5.76561	1.00265
8.46233	3.08106	FR-180204	3.08106	5.22136	0.373355
7.48148	2.90332	FR-180204	2.90332	4.9309	0.0375032
8.21541	3.03833	FR-180204	3.03833	3.8868	-1.16976
9.26117	3.21119	FR-180204	3.21119	5.19101	0.338266
8.26955	3.04781	FR-180204	3.04781	5.09436	0.226505
8.95673	3.16297	FR-180204	3.16297	5.31586	0.482625
8.53003	3.09255	FR-180204	3.09255	5.98308	1.25411
7.97736	2.99591	FR-180204	2.99591	3.52204	-1.59152
8.82347	3.14135	FS106	3.14135	0.3349	-0.571392
9.28533	3.21495	FS106	3.21495	1.36684	0.223595
8.55367	3.09654	FS106	3.09654	1.63144	0.427431
7.73364	2.95115	FS106	2.95115	1.40965	0.256571
8.05581	3.01003	FS106	3.01003	1.05864	-0.0138392
8.20695	3.03685	FS106	3.03685	2.82904	1.35004
8.4984	3.08719	FS106	3.08719	1.65896	0.448636
8.46233	3.08106	FS106	3.08106	0.357928	-0.553651
7.48148	2.90332	FS106	2.90332	1.69623	0.477345
8.21541	3.03833	FS106	3.03833	1.02676	-0.0384012
9.26117	3.21119	FS106	3.21119	0.676873	-0.307943
8.26955	3.04781	FS106	3.04781	1.23701	0.123574
8.95673	3.16297	FS106	3.16297	0.667656	-0.315044
8.53003	3.09255	FS106	3.09255	1.24065	0.126377
7.97736	2.99591	FS106	2.99591	1.06116	-0.0118972
8.82347	3.14135	FS112	3.14135	1.74183	-0.0310775
9.28533	3.21495	FS112	3.21495	1.29956	-0.376961
8.55367	3.09654	FS112	3.09654	2.98445	0.940715
7.73364	2.95115	FS112	2.95115	2.14235	0.282146
8.20695	3.03685	FS112	3.03685	2.78834	0.787351
8.4984	3.08719	FS112	3.08719	2.70485	0.722052
7.48148	2.90332	FS112	2.90332	1.40036	-0.298126
8.21541	3.03833	FS112	3.03833	2.78447	0.784324
9.26117	3.21119	FS112	3.21119	0.349769	-1.11975
8.26955	3.04781	FS112	3.04781	1.53337	-0.194108
8.95673	3.16297	FS112	3.16297	0.818429	-0.75323
8.53003	3.09255	FS112	3.09255	1.39379	-0.303264
7.97736	2.99591	FS112	2.99591	2.76457	0.76876
8.82347	3.14135	FTI-277	3.14135	2.20664	0.223185
9.28533	3.21495	FTI-277	3.21495	2.631	0.777137
8.55367	3.09654	FTI-277	3.09654	1.09366	-1.22966
7.73364	2.95115	FTI-277	2.95115	1.41931	-0.804562
8.05581	3.01003	FTI-277	3.01003	1.25827	-1.01479
8.20695	3.03685	FTI-277	3.03685	2.5274	0.641902
7.96525	2.99372	FTI-277	2.99372	1.96509	-0.0921249
8.4984	3.08719	FTI-277	3.08719	2.52341	0.636686
8.46233	3.08106	FTI-277	3.08106	2.31755	0.367974
7.48148	2.90332	FTI-277	2.90332	1.23288	-1.04792
8.21541	3.03833	FTI-277	3.03833	2.148	0.146641
9.26117	3.21119	FTI-277	3.21119	0.490265	-2.01731
8.26955	3.04781	FTI-277	3.04781	0.596968	-1.87803
8.53003	3.09255	FTI-277	3.09255	2.96977	1.21935
7.97736	2.99591	FTI-277	2.99591	2.60896	0.748369
8.82347	3.14135	FTY-720	3.14135	2.80455	0.907631
9.28533	3.21495	FTY-720	3.21495	1.77998	-0.610679
8.55367	3.09654	FTY-720	3.09654	2.65278	0.682714
7.73364	2.95115	FTY-720	2.95115	1.87184	-0.474555
8.05581	3.01003	FTY-720	3.01003	1.59315	-0.887543
8.20695	3.03685	FTY-720	3.03685	2.84571	0.968618
7.96525	2.99372	FTY-720	2.99372	1.43283	-1.12512
8.4984	3.08719	FTY-720	3.08719	2.6419	0.666592
8.46233	3.08106	FTY-720	3.08106	1.80696	-0.570697
7.48148	2.90332	FTY-720	2.90332	2.96151	1.14023
8.21541	3.03833	FTY-720	3.03833	2.18302	-0.0134087
9.26117	3.21119	FTY-720	3.21119	2.10834	-0.124085
8.26955	3.04781	FTY-720	3.04781	1.74595	-0.661111
8.95673	3.16297	FTY-720	3.16297	4.54459	3.48618
8.53003	3.09255	FTY-720	3.09255	3.0844	1.32233
7.97736	2.99591	FTY-720	2.99591	2.12167	-0.104336
8.82347	3.14135	Fulvestrant	3.14135	3.04845	-0.99548
9.28533	3.21495	Fulvestrant	3.21495	3.30194	-0.695768
8.55367	3.09654	Fulvestrant	3.09654	3.51014	-0.449613
7.73364	2.95115	Fulvestrant	2.95115	4.586	0.822395
8.05581	3.01003	Fulvestrant	3.01003	3.57055	-0.378184
8.20695	3.03685	Fulvestrant	3.03685	4.85152	1.13631
8.4984	3.08719	Fulvestrant	3.08719	3.41998	-0.556209
8.46233	3.08106	Fulvestrant	3.08106	3.91001	0.0231587
7.48148	2.90332	Fulvestrant	2.90332	3.74486	-0.172106
8.21541	3.03833	Fulvestrant	3.03833	2.56894	-1.56241
9.26117	3.21119	Fulvestrant	3.21119	3.03211	-1.01479
8.26955	3.04781	Fulvestrant	3.04781	3.71761	-0.204322
8.95673	3.16297	Fulvestrant	3.16297	2.56094	-1.57186
8.53003	3.09255	Fulvestrant	3.09255	2.85593	-1.22309
7.97736	2.99591	Fulvestrant	2.99591	3.76236	-0.151404
8.20695	3.03685	FY012	3.03685	1.99011	3.2463
7.48148	2.90332	FY012	2.90332	0.343059	1.56024
8.53003	3.09255	FY012	3.09255	1.42629	2.66913
9.28533	3.21495	FY026	3.21495	0.568916	0.877243
8.05581	3.01003	FY026	3.01003	0.197478	0.544806
8.20695	3.03685	FY026	3.03685	2.69755	2.78237
8.4984	3.08719	FY026	3.08719	0.976311	1.24186
8.46233	3.08106	FY026	3.08106	0.965869	1.23251
7.48148	2.90332	FY026	2.90332	1.53706	1.74373
8.21541	3.03833	FY026	3.03833	1.25534	1.49159
8.26955	3.04781	FY026	3.04781	0.748309	1.0378
8.53003	3.09255	FY026	3.09255	2.11718	2.26294
8.82347	3.14135	FY069	3.14135	3.81626	-0.0114122
9.28533	3.21495	FY069	3.21495	2.6714	-1.05536
8.55367	3.09654	FY069	3.09654	2.46598	-1.24267
7.73364	2.95115	FY069	2.95115	4.47315	0.587568
8.05581	3.01003	FY069	3.01003	4.794	0.880141
8.20695	3.03685	FY069	3.03685	4.92197	0.996827
8.4984	3.08719	FY069	3.08719	4.96678	1.03769
8.46233	3.08106	FY069	3.08106	4.34316	0.469043
7.48148	2.90332	FY069	2.90332	3.80581	-0.0209465
8.21541	3.03833	FY069	3.03833	4.6301	0.730685
9.26117	3.21119	FY069	3.21119	4.31925	0.447238
8.26955	3.04781	FY069	3.04781	3.67035	-0.144468
8.95673	3.16297	FY069	3.16297	3.92188	0.0848923
8.53003	3.09255	FY069	3.09255	5.14973	1.20451
7.97736	2.99591	FY069	2.99591	4.09439	0.242195
8.82347	3.14135	Gefitinib	3.14135	1.13174	0.230404
9.28533	3.21495	Gefitinib	3.21495	1.32511	0.408384
8.55367	3.09654	Gefitinib	3.09654	1.03897	0.145017
7.73364	2.95115	Gefitinib	2.95115	2.49652	1.48654
8.05581	3.01003	Gefitinib	3.01003	1.98651	1.01713
8.20695	3.03685	Gefitinib	3.03685	0.88459	0.00292853
8.4984	3.08719	Gefitinib	3.08719	1.2375	0.327749
8.46233	3.08106	Gefitinib	3.08106	1.61763	0.677611
7.48148	2.90332	Gefitinib	2.90332	0.713114	-0.154897
8.21541	3.03833	Gefitinib	3.03833	0.572835	-0.284009
9.26117	3.21119	Gefitinib	3.21119	1.97044	1.00234
8.26955	3.04781	Gefitinib	3.04781	1.67283	0.728418
8.95673	3.16297	Gefitinib	3.16297	1.73736	0.787818
8.53003	3.09255	Gefitinib	3.09255	1.38525	0.463733
7.73364	2.95115	Gemcitabine	2.95115	0.239364	0.955346
7.96525	2.99372	Gemcitabine	2.99372	0.636726	1.1021
7.48148	2.90332	Gemcitabine	2.90332	1.49809	1.42023
8.95673	3.16297	Gemcitabine	3.16297	0.187794	0.9363
8.82347	3.14135	Genentech Cpd 10	3.14135	0.911543	-0.832968
9.28533	3.21495	Genentech Cpd 10	3.21495	2.21838	-0.0421545
8.55367	3.09654	Genentech Cpd 10	3.09654	4.60646	1.40296
7.73364	2.95115	Genentech Cpd 10	2.95115	0.560218	-1.04557
8.20695	3.03685	Genentech Cpd 10	3.03685	2.15729	-0.07912
7.96525	2.99372	Genentech Cpd 10	2.99372	1.30216	-0.596588
8.4984	3.08719	Genentech Cpd 10	3.08719	5.09914	1.7011
8.46233	3.08106	Genentech Cpd 10	3.08106	4.26773	1.19798
7.48148	2.90332	Genentech Cpd 10	2.90332	3.01176	0.437954
8.21541	3.03833	Genentech Cpd 10	3.03833	1.44274	-0.511519
9.26117	3.21119	Genentech Cpd 10	3.21119	4.97714	1.62727
8.26955	3.04781	Genentech Cpd 10	3.04781	1.03122	-0.76055
8.95673	3.16297	Genentech Cpd 10	3.16297	0.481818	-1.09301
8.53003	3.09255	Genentech Cpd 10	3.09255	5.40327	1.88515
7.97736	2.99591	Genentech Cpd 10	2.99591	2.53042	0.146673
8.55367	3.09654	GSK1059615	3.09654	1.17455	0.806841
7.96525	2.99372	GSK1059615	2.99372	0.0429923	0.0763222
8.4984	3.08719	GSK1059615	3.08719	1.26075	0.862492
8.53003	3.09255	GSK1059615	3.09255	3.36647	2.22192
8.82347	3.14135	GSK1070916	3.14135	0.173284	-0.60747
9.28533	3.21495	GSK1070916	3.21495	3.41859	0.862884
8.55367	3.09654	GSK1070916	3.09654	3.57204	0.932406
7.73364	2.95115	GSK1070916	2.95115	2.40903	0.405479
8.05581	3.01003	GSK1070916	3.01003	1.06793	-0.202131
8.20695	3.03685	GSK1070916	3.03685	1.82104	0.139081
7.96525	2.99372	GSK1070916	2.99372	1.93334	0.18996
8.4984	3.08719	GSK1070916	3.08719	4.15285	1.19555
8.46233	3.08106	GSK1070916	3.08106	2.95324	0.652047
7.48148	2.90332	GSK1070916	2.90332	3.19662	0.762315
8.21541	3.03833	GSK1070916	3.03833	2.08856	0.260286
9.26117	3.21119	GSK1070916	3.21119	3.55087	0.922817
8.53003	3.09255	GSK1070916	3.09255	4.46625	1.33755
7.97736	2.99591	GSK1070916	2.99591	0.840563	-0.305145
8.82347	3.14135	GSK1904529A	3.14135	0.523201	-2.42474
9.28533	3.21495	GSK1904529A	3.21495	1.63873	-0.798226
8.55367	3.09654	GSK1904529A	3.09654	1.44752	-1.07703
7.73364	2.95115	GSK1904529A	2.95115	2.44996	0.384601
8.05581	3.01003	GSK1904529A	3.01003	1.58603	-0.875068
8.20695	3.03685	GSK1904529A	3.03685	0.612077	-2.29515
7.96525	2.99372	GSK1904529A	2.99372	1.91225	-0.399414
8.4984	3.08719	GSK1904529A	3.08719	2.27504	0.129547
8.46233	3.08106	GSK1904529A	3.08106	2.02236	-0.238874
7.48148	2.90332	GSK1904529A	2.90332	2.45717	0.395104
8.21541	3.03833	GSK1904529A	3.03833	0.749097	-2.09537
9.26117	3.21119	GSK1904529A	3.21119	1.87262	-0.457195
8.26955	3.04781	GSK1904529A	3.04781	1.53101	-0.955284
8.95673	3.16297	GSK1904529A	3.16297	0.388042	-2.62181
8.53003	3.09255	GSK1904529A	3.09255	2.88838	1.02385
7.97736	2.99591	GSK1904529A	2.99591	1.17346	-1.47662
8.82347	3.14135	GSK269962A	3.14135	1.31403	-0.56913
9.28533	3.21495	GSK269962A	3.21495	1.97671	-0.0897447
7.73364	2.95115	GSK269962A	2.95115	3.6791	1.14178
8.05581	3.01003	GSK269962A	3.01003	0.551767	-1.12056
8.20695	3.03685	GSK269962A	3.03685	2.854	0.544894
8.4984	3.08719	GSK269962A	3.08719	1.49985	-0.434706
8.46233	3.08106	GSK269962A	3.08106	0.0710663	-1.4683
7.48148	2.90332	GSK269962A	2.90332	1.2839	-0.590929
8.21541	3.03833	GSK269962A	3.03833	2.41907	0.230261
9.26117	3.21119	GSK269962A	3.21119	1.18718	-0.660899
8.26955	3.04781	GSK269962A	3.04781	0.866446	-0.892919
8.95673	3.16297	GSK269962A	3.16297	0.975265	-0.814198
8.53003	3.09255	GSK269962A	3.09255	2.1491	0.0349641
7.97736	2.99591	GSK269962A	2.99591	2.41503	0.227344
8.82347	3.14135	GSK429286A	3.14135	3.72544	-0.80042
9.28533	3.21495	GSK429286A	3.21495	5.15954	0.404755
8.55367	3.09654	GSK429286A	3.09654	5.29624	0.519634
7.73364	2.95115	GSK429286A	2.95115	5.84214	0.978391
8.05581	3.01003	GSK429286A	3.01003	1.96144	-2.28283
8.20695	3.03685	GSK429286A	3.03685	4.68651	0.00723186
7.96525	2.99372	GSK429286A	2.99372	4.09434	-0.490408
8.4984	3.08719	GSK429286A	3.08719	5.75322	0.903662
8.46233	3.08106	GSK429286A	3.08106	4.97629	0.250753
7.48148	2.90332	GSK429286A	2.90332	5.60151	0.776171
8.21541	3.03833	GSK429286A	3.03833	5.47363	0.668705
9.26117	3.21119	GSK429286A	3.21119	5.49516	0.686796
8.26955	3.04781	GSK429286A	3.04781	4.94577	0.225108
8.95673	3.16297	GSK429286A	3.16297	1.58486	-2.59929
8.53003	3.09255	GSK429286A	3.09255	6.0727	1.17215
7.97736	2.99591	GSK429286A	2.99591	5.59833	0.773502
8.82347	3.14135	GSK650394	3.14135	0.0885413	-2.0018
9.28533	3.21495	GSK650394	3.21495	2.58152	-0.45001
8.55367	3.09654	GSK650394	3.09654	1.36721	-1.20588
7.73364	2.95115	GSK650394	2.95115	4.34628	0.648493
8.05581	3.01003	GSK650394	3.01003	3.4516	0.0915898
8.20695	3.03685	GSK650394	3.03685	2.41285	-0.555003
7.96525	2.99372	GSK650394	2.99372	4.0835	0.484925
8.4984	3.08719	GSK650394	3.08719	2.34429	-0.597677
8.46233	3.08106	GSK650394	3.08106	1.57931	-1.07385
7.48148	2.90332	GSK650394	2.90332	5.15699	1.15314
8.21541	3.03833	GSK650394	3.03833	2.71945	-0.36415
9.26117	3.21119	GSK650394	3.21119	2.01561	-0.802268
8.26955	3.04781	GSK650394	3.04781	0.514921	-1.7364
8.95673	3.16297	GSK650394	3.16297	2.47707	-0.515023
8.53003	3.09255	GSK650394	3.09255	4.60654	0.810499
7.97736	2.99591	GSK650394	2.99591	1.84197	-0.910356
8.82347	3.14135	GSK690693	3.14135	4.78858	0.70326
9.28533	3.21495	GSK690693	3.21495	4.95609	0.798465
8.55367	3.09654	GSK690693	3.09654	4.63961	0.618588
7.73364	2.95115	GSK690693	2.95115	3.98526	0.246678
8.05581	3.01003	GSK690693	3.01003	1.78029	-1.00655
8.20695	3.03685	GSK690693	3.03685	5.20725	0.941221
7.96525	2.99372	GSK690693	2.99372	3.10784	-0.252015
8.4984	3.08719	GSK690693	3.08719	5.09914	0.87977
8.46233	3.08106	GSK690693	3.08106	4.63789	0.617613
7.48148	2.90332	GSK690693	2.90332	4.38017	0.471135
8.21541	3.03833	GSK690693	3.03833	4.04133	0.278547
9.26117	3.21119	GSK690693	3.21119	4.99479	0.820466
8.26955	3.04781	GSK690693	3.04781	4.56312	0.575116
8.95673	3.16297	GSK690693	3.16297	4.62639	0.611076
8.53003	3.09255	GSK690693	3.09255	5.40327	1.05263
7.97736	2.99591	GSK690693	2.99591	3.57101	0.0112308
8.82347	3.14135	GSK-J4	3.14135	2.7269	-0.332066
9.28533	3.21495	GSK-J4	3.21495	1.98326	-0.894373
8.55367	3.09654	GSK-J4	3.09654	3.02083	-0.109804
7.73364	2.95115	GSK-J4	2.95115	3.80467	0.482899
8.05581	3.01003	GSK-J4	3.01003	2.96885	-0.149115
8.20695	3.03685	GSK-J4	3.03685	1.85427	-0.991903
8.4984	3.08719	GSK-J4	3.08719	2.52303	-0.486223
7.48148	2.90332	GSK-J4	2.90332	1.47602	-1.27792
8.21541	3.03833	GSK-J4	3.03833	4.64689	1.11975
9.26117	3.21119	GSK-J4	3.21119	2.9856	-0.136448
8.26955	3.04781	GSK-J4	3.04781	1.96757	-0.906234
8.95673	3.16297	GSK-J4	3.16297	1.69984	-1.10868
8.53003	3.09255	GSK-J4	3.09255	3.1649	-0.000868656
7.97736	2.99591	GSK-J4	2.99591	4.19004	0.774292
8.82347	3.14135	GW-2580	3.14135	4.82181	-0.650047
9.28533	3.21495	GW-2580	3.21495	5.40001	0.166262
8.55367	3.09654	GW-2580	3.09654	5.269	-0.0186941
7.73364	2.95115	GW-2580	2.95115	4.87873	-0.569687
8.05581	3.01003	GW-2580	3.01003	4.37421	-1.28197
8.20695	3.03685	GW-2580	3.03685	5.59951	0.447925
7.96525	2.99372	GW-2580	2.99372	4.94072	-0.482162
8.4984	3.08719	GW-2580	3.08719	5.76819	0.686062
8.46233	3.08106	GW-2580	3.08106	4.75621	-0.742661
7.48148	2.90332	GW-2580	2.90332	5.63115	0.492596
8.21541	3.03833	GW-2580	3.03833	4.34105	-1.3288
9.26117	3.21119	GW-2580	3.21119	4.55241	-1.03039
8.26955	3.04781	GW-2580	3.04781	5.01946	-0.370998
8.95673	3.16297	GW-2580	3.16297	5.28849	0.00881923
8.53003	3.09255	GW-2580	3.09255	4.65835	-0.880827
7.97736	2.99591	GW-2580	2.99591	5.62442	0.483091
8.82347	3.14135	GW441756	3.14135	2.5594	0.0894356
9.28533	3.21495	GW441756	3.21495	2.25495	-0.199197
8.55367	3.09654	GW441756	3.09654	2.98636	0.49422
7.73364	2.95115	GW441756	2.95115	1.98833	-0.451961
8.05581	3.01003	GW441756	3.01003	1.31293	-1.09228
8.20695	3.03685	GW441756	3.03685	3.26706	0.760331
8.4984	3.08719	GW441756	3.08719	3.37816	0.865664
8.46233	3.08106	GW441756	3.08106	2.59307	0.121356
7.48148	2.90332	GW441756	2.90332	3.38862	0.875576
8.21541	3.03833	GW441756	3.03833	2.60925	0.136699
9.26117	3.21119	GW441756	3.21119	2.91619	0.427696
8.26955	3.04781	GW441756	3.04781	1.38804	-1.02107
8.95673	3.16297	GW441756	3.16297	0.783366	-1.59433
8.53003	3.09255	GW441756	3.09255	1.10468	-1.28971
7.97736	2.99591	GW441756	2.99591	2.28884	-0.167068
9.28533	3.21495	HG-5-113-01	3.21495	1.51311	-0.0847802
7.73364	2.95115	HG-5-113-01	2.95115	1.52981	-0.0676534
8.53003	3.09255	HG-5-113-01	3.09255	2.15051	0.56884
7.97736	2.99591	HG-5-113-01	2.99591	2.19717	0.61669
9.28533	3.21495	HG-5-88-01	3.21495	1.8718	-1.09163
7.73364	2.95115	HG-5-88-01	2.95115	1.37992	-1.48609
8.53003	3.09255	HG-5-88-01	3.09255	2.93955	-0.235359
7.97736	2.99591	HG-5-88-01	2.99591	3.16242	-0.0566294
8.05581	3.01003	HG6-64-1	3.01003	0.098108	-0.540672
7.96525	2.99372	HG6-64-1	2.99372	2.29921	0.794568
8.4984	3.08719	HG6-64-1	3.08719	1.02276	0.0202458
7.48148	2.90332	HG6-64-1	2.90332	3.51177	1.53014
9.26117	3.21119	HG6-64-1	3.21119	1.18023	0.115766
8.53003	3.09255	HG6-64-1	3.09255	4.36519	2.04784
7.97736	2.99591	HG6-64-1	2.99591	1.3975	0.247567
7.73364	2.95115	HG-6-71-01	2.95115	0.125858	-0.0428048
8.82347	3.14135	IAP_5620	3.14135	4.2008	0.27674
8.55367	3.09654	IAP_5620	3.09654	4.53089	0.470635
7.73364	2.95115	IAP_5620	2.95115	2.21206	-0.891441
8.05581	3.01003	IAP_5620	3.01003	4.38394	0.384318
8.20695	3.03685	IAP_5620	3.03685	5.01066	0.752451
8.4984	3.08719	IAP_5620	3.08719	3.87533	0.0855562
8.46233	3.08106	IAP_5620	3.08106	4.46595	0.432489
7.48148	2.90332	IAP_5620	2.90332	4.72272	0.583316
8.21541	3.03833	IAP_5620	3.03833	4.38578	0.385397
9.26117	3.21119	IAP_5620	3.21119	4.557	0.48597
8.26955	3.04781	IAP_5620	3.04781	3.79876	0.0405844
8.95673	3.16297	IAP_5620	3.16297	4.34581	0.36192
8.53003	3.09255	IAP_5620	3.09255	4.95797	0.721498
7.97736	2.99591	IAP_5620	2.99591	2.37438	-0.796099
8.82347	3.14135	IAP_7638	3.14135	4.77999	0.682986
9.28533	3.21495	IAP_7638	3.21495	4.7845	0.68598
8.55367	3.09654	IAP_7638	3.09654	2.49613	-0.83128
7.73364	2.95115	IAP_7638	2.95115	3.48336	-0.176718
8.05581	3.01003	IAP_7638	3.01003	3.30675	-0.293817
8.20695	3.03685	IAP_7638	3.03685	4.71722	0.641368
8.4984	3.08719	IAP_7638	3.08719	4.60807	0.568999
8.46233	3.08106	IAP_7638	3.08106	4.07556	0.215929
7.48148	2.90332	IAP_7638	2.90332	3.53218	-0.144346
8.21541	3.03833	IAP_7638	3.03833	4.49026	0.490888
9.26117	3.21119	IAP_7638	3.21119	3.5617	-0.124775
8.26955	3.04781	IAP_7638	3.04781	4.5669	0.541705
8.95673	3.16297	IAP_7638	3.16297	4.38424	0.42059
8.53003	3.09255	IAP_7638	3.09255	5.23394	0.983968
7.97736	2.99591	IAP_7638	2.99591	3.46357	-0.189841
8.82347	3.14135	I-BET-151	3.14135	1.11349	-0.335079
9.28533	3.21495	I-BET-151	3.21495	2.33999	0.579247
8.55367	3.09654	I-BET-151	3.09654	0.664789	-0.669576
7.73364	2.95115	I-BET-151	2.95115	1.70764	0.107847
8.05581	3.01003	I-BET-151	3.01003	1.64155	0.05858
8.20695	3.03685	I-BET-151	3.03685	2.90227	0.998418
8.4984	3.08719	I-BET-151	3.08719	1.89792	0.249693
8.46233	3.08106	I-BET-151	3.08106	1.36927	-0.144402
7.48148	2.90332	I-BET-151	2.90332	2.38895	0.615745
8.21541	3.03833	I-BET-151	3.03833	2.75055	0.885313
9.26117	3.21119	I-BET-151	3.21119	0.996752	-0.422106
8.26955	3.04781	I-BET-151	3.04781	0.513594	-0.782289
8.95673	3.16297	I-BET-151	3.16297	2.39832	0.62273
8.53003	3.09255	I-BET-151	3.09255	2.55625	0.740469
7.97736	2.99591	I-BET-151	2.99591	0.515616	-0.780782
8.82347	3.14135	I-BET-762	3.14135	3.5372	-0.0667482
9.28533	3.21495	I-BET-762	3.21495	1.42366	-1.29335
8.55367	3.09654	I-BET-762	3.09654	4.91977	0.735627
7.73364	2.95115	I-BET-762	2.95115	2.29712	-0.786431
8.05581	3.01003	I-BET-762	3.01003	4.20353	0.319955
8.20695	3.03685	I-BET-762	3.03685	5.38598	1.0062
7.96525	2.99372	I-BET-762	2.99372	3.85933	0.120197
8.4984	3.08719	I-BET-762	3.08719	5.76823	1.22804
8.46233	3.08106	I-BET-762	3.08106	3.72114	0.0399999
7.48148	2.90332	I-BET-762	2.90332	4.37846	0.421481
8.21541	3.03833	I-BET-762	3.03833	2.83635	-0.473492
9.26117	3.21119	I-BET-762	3.21119	4.40183	0.435042
8.26955	3.04781	I-BET-762	3.04781	5.30928	0.961683
8.95673	3.16297	I-BET-762	3.16297	3.19373	-0.266081
8.53003	3.09255	I-BET-762	3.09255	6.07258	1.40466
7.97736	2.99591	I-BET-762	2.99591	1.01391	-1.53115
8.82347	3.14135	IC-87114	3.14135	5.60575	0.565213
9.28533	3.21495	IC-87114	3.21495	5.08594	-0.0317069
8.55367	3.09654	IC-87114	3.09654	5.27108	0.18089
7.73364	2.95115	IC-87114	2.95115	4.82501	-0.331349
8.05581	3.01003	IC-87114	3.01003	3.94588	-1.34091
8.20695	3.03685	IC-87114	3.03685	5.04063	-0.0837494
7.96525	2.99372	IC-87114	2.99372	4.53758	-0.661424
8.4984	3.08719	IC-87114	3.08719	6.2216	1.27243
8.46233	3.08106	IC-87114	3.08106	5.36122	0.284401
7.48148	2.90332	IC-87114	2.90332	4.25135	-0.99011
8.21541	3.03833	IC-87114	3.03833	2.64659	-2.83294
9.26117	3.21119	IC-87114	3.21119	5.45624	0.393524
8.26955	3.04781	IC-87114	3.04781	5.36259	0.285975
8.95673	3.16297	IC-87114	3.16297	5.65543	0.622261
8.53003	3.09255	IC-87114	3.09255	6.07088	1.09934
7.97736	2.99591	IC-87114	2.99591	4.30882	-0.924115
8.82347	3.14135	I-CBP112	3.14135	4.78674	0.429201
9.28533	3.21495	I-CBP112	3.21495	4.87269	0.553398
8.55367	3.09654	I-CBP112	3.09654	4.47607	-0.0197333
8.05581	3.01003	I-CBP112	3.01003	4.57879	0.128711
[truncated: 2,382 more rows]

## Sheet: Sheet1
Drug.Name	Log2 ARIH2	IC50	Z.score
CRT0105446	3.14135	2.65327	-1.42992
CRT0105446	3.21495	3.29907	-0.742612
CRT0105446	3.09654	2.98785	-1.07383
CRT0105446	2.95115	3.71792	-0.296845
CRT0105446	3.01003	3.78941	-0.220764
CRT0105446	3.03685	3.83531	-0.171907
CRT0105446	3.08719	3.74808	-0.26475
CRT0105446	3.08106	2.84107	-1.23005
CRT0105446	2.90332	3.64209	-0.37755
CRT0105446	3.03833	4.03059	0.0359276
CRT0105446	3.21119	3.30866	-0.732412
CRT0105446	3.04781	3.70779	-0.307628
CRT0105446	3.16297	2.69326	-1.38736
CRT0105446	3.09255	2.93822	-1.12666
CRT0105446	2.99591	3.97173	-0.0267246
DMOG	3.14135	4.05542	-1.58877
DMOG	3.21495	4.25634	-1.44783
DMOG	3.09654	4.41529	-1.33632
DMOG	2.95115	5.91563	-0.283862
DMOG	3.01003	5.27502	-0.733241
DMOG	3.03685	4.44486	-1.31558
DMOG	2.99372	7.449	0.79177
DMOG	3.08719	4.91843	-0.983383
DMOG	3.08106	4.54882	-1.24266
DMOG	2.90332	6.47773	0.110437
DMOG	3.03833	4.49907	-1.27756
DMOG	3.21119	5.61073	-0.497745
DMOG	3.04781	4.37532	-1.36436
DMOG	3.16297	5.8214	-0.349964
DMOG	3.09255	4.53871	-1.24975
DMOG	2.99591	5.48128	-0.588551
FH535	3.14135	0.876166	-0.906644
FH535	3.21495	0.295487	-1.38257
FH535	3.09654	1.09307	-0.728868
FH535	2.95115	2.15333	0.140116
FH535	3.01003	2.13118	0.121963
FH535	3.03685	1.59169	-0.320202
FH535	2.99372	4.29343	1.89413
FH535	3.08719	0.878822	-0.904467
FH535	3.08106	0.387141	-1.30745
FH535	2.90332	4.05757	1.70082
FH535	3.03833	0.533877	-1.18718
FH535	3.21119	1.07033	-0.747508
FH535	3.04781	0.172686	-1.48321
FH535	3.16297	0.368957	-1.32235
FH535	3.09255	0.843235	-0.933634
FH535	2.99591	1.1395	-0.690818
ZM447439	3.14135	1.17593	-0.838878
ZM447439	3.21495	2.6991	0.433204
ZM447439	3.09654	1.33712	-0.704262
ZM447439	2.95115	3.37187	0.995072
ZM447439	3.01003	3.52467	1.12269
ZM447439	3.03685	3.79469	1.34819
ZM447439	3.08719	2.84332	0.553655
ZM447439	3.08106	2.10494	-0.0630091
ZM447439	2.90332	3.86605	1.40779
ZM447439	3.03833	2.35662	0.147184
ZM447439	3.21119	0.881887	-1.08445
ZM447439	3.04781	2.10565	-0.0624209
ZM447439	3.16297	1.96621	-0.178873
ZM447439	3.09255	2.33379	0.128116
ZM447439	2.99591	2.3565	0.147081
