# Supplementary material for: ARIH2 serves as a potential prognostic biomarker for hepatocellular carcinoma associated with immune infiltration and ferroptosis
Source: Front Immunol. 2025 Apr 7;16:1548691. doi: 10.3389/fimmu.2025.1548691 (PMC12009847; doi:10.3389/fimmu.2025.1548691)
Supplement: Supplementary file 1 [file DataSheet1.zip › Raw data file/Figure 2C.xlsx]

## Sheet: Sheet 1
trt	ARIH2
Normal	3.45247
Normal	2.82368
Normal	3.79856
Normal	2.96032
Normal	2.86552
Normal	3.35505
Normal	3.20074
Normal	2.8709
Normal	3.57399
Normal	3.43495
Normal	3.49842
Normal	3.24694
Normal	2.86142
Normal	3.54737
Normal	3.25559
Normal	3.53616
Normal	2.60668
Normal	4.23033
Normal	3.25696
Normal	3.80673
Normal	3.4822
Normal	3.14804
Normal	2.90051
Normal	2.97994
Normal	3.50753
Normal	3.10827
Normal	2.97329
Normal	3.18449
Normal	3.97943
Normal	3.10745
Normal	3.03518
Normal	3.46904
Normal	4.16939
Normal	2.84273
Normal	3.89932
Normal	3.25055
Normal	4.09972
Normal	1.91585
Normal	3.43078
Normal	2.84521
Normal	3.53199
Normal	3.29616
Normal	3.47964
Normal	3.22871
Normal	3.86624
Normal	2.37574
Normal	2.98859
Normal	3.19017
Normal	3.23901
Normal	3.23752
Normal	3.18716
Normal	2.77262
Normal	3.25077
Normal	3.43254
Normal	3.46507
Normal	3.32779
Normal	4.48372
Normal	2.40068
Normal	2.84808
Normal	3.50967
Normal	4.09052
Normal	2.70208
Normal	3.12162
Normal	3.89442
Normal	3.22103
Normal	3.53607
Normal	4.11078
Normal	3.16982
Normal	3.37567
Normal	3.60113
Normal	3.34565
Normal	3.06334
Normal	3.56882
Normal	3.47416
Normal	3.89207
Normal	3.2266
Normal	2.82802
Normal	3.24678
Normal	3.42168
Normal	3.78014
Normal	3.56809
Normal	3.40605
Normal	3.40912
Normal	3.2431
Normal	3.62214
Normal	3.25996
Normal	3.2803
Normal	3.13139
Normal	3.40424
Normal	3.46694
Normal	3.57432
Normal	4.51703
Normal	2.92089
Normal	3.01598
Normal	3.89693
Normal	3.40207
Normal	2.84692
Normal	3.03697
Normal	3.30487
Normal	3.0253
Normal	3.09105
Normal	3.50938
Normal	3.25018
Normal	3.09834
Normal	3.89646
Normal	2.88815
Normal	2.76517
Normal	3.19051
Normal	3.83215
Normal	3.3911
Normal	2.65795
Normal	3.45586
Normal	3.10942
Normal	4.32995
Normal	3.04952
Normal	3.24796
Normal	4.64603
Normal	4.3177
Normal	3.67006
Normal	4.21963
Normal	3.6269
Normal	3.62435
Normal	3.60758
Normal	3.37493
Normal	3.54476
Normal	3.68919
Normal	4.33077
Normal	4.38299
Normal	3.80894
Normal	3.10349
Normal	3.62201
Normal	3.30097
Normal	3.23406
Normal	3.25933
Normal	3.13338
Normal	4.40794
Normal	2.99541
Normal	3.2653
Normal	3.6992
Normal	3.04699
Normal	3.22685
Normal	4.17759
Normal	3.06434
Normal	2.83163
Normal	3.16574
Normal	2.84668
Normal	3.55143
Normal	3.32673
Normal	3.27725
Normal	3.96798
Normal	4.19638
Normal	2.84614
Normal	3.20731
Normal	3.49438
Normal	3.15361
Normal	2.89564
Normal	2.98565
Normal	3.1629
Normal	3.62335
Normal	3.27159
Normal	3.05258
Normal	3.73135
Normal	2.90526
Normal	3.9545
Normal	3.01529
Normal	3.52016
Normal	3.17361
Normal	3.29089
Normal	3.6234
Normal	2.965
Normal	3.6866
Normal	3.15977
Normal	3.43832
Normal	3.55585
Normal	3.21202
Normal	3.16359
Normal	3.68598
Normal	4.2801
Normal	3.58947
Normal	3.39522
Normal	3.6941
Normal	3.55006
Normal	3.18551
Normal	2.58362
Normal	3.30287
Normal	3.01647
Normal	3.09783
Normal	3.10997
Normal	3.98347
Normal	4.37443
Normal	4.38717
Normal	3.30859
Normal	3.70788
Normal	3.19367
Normal	3.49001
Normal	3.70047
Normal	2.93148
Normal	4.46539
Normal	3.56457
Normal	3.48021
Normal	3.86603
Normal	3.501
Tumor	3.79698
Tumor	3.96044
Tumor	2.42402
Tumor	4.0741
Tumor	4.09956
Tumor	4.9035
Tumor	3.28823
Tumor	3.52122
Tumor	3.60333
Tumor	4.02475
Tumor	3.48914
Tumor	3.94258
Tumor	3.4852
Tumor	3.66002
Tumor	4.44165
Tumor	3.67784
Tumor	4.4073
Tumor	3.99989
Tumor	4.17766
Tumor	3.82792
Tumor	4.11416
Tumor	3.97926
Tumor	4.89777
Tumor	4.51129
Tumor	3.93212
Tumor	3.81879
Tumor	3.15965
Tumor	4.48206
Tumor	3.71289
Tumor	4.07064
Tumor	3.53772
Tumor	4.08965
Tumor	4.23929
Tumor	4.48042
Tumor	4.04852
Tumor	3.47744
Tumor	4.06872
Tumor	3.89103
Tumor	3.56011
Tumor	3.94184
Tumor	3.66036
Tumor	3.77206
Tumor	3.70674
Tumor	3.69986
Tumor	4.4755
Tumor	3.60749
Tumor	3.7687
Tumor	3.7067
Tumor	3.91883
Tumor	3.72377
Tumor	3.67089
Tumor	4.32519
Tumor	3.10779
Tumor	3.61774
Tumor	3.79462
Tumor	3.86313
Tumor	4.48102
Tumor	3.71517
Tumor	4.26516
Tumor	4.39656
Tumor	4.09061
Tumor	4.66376
Tumor	4.0347
Tumor	3.8507
Tumor	3.714
Tumor	3.75286
Tumor	4.01273
Tumor	3.99639
Tumor	4.21375
Tumor	4.11344
Tumor	4.08153
Tumor	3.70918
Tumor	3.70918
Tumor	5.31135
Tumor	3.84858
Tumor	3.41873
Tumor	3.82092
Tumor	3.8248
Tumor	4.20177
Tumor	4.09583
Tumor	4.41718
Tumor	3.20383
Tumor	4.56899
Tumor	3.91751
Tumor	3.65861
Tumor	4.2647
Tumor	3.63436
Tumor	3.49095
Tumor	4.45721
Tumor	4.54478
Tumor	3.95521
Tumor	4.22937
Tumor	4.09211
Tumor	4.86281
Tumor	3.59036
Tumor	3.86984
Tumor	3.70993
Tumor	3.68467
Tumor	4.04647
Tumor	3.64582
Tumor	4.11219
Tumor	3.93059
Tumor	3.01895
Tumor	3.81814
Tumor	4.46154
Tumor	3.73921
Tumor	3.63432
Tumor	3.8287
Tumor	3.68302
Tumor	3.60805
Tumor	3.62161
Tumor	4.51443
Tumor	3.92342
Tumor	4.03594
Tumor	5.0269
Tumor	4.10309
Tumor	4.67468
Tumor	4.41697
Tumor	4.09392
Tumor	4.72763
Tumor	4.04848
Tumor	3.87742
Tumor	4.75518
Tumor	3.96876
Tumor	4.04773
Tumor	4.19463
Tumor	4.2569
Tumor	3.3413
Tumor	5.01324
Tumor	4.83522
Tumor	4.08041
Tumor	4.05735
Tumor	3.90101
Tumor	4.13956
Tumor	4.48869
Tumor	3.44886
Tumor	5.16737
Tumor	4.09781
Tumor	4.55765
Tumor	3.79164
Tumor	4.03938
Tumor	3.93316
Tumor	3.67815
Tumor	3.67161
Tumor	3.82075
Tumor	4.3087
Tumor	4.6975
Tumor	5.14389
Tumor	4.60943
Tumor	4.13504
Tumor	4.2458
Tumor	4.17481
Tumor	4.41478
Tumor	3.9864
Tumor	3.53449
Tumor	4.46027
Tumor	3.16176
Tumor	4.49954
Tumor	4.11359
Tumor	4.24688
Tumor	4.11571
Tumor	4.22242
Tumor	3.40827
Tumor	4.47319
Tumor	4.51708
Tumor	4.51708
Tumor	3.80272
Tumor	4.08814
Tumor	4.59095
Tumor	3.88913
Tumor	4.25553
Tumor	3.62142
Tumor	3.27789
Tumor	4.53731
Tumor	4.34471
Tumor	3.87372
Tumor	3.8578
Tumor	4.02101
Tumor	3.53566
Tumor	4.02298
Tumor	4.55981
Tumor	4.6605
Tumor	3.79942
Tumor	4.30381
Tumor	4.10856
Tumor	4.16809
Tumor	3.59823
Tumor	4.17262
Tumor	4.20885
Tumor	4.2277
Tumor	3.97149
Tumor	3.9903
Tumor	3.82306
Tumor	3.38731
Tumor	3.04746
Tumor	3.45119
Tumor	3.91382
Tumor	4.8552
Tumor	3.85587
Tumor	4.20095
Tumor	3.6597
Tumor	4.16578
Tumor	4.80463
Tumor	3.41588
Tumor	3.41588
Tumor	4.84789
Tumor	4.90759
Tumor	4.17511
Tumor	4.82738
Tumor	4.24079
Tumor	3.48442
Tumor	3.85679
Tumor	3.47519
Tumor	4.45982
Tumor	3.60051
Tumor	3.44996
Tumor	3.82503
Tumor	4.33586
Tumor	4.02065
Tumor	4.88937
Tumor	3.7345
Tumor	3.7345
Tumor	3.7345
Tumor	5.45177
Tumor	4.90056
Tumor	4.24943
Tumor	4.04538
Tumor	4.28957
Tumor	3.85428
Tumor	3.55192
Tumor	3.32312
Tumor	4.4711
Tumor	4.67741
Tumor	3.57131
Tumor	4.10125
Tumor	4.01975
Tumor	4.56381
Tumor	4.53273
Tumor	4.02022
Tumor	4.28805
Tumor	3.30566
Tumor	3.92466
Tumor	3.92466
