# Supplementary material for: ARIH2 serves as a potential prognostic biomarker for hepatocellular carcinoma associated with immune infiltration and ferroptosis
Source: Front Immunol. 2025 Apr 7;16:1548691. doi: 10.3389/fimmu.2025.1548691 (PMC12009847; doi:10.3389/fimmu.2025.1548691)
Supplement: Supplementary file 1 [file DataSheet1.zip › Raw data file/Figure 2D.xlsx]

## Sheet: Sheet1
Normal	Tumor
4.60748	6.15447
4.54864	6.08781
4.75182	6.41084
4.6745	6.3191
4.15514	6.45538
3.71214	5.8452
4.66038	7.19203
4.46601	5.89921
4.04404	6.057
4.6191	6.47263
4.95797	6.62969
4.37848	5.8636
4.46773	6.14758
4.20961	6.13194
4.64731	6.00585
4.5085	6.90817
4.43317	6.6423
4.36755	6.08019
4.25599	5.72326
4.47503	6.06216
4.30136	5.95698
4.8323	6.56944
4.90799	6.41545
4.36398	6.57889
5.58514	6.3649
4.44946	6.24345
4.62696	5.90518
4.57632	6.19168
4.57386	6.32088
4.68885	6.32739
4.23125	6.31901
4.27355	6.19503
4.39391	6.00187
4.31301	5.95818
4.86299	6.54663
4.43559	6.51465
4.50962	5.91711
4.76623	6.35808
4.42245	6.45395
4.6518	6.32876
5.26226	6.09178
4.48881	5.88396
4.83531	5.43536
4.55118	5.92723
4.71251	6.28036
5.28759	6.21054
4.41024	5.22735
4.59608	6.03859
4.93291	8.68837
5.61194	6.37177
4.70099	5.61532
4.24988	6.85906
4.7224	6.24977
5.12725	6.17357
4.59499	5.96813
5.09815	6.22807
4.64053	5.87467
5.37835	5.2722
4.28308	6.40055
4.55118	5.38664
4.30637	5.80895
4.82354	6.89071
4.82367	5.58761
4.72125	5.36393
4.90811	5.96669
5.16353	5.29719
4.53556	6.38568
4.9466	6.8554
4.72568	5.38882
5.35473	6.59579
5.46065	6.18199
4.65348	7.46605
5.41333	5.79064
4.69887	5.56642
4.76778	6.65045
4.61757	5.92185
4.29859	5.51763
4.37796	5.67578
4.31376	6.52766
5.17423	6.02251
4.37475	5.02569
4.50003	6.96965
4.79605	6.79789
4.59263	5.88015
4.62753	5.68006
5.21806	6.03842
4.99393	6.39875
