# Supplementary material for: ARIH2 serves as a potential prognostic biomarker for hepatocellular carcinoma associated with immune infiltration and ferroptosis
Source: Front Immunol. 2025 Apr 7;16:1548691. doi: 10.3389/fimmu.2025.1548691 (PMC12009847; doi:10.3389/fimmu.2025.1548691)
Supplement: Supplementary file 1 [file DataSheet1.zip › Raw data file/Figure 2F.xlsx]

## Sheet: Sheet 1
outcome	ARIH2
group1	9.94707
group2	12.8997
group1	6.07967
group2	14.5672
group1	12.9149
group2	4.36663
group1	6.78294
group2	15.8433
group1	6.28798
group2	16.1431
group1	9.23221
group2	28.9297
group1	8.19427
group2	8.7691
group1	6.31521
group2	10.4813
group1	10.9091
group2	11.1538
group1	9.81493
group2	15.2768
group1	10.3013
group2	10.2288
group1	8.49351
group2	14.3757
group1	6.26731
group2	10.1982
group1	10.6913
group1	8.55058
group2	11.6408
group1	10.6009
group2	20.7305
group1	5.09099
group2	11.7979
group1	17.7696
group2	20.2193
group1	8.55964
group2	14.9988
group1	12.9939
group2	17.0967
group1	10.175
group2	13.201
group1	7.86452
group2	16.3176
group1	6.46692
group2	14.7717
group1	6.88951
group2	28.8109
group1	10.3729
group2	21.8052
group2	14.2646
group1	7.62345
group2	13.1114
group2	7.93613
group1	6.85324
group2	21.3478
group1	8.09133
group2	12.1127
group1	14.7735
group2	15.8029
group1	7.61857
group2	10.6134
group1	7.1975
group2	16.0258
group1	10.0735
group2	17.8865
group1	16.9933
group2	21.3224
group1	6.17378
group2	15.5472
group1	13.9215
group2	10.1382
group1	8.51727
group2	15.7806
group1	16.1451
group2	13.836
group1	2.77337
group2	10.795
group1	9.7837
group2	14.3678
group1	6.18608
group2	11.6439
group1	10.5674
group2	12.6616
group2	12.0569
group1	8.82297
group2	11.9948
group1	10.1552
group2	21.2464
group2	11.1889
group1	8.37429
group2	12.6299
group1	13.5832
group2	12.0565
group1	4.19003
group2	14.1246
group1	6.93699
group2	12.2119
group1	8.1272
group2	11.7365
group1	8.44149
group2	19.0452
group1	8.43169
group2	7.6206
group1	8.10817
group2	11.2757
group1	5.83347
group2	12.8769
group1	8.51875
group2	13.5519
group2	21.3317
group1	9.79686
group2	12.1334
group1	10.0431
group1	9.04074
group2	18.2283
group1	21.3736
group2	20.0619
group1	4.28053
group2	16.0371
group1	6.20043
group2	24.3473
group1	10.3898
group2	15.3895
group1	16.036
group1	5.5074
group2	13.427
group2	12.1228
group2	12.481
group2	15.1418
group2	14.96
group1	7.70364
group2	17.5552
group1	13.8709
group2	16.3089
group2	15.9302
group1	8.32454
group2	12.079
group2	12.079
group1	10.6002
group2	38.7078
group2	13.4058
group1	16.277
group2	9.69402
group1	7.99937
group2	13.1323
group1	9.37953
group2	13.1703
group1	11.1352
group2	17.4017
group1	9.16581
group2	16.0989
group1	7.35906
group2	20.3651
group1	10.8664
group2	8.21398
group1	10.1129
group2	22.7358
group1	13.8467
group2	14.1108
group1	8.36057
group2	11.6285
group1	6.10097
group2	18.2222
group1	8.49242
group2	11.418
group1	9.71588
group2	10.243
group1	12.7384
group2	20.9662
group1	10.8604
group2	22.3408
group1	9.60043
group2	14.5109
group1	9.62301
group2	17.7571
group1	8.46826
group2	16.0548
group2	28.0971
group1	11.3133
group2	11.045
group1	8.57956
group2	13.6197
group1	8.71561
group2	12.0858
group1	7.76281
group2	11.8587
group1	9.58713
group2	15.5238
group1	10.0574
group2	11.517
group1	10.9118
group2	16.2939
group1	21.8962
group2	14.2484
group1	6.57312
group2	7.10578
group1	7.08909
group2	13.105
group1	13.8968
group2	21.0321
group1	9.57123
group2	12.3541
group1	6.19463
group2	11.4177
group1	7.20767
group2	13.2087
group1	8.88243
group2	11.844
group1	7.14152
group2	11.1936
group1	7.52115
group2	11.3087
group2	21.8549
group1	10.3875
group2	14.1729
group2	15.4036
group2	31.6023
group1	8.51483
group2	16.1852
group1	7.5643
group2	24.5399
group1	13.892
group2	20.3619
group1	6.40318
group2	16.0762
group1	5.79828
group2	25.4947
group1	8.12934
group2	15.5468
group1	13.2427
group2	13.6967
group1	9.49111
group2	26.0055
group1	5.31136
group2	14.6573
group1	9.97281
group2	15.5382
group1	7.63037
group2	17.3109
group1	19.1116
group2	18.1185
group1	7.27934
group2	9.13515
group1	8.50018
group2	31.2949
group1	24.0377
group2	27.5461
group1	18.9415
group2	15.9171
group1	11.7291
group2	15.6488
group1	17.6309
group2	13.939
group1	11.354
group2	16.6252
group1	11.3321
group2	21.4508
group1	11.1896
group2	9.91968
group1	9.37419
group2	34.9363
group2	16.1224
group2	22.5499
group2	12.8483
group1	10.6702
group2	15.4428
group1	11.899
group2	14.2756
group1	19.1229
group2	11.8007
group2	11.7428
group2	13.1305
group2	18.8174
group1	19.8646
group2	24.947
group2	34.356
group2	23.4105
group1	13.0154
group2	16.57
group2	17.972
group1	7.59498
group2	17.061
group1	11.3122
group2	20.3296
group1	8.85579
group2	14.8498
group1	8.4091
group2	10.5874
group1	8.57537
group2	21.0127
group1	7.77488
group2	7.94923
group1	20.2287
group2	21.6202
group1	6.97458
group2	16.3107
group1	8.61507
group2	17.9862
group1	11.9889
group2	16.3362
group1	7.26484
group2	17.667
group1	8.36223
group2	9.61675
group1	17.0959
group2	21.2107
group1	7.36484
group2	21.8969
group2	21.8969
group2	12.9551
group1	6.11878
group2	16.008
group1	7.97393
group2	23.0999
group1	6.19342
group2	13.8165
group1	10.7243
group2	18.1004
group1	9.03337
group2	11.3071
group2	8.69937
group1	8.69506
group2	22.2202
group1	14.6488
group2	19.3183
group2	13.6591
group1	17.3331
group2	13.4982
group1	6.19073
group2	15.2347
group1	8.23626
group2	10.5969
group1	10.2698
group2	15.2568
group1	7.89882
group2	22.5852
group1	6.44175
group2	24.29
group1	6.92082
group2	12.9232
group1	7.95627
group2	18.7503
group1	11.3236
group2	16.2505
group1	8.65709
group2	16.9771
group1	7.29697
group2	11.1109
group2	17.0337
group1	12.2815
group2	17.4922
group1	6.49152
group2	17.7355
group1	14.5032
group2	14.6869
group1	7.08525
group2	14.8928
group1	10.4729
group2	13.1532
group1	8.02302
group2	9.46365
group2	7.26755
group1	8.78717
group2	9.93734
group1	11.324
group2	14.0723
group2	27.9442
group1	6.80826
group2	13.4788
group1	11.8758
group2	17.3912
group1	7.93687
group2	11.638
group1	9.84019
group2	16.9483
group1	10.7602
group2	26.9471
group1	8.26647
group2	9.6729
group2	9.6729
group1	7.96057
group2	27.7979
group1	11.8704
group2	29.0146
group1	18.4285
group2	17.0648
group1	11.0376
group2	27.3914
group1	9.52112
group2	17.9062
group1	11.943
group2	10.1922
group1	10.7131
group2	13.4881
group1	8.09777
group2	10.1208
group1	4.99442
group2	21.006
group1	8.8688
group2	11.1301
group1	7.09184
group2	9.92801
group1	7.56132
group2	13.1726
group1	7.63364
group2	19.194
group1	14.8178
group2	15.2306
group2	28.638
group1	19.7412
group2	12.3106
group2	12.3106
group2	12.3106
group2	42.7668
group2	28.8686
group1	19.9252
group2	18.0198
group2	15.5113
group1	8.90799
group2	18.5564
group2	13.4629
group1	12.0672
group2	10.7283
group1	8.14936
group2	9.00825
group1	10.2356
group2	21.1786
group2	24.5882
group1	12.0003
group2	10.887
group2	16.1632
group1	6.62895
group2	15.2205
group2	22.6506
group1	21.0911
group2	22.1466
group2	15.2258
group1	10.8316
group2	18.5359
group1	10.1596
group2	8.8879
group1	13.5811
group2	14.1859
group2	14.1859
group1	10.3216
