# Supplementary material for: ARIH2 serves as a potential prognostic biomarker for hepatocellular carcinoma associated with immune infiltration and ferroptosis
Source: Front Immunol. 2025 Apr 7;16:1548691. doi: 10.3389/fimmu.2025.1548691 (PMC12009847; doi:10.3389/fimmu.2025.1548691)
Supplement: Supplementary file 1 [file DataSheet1.zip › Raw data file/Figure 5A,B.xlsx]

## Sheet: 整理
Characteristics	Total(N)	HR(95% CI) Univariate analysis	P value Univariate analysis	HR(95% CI) Multivariate analysis	P value Multivariate analysis
Age	373
<= 60	177	Reference
> 60	196	1.205 (0.850 - 1.708)	0.295
Gender	373
Female	121	Reference
Male	252	0.793 (0.557 - 1.130)	0.200
AFP(ng/ml)	279
<= 400	215	Reference
> 400	64	1.075 (0.658 - 1.759)	0.772
Pathologic stage	349
Stage I&Stage II	259	Reference		Reference
Stage III&Stage IV	90	2.504 (1.727 - 3.631)	< 0.001	1.490 (0.202 - 10.977)	0.696
Pathologic T stage	370
T1&T2	277	Reference		Reference
T3&T4	93	2.598 (1.826 - 3.697)	< 0.001	1.773 (0.241 - 13.050)	0.574
Pathologic N stage	258
N0	254	Reference
N1	4	2.029 (0.497 – 8.281)	0.324
Pathologic M stage	272
M0	268	Reference		Reference
M1	4	4.077 (1.281 - 12.973)	0.017	2.620 (0.772 - 8.886)	0.122
Vascular invasion	317
No	208	Reference
Yes	109	1.344 (0.887 - 2.035)	0.163
Histologic grade	368
G1&G2	233	Reference
G3&G4	135	1.091 (0.761 - 1.564)	0.636
ARIH2	373
Low	187	Reference		Reference
High	186	1.485 (1.049 - 2.104)	0.026	1.457 (0.931 - 2.281)	0.100

## Sheet: 原始
Characteristics	Total(N)	HR Univariate analysis	CI Low Univariate analysis	CI High Univariate analysis	P value Univariate analysis	HR Multivariate analysis	CI Low Multivariate analysis	CI High Multivariate analysis	P value Multivariate analysis
Age	373
<= 60	177	Reference
> 60	196	1.20507791481236	0.850040631240759	1.70840396023046	0.294834193431066
Gender	373
Female	121	Reference
Male	252	0.793217418827664	0.556645057671344	1.13033227343072	0.199846796582793
AFP(ng/ml)	279
<= 400	215	Reference
> 400	64	1.07548782056744	0.657577501146416	1.75899274256246	0.77187118215826
Pathologic stage	349
Stage I&Stage II	259	Reference				Reference
Stage III&Stage IV	90	2.50447936057665	1.72749560956676	3.6309307142769	1.26726735753906e-06	1.48998208105973	0.202238006322748	10.9773956055329	0.695535471658637
Pathologic T stage	370
T1&T2	277	Reference				Reference
T3&T4	93	2.5979976974897	1.82578876612789	3.69680883209521	1.12618683973177e-07	1.77266164805135	0.240795195729201	13.0498007194713	0.574071967725763
Pathologic M stage	272
M0	268	Reference				Reference
M1	4	4.07670575284638	1.28105969560731	12.9732672507599	0.017344139523081	2.61985202772495	0.772438038648607	8.88566370861614	0.12220079701842
Vascular invasion	317
No	208	Reference
Yes	109	1.34350146232678	0.886951290069627	2.03505671560893	0.163400592273964
Histologic grade	368
G1&G2	233	Reference
G3&G4	135	1.09086859887562	0.760881776295359	1.56396740871727	0.636079639624367
ARIH2	373
Low	187	Reference				Reference
High	186	1.48543353294769	1.04863069860961	2.10418480379326	0.0259316080825377	1.45713757814391	0.931025550510155	2.28054957296892	0.0995057134601252
