# Supplementary material for: ARIH2 serves as a potential prognostic biomarker for hepatocellular carcinoma associated with immune infiltration and ferroptosis
Source: Front Immunol. 2025 Apr 7;16:1548691. doi: 10.3389/fimmu.2025.1548691 (PMC12009847; doi:10.3389/fimmu.2025.1548691)
Supplement: Supplementary file 1 [file DataSheet1.zip › Raw data file/Figure 5C.xlsx]

## Sheet: Sheet 1
event	OS-time	value	group
0		2.68176	High
1	1.98356	3.36487	High
1	4.44932	2.21282	Low
0	5.31233	1.72417	Low
1	6.93699	2.37937	Low
1	3.48219	2.26027	Low
0	6.69041	2.57442	High
1	2.07397	2.58763	High
1	2.32329	2.35507	Low
0	10.0685	2.74211	High
1	3.36712	1.04089	Low
0	4.74247	2.31446	Low
0	4.15342	1.52547	Low
0	3.97808	2.3342	Low
1	1.52055	2.56252	High
0	0.978082	2.04422	Low
0	3.2	2.76776	High
1	1.73425	2.82002	High
0	1.90959	2.50853	High
1	0.0986301	3.0754	High
0	0.712329	2.44469	High
0	1.08493	2.39361	Low
1	0.717808	2.78795	High
0	0.89863	3.18445	High
0	0.882192	2.74075	High
0	0.0547945	1.70164	Low
0	1.42466	2.9834	High
0	1.23014	2.07984	Low
1	0.126027	2.0767	Low
1	4.08219	2.74696	High
0	2.32603	3.03677	High
1	3.10959	2.27891	Low
1	0.843836	2.23478	Low
1	3.89863	2.10665	Low
1	2.29315	2.54626	High
1	2.29315	2.67812	High
1	0.249315	3.07291	High
1	2.10959	1.67329	Low
1	1.94795	2.52659	High
1	0.0931507	3.08777	High
1	5.79726	1.78998	Low
1	0.419178	2.50762	High
0	3.70137	2.71501	High
1	3.8274	2.66006	High
0	0.0219178	2.69441	High
0	1.86301	3.76614	High
1	1.49863	2.38772	Low
0	1.21644	2.43611	Low
0	1.06027	1.89286	Low
0	1.53973	3.19694	High
0	3.73425	1.94096	Low
0	1.12055	2.85822	High
0	3.05479	2.32014	Low
0	0.0547945	2.27041	Low
0	0	2.69319	High
0	0	3.57188	High
1	0.353425	3.42258	High
0	0.684932	0.918844	Low
1	0.238356	2.56643	High
1	0.265753	3.1825	High
1	0.282192	2.6177	High
1	0.353425	2.46247	High
1	0.279452	2.77991	High
0	0.6	1.32337	Low
1	0.276712	3.45652	High
1	0.821918	3.42243	High
1	0.830137	2.22753	Low
1	0.863014	2.56745	High
0	0.994521	2.56086	High
1	0.950685	3.13037	High
1	0.832877	3.35612	High
1	0.745205	2.46375	High
1	0.594521	2.06147	Low
1	1.77808	2.4457	High
1	0.819178	2.64635	High
0	1	2.50686	High
0	1.09315	2.86374	High
0	1.04658	3.02283	High
1	0.717808	3.08933	High
1	0.761644	2.42013	Low
1	0.821918	3.33152	High
1	0.383562	3.03263	High
1	0.942466	2.96724	High
1	0.764384	3.15311	High
0	0.578082	2.5684	High
0	0	2.74412	High
0	0	2.69394	High
0	0.679452	2.50401	High
0	6.64384	2.48931	High
1	3.14795	3.33661	High
1	6.96438	2.3247	Low
1	4.44384	2.41321	Low
0	9.41644	2.44634	High
1	0.610959	1.38896	Low
0	0.216438	2.35482	Low
1	0.0383562	2.42543	Low
0	1.8137	2.86734	High
1	4.27397	1.85591	Low
0	6.61644	2.5201	High
0	5.52603	2.4532	High
0	1.64932	3.06574	High
0	6.30411	2.00612	Low
1	0.956164	2.80335	High
1	1.07945	2.46443	High
1	3.7589	2.43071	Low
0	4.09589	2.83808	High
0	0.50137	3.18995	High
1	2.75342	3.15525	High
1	1.52877	2.20849	Low
1	1.13699	2.95845	High
1	1.76164	1.49401	Low
1	2.26575	2.66737	High
1	4.6411	1.93727	Low
1	0.468493	2.85064	High
1	1.64658	1.82314	Low
1	0.638356	1.81069	Low
1	5.83836	1.95174	Low
1	1.46575	1.67098	Low
1	1.67671	2.24382	Low
1	8.56164	2.12261	Low
1	8.92603	1.89231	Low
1	1.14795	1.31017	Low
1	0.030137	2.01153	Low
1	2.55068	1.81852	Low
0	2.76164	2.66914	High
0	2.70959	2.40743	Low
0	7.52329	2.85358	High
1	1.80822	2.50597	High
0	2.58082	2.52454	High
1	2.19726	2.42457	Low
0	2.51233	3.29418	High
0	2.23562	2.11956	Low
0	2.54247	3.24667	High
1	3.31507	2.76613	High
0	4.68767	1.6845	Low
1	2.46301	3.05622	High
0	6.15068	2.15222	Low
0	9.06301	1.86418	Low
1	1.02192	3.04654	High
1	0.0246575	2.90149	High
1	6.72877	2.65812	High
0	6.56986	3.1469	High
0	1.99452	2.46087	High
1	0.775342	2.48213	High
0	1.92055	2.68663	High
0	1.89863	2.42342	Low
0	0.120548	3.11358	High
0	2.9726	2.43603	Low
0	9.52877	1.2145	Low
1	1.12329	2.47995	High
1	0.0438356	2.78804	High
0	0.950685	1.75382	Low
0	6.30411	2.76428	High
0	6.30411	2.86267	High
0	6.30411	2.5906	High
0	6.36712	2.32757	Low
1	4.61644	2.13412	Low
1	1.04384	1.41446	Low
0	5.98356	2.59173	High
1	1	2.44037	High
1	1.28493	1.9847	Low
1	0.534247	3.17731	High
0	4.43288	1.26021	Low
0	5.7589	1.64943	Low
0	0.0246575	2.45062	High
1	0.293151	3.14153	High
0	3.56712	2.75499	High
0	5.13973	1.26285	Low
0	1.13699	3.14711	High
1	1.18356	2.80122	High
0	4.94247	2.65714	High
0	4.27945	2.16427	Low
0	4.29315	2.9624	High
0	4.19452	2.34361	Low
0	3.90137	2.90026	High
0	0.465753	2.59837	High
0	3.9726	2.04667	Low
1	0.468493	3.59578	High
0	0.375342	2.65081	High
0	1.54521	2.98834	High
0	1.80274	2.28579	Low
0	3.54795	2.35242	Low
0	3.68493	2.97766	High
0	1.8411	2.98293	High
0	3.33973	2.34238	Low
0	3.37808	2.03407	Low
0	3.40274	3.44626	High
1	1.16438	2.14529	Low
0	3.3726	2.96781	High
1	0.315068	2.10437	Low
0	3.13699	2.52459	High
0	2.9726	1.82183	Low
0	2.92055	2.15714	Low
0	2.87397	2.43603	Low
0	1.74247	3.74903	High
1	0.0328767	1.96923	Low
0	2.46027	2.08872	Low
0	1.2411	1.61169	Low
0	1.25479	2.6799	High
0	1.19452	1.97174	Low
0	5.55616	2.00676	Low
0	1.29863	0.909351	Low
0	1.51781	2.08457	Low
0	1.5726	2.72831	High
0	1.60822	3.21518	High
0	1.52055	1.96022	Low
0	1.52055	2.27796	Low
0	1.51233	2.29178	Low
0	1.74795	2.38789	Low
0	1.55068	1.63129	Low
0	1.66575	1.21456	Low
0	0.386301	2.67177	High
0	1.76438	2.17287	Low
0	1.97808	2.81478	High
0	1.57534	2.39731	Low
0	1.30959	1.06433	Low
0	2.09041	2.1431	Low
0	2.21918	2.78042	High
0	1.96986	2.35086	Low
0	2.14795	1.91062	Low
0	4.19452	2.24312	Low
0	2.92329	2.26676	Low
0	7.53973	2.09211	Low
0	7.47397	2.21524	Low
0	6.88493	2.0614	Low
0	4.99452	2.88479	High
0	6.03288	1.93874	Low
0	6.72603	2.39895	Low
0	6.34795	2.43328	Low
0	4.70685	2.25329	Low
0	5.39726	2.43888	Low
0	5.20548	2.80172	High
0	5.52055	2.63589	High
0	5.44932	2.05676	Low
0	5.08219	2.87719	High
0	4.47397	2.38095	Low
0	2.49315	2.69728	High
0	2.24384	2.27688	Low
0	2.33973	2.90008	High
0	1.1589	2.32461	Low
0	1.11233	2.8868	High
1	0.810959	2.54421	High
0	0.0164384	2.37959	Low
0	1.06849	2.45328	High
0	0.0164384	2.15439	Low
0	1.16986	2.36236	Low
0	1.09589	2.76537	High
0	1.11781	2.4101	Low
0	1.11233	2.98514	High
1	0.153425	3.03081	High
0	0.0164384	2.75116	High
0	1.56164	2.38162	Low
0	1.66575	2.73942	High
1	1.71781	2.47936	High
1	1.63288	2.29878	Low
1	0.0520548	2.39369	Low
0	0.830137	1.98972	Low
0	0.994521	2.57274	High
1	1.88493	1.37862	Low
1	1.2	1.17932	Low
1	5.07397	2.65903	High
0	1.99726	2.44151	High
1	1.59178	2.5808	High
0	2.32329	2.111	Low
1	0.676712	2.8737	High
1	0.531507	3.75629	High
1	1.00274	1.8474	Low
0	0.00273973	1.76782	Low
0	0.0273973	2.44377	High
1	6.81096	1.20577	Low
0	0.0328767	2.65899	High
1	1.13973	2.2652	Low
0	4.25479	2.14512	Low
0	4.48219	2.81991	High
0	2.35616	2.08943	Low
0	4.87397	1.91617	Low
1	1.23836	3.14773	High
0	1.79452	2.22067	Low
0	1.84384	2.36143	Low
0	2.13699	2.29895	Low
0	0.493151	2.06974	Low
0	1.6274	1.34068	Low
0	1.60274	2.20019	Low
1	2.10411	2.5748	High
0	1.91233	2.578	High
0	2.03836	1.80471	Low
0	1.70137	2.34767	Low
0	1.42466	2.28443	Low
0	1.83836	2.54982	High
0	1.22466	1.71761	Low
0	1.73151	3.45627	High
0	0.989041	2.24327	Low
0	1.17808	2.49631	High
1	0.153425	3.51828	High
0	1.31507	1.35225	Low
0	1.30411	1.51035	Low
1	0.983562	2.40735	Low
0	1.01918	2.7379	High
0	1.12877	2.41503	Low
1	0.0739726	2.60919	High
0	0.969863	2.49129	High
1	0.178082	2.45104	High
0	0.989041	3.39797	High
0	2.40822	2.66968	High
1	0.0849315	2.33731	Low
1	0.183562	2.81717	High
1	0.249315	2.03355	Low
1	3.14247	2.24373	Low
0	1.72877	2.04198	Low
0	1.42192	2.74565	High
0	1.40274	1.52957	Low
0	0.983562	2.86237	High
1	0.178082	2.06471	Low
0	2.27123	1.91307	Low
0	2.60548	1.55552	Low
0	2.48219	2.7544	High
0	1.06027	2.38358	Low
0	1.16438	1.91995	Low
0	1.00274	2.02938	Low
0	0.79726	1.96927	Low
0	1.38904	2.17047	Low
0	1.91233	2.74339	High
0	2.04658	1.84121	Low
0	1.72603	3.05455	High
0	0.627397	2.28682	Low
0	0.90411	2.27626	Low
1	4.90685	2.17878	Low
0	2.18904	2.28102	Low
0	1.47397	2.10061	Low
1	1.75068	2.46934	High
0	0.257534	4.015	High
0	0	3.44642	High
0	0.060274	2.4242	Low
0	0.0410959	2.23462	Low
0	0.0246575	0.341986	Low
0	1.75342	2.41625	Low
0	1.61096	2.5673	High
0	1.5863	1.94343	Low
0	1.28219	2.82275	High
0	1.29315	2.82558	High
0	3.00822	2.76175	High
0	0.0630137	2.94409	High
0	2.32329	2.65871	High
0	1.64658	3.03919	High
0	1.36986	2.43997	Low
1	0.142466	2.04495	Low
0	1.33151	2.67918	High
1	0.586301	2.24647	Low
0	0.89589	2.6812	High
0	0.860274	2.27545	Low
0	0.945205	2.04987	Low
0	0.0821918	3.01323	High
0	1.08219	1.35089	Low
0	1.68493	2.45117	High
0	2.07123	2.02173	Low
1	1.52329	2.01296	Low
0	3.66849	2.69301	High
0	2.82192	2.97313	High
0	2.53425	2.41116	Low
1	1.89863	2.83887	High
0	2.46027	2.63017	High
1	1.12877	2.71512	High
1	2.98082	2.70507	High
0	2.14247	2.2042	Low
0	1.93425	2.8075	High
0	2.98904	1.81631	Low
0	0.0575342	2.43347	Low
1	2.09589	2.316	Low
0	1.08219	2.53985	High
1	3.79726	2.21167	Low
0	3.4	1.68742	Low
0	6.60822	2.41789	Low
0	6.60822	2.92465	High
0	0.934247	2.05339	Low
