# Supplementary material for: ARIH2 serves as a potential prognostic biomarker for hepatocellular carcinoma associated with immune infiltration and ferroptosis
Source: Front Immunol. 2025 Apr 7;16:1548691. doi: 10.3389/fimmu.2025.1548691 (PMC12009847; doi:10.3389/fimmu.2025.1548691)
Supplement: Supplementary file 1 [file DataSheet1.zip › Raw data file/Figure 5F.xlsx]

## Sheet: Sheet 1
status	time	ARIH2
1	1.9726	Low
1	1.39726	Low
0	3.20548	Low
1	0.657534	Low
0	1.89041	Low
0	1.64384	Low
0	2.79452	Low
0	3.20548	Low
0	3.20548	Low
0	1.06849	Low
0	2.9589	Low
0	3.61644	Low
0	2.38356	Low
0	2.38356	Low
0	3.28767	Low
0	1.64384	Low
1	1.89041	Low
1	0.0547945	Low
1	0.986301	Low
0	3.28767	Low
0	3.69863	Low
0	3.45205	Low
0	2.87671	Low
0	1.72603	Low
0	0.575342	Low
0	1.56164	Low
0	3.45205	Low
0	0.90411	Low
0	2.46575	Low
0	1.72603	Low
1	3.28767	Low
0	3.28767	Low
0	1.72603	Low
0	3.53425	Low
1	1.56164	Low
1	1.31507	Low
0	3.45205	Low
0	1.80822	Low
0	3.45205	Low
0	3.69863	Low
0	0.90411	Low
0	3.61644	Low
0	2.13699	Low
0	2.38356	Low
0	2.46575	Low
0	0.657534	Low
1	1.15068	Low
0	3.61644	Low
0	3.28767	Low
0	1.47945	Low
0	0.657534	Low
0	2.21918	Low
1	0.739726	Low
0	1.31507	Low
0	2.79452	Low
0	2.46575	Low
0	1.56164	Low
0	2.38356	Low
0	3.36986	Low
0	2.79452	Low
0	2.46575	Low
0	0.410959	Low
0	3.20548	Low
1	0.246575	Low
1	0.410959	Low
0	1.64384	Low
0	1.47945	Low
0	2.21918	Low
0	4.35616	Low
0	1.9726	Low
0	4.35616	Low
0	1.9726	Low
0	3.94521	Low
0	2.71233	Low
0	2.87671	Low
0	1.39726	Low
0	0.986301	Low
0	4.0274	Low
0	2.13699	Low
1	1.31507	Low
0	4.43836	Low
0	3.86301	Low
0	2.05479	Low
1	1.06849	Low
0	2.71233	Low
0	1.31507	Low
1	0.739726	Low
0	5.91781	Low
0	2.38356	Low
1	3.61644	Low
0	2.46575	Low
0	3.69863	Low
0	2.54795	Low
0	2.54795	Low
0	3.53425	Low
0	0.821918	Low
0	2.71233	Low
0	3.53425	Low
0	2.21918	Low
0	1.9726	Low
0	1.89041	Low
0	1.89041	Low
0	1.23288	Low
0	0.986301	Low
0	2.38356	Low
0	1.89041	Low
1	2.21918	Low
0	1.47945	Low
0	3.12329	Low
0	0.575342	Low
0	1.39726	Low
0	1.06849	Low
1	0.493151	Low
0	2.87671	Low
0	2.46575	Low
0	4.19178	Low
1	1.47945	Low
0	1.23288	Low
0	2.30137	Low
0	1.89041	Low
0	2.87671	Low
0	3.61644	Low
1	0.328767	Low
0	3.12329	Low
0	3.45205	Low
0	2.05479	Low
0	3.78082	Low
0	1.47945	Low
0	1.47945	Low
0	4.35616	Low
0	3.45205	Low
0	3.61644	Low
1	3.94521	Low
0	4.27397	Low
0	1.31507	Low
0	1.23288	Low
0	1.47945	Low
0	1.9726	Low
0	1.39726	Low
0	2.54795	Low
0	4.0274	Low
0	1.64384	Low
0	1.72603	Low
0	4.0274	Low
0	1.89041	Low
0	1.64384	Low
0	3.20548	Low
0	1.56164	Low
0	4.43836	Low
0	1.47945	Low
0	3.28767	Low
0	2.79452	Low
0	1.06849	Low
1	0.493151	Low
1	1.06849	Low
0	2.79452	Low
0	0.493151	Low
0	2.63014	Low
0	1.72603	Low
0	3.61644	Low
0	1.31507	Low
0	3.45205	Low
1	3.45205	Low
0	2.71233	Low
1	1.06849	Low
1	3.53425	Low
1	0.657534	Low
1	0.739726	Low
0	2.54795	Low
1	1.80822	Low
0	1.47945	Low
0	1.9726	Low
0	1.39726	Low
0	1.56164	Low
1	1.9726	Low
0	1.9726	Low
0	3.45205	Low
0	1.06849	Low
0	0.90411	Low
1	1.56164	Low
0	3.28767	Low
0	1.39726	Low
0	3.53425	Low
0	1.64384	Low
0	1.80822	Low
1	3.0411	Low
1	1.56164	Low
0	2.46575	Low
1	2.46575	Low
0	3.28767	Low
0	3.94521	Low
0	3.61644	Low
0	2.46575	Low
0	1.9726	Low
0	3.28767	Low
0	1.64384	Low
0	1.9726	Low
0	2.54795	Low
0	2.63014	Low
0	3.61644	Low
0	3.45205	Low
0	3.28767	Low
0	3.61644	Low
0	1.31507	Low
0	3.53425	Low
0	3.28767	Low
1	0.328767	Low
0	2.71233	Low
0	2.46575	Low
0	1.64384	Low
0	1.9726	Low
0	3.69863	Low
0	3.12329	Low
1	0.0821918	Low
0	1.31507	Low
0	2.63014	Low
0	2.54795	Low
0	2.21918	Low
0	1.89041	Low
0	0.246575	Low
0	1.06849	Low
0	4.52055	Low
0	1.39726	Low
1	3.53425	Low
1	3.53425	Low
0	3.36986	Low
0	4.35616	Low
0	4.35616	Low
1	3.94521	Low
0	3.53425	Low
0	1.56164	Low
0	1.15068	Low
0	1.15068	Low
0	1.15068	Low
1	0.0547945	Low
0	4.0274	Low
1	1.06849	Low
1	3.45205	Low
1	0.493151	Low
0	2.54795	Low
0	1.06849	Low
0	1.39726	Low
1	0.657534	Low
0	1.64384	Low
0	2.38356	Low
0	2.05479	Low
0	2.30137	Low
0	3.28767	Low
0	2.79452	Low
0	2.63014	Low
0	2.30137	Low
0	1.9726	Low
1	3.0411	Low
0	1.56164	Low
0	4.43836	Low
0	3.12329	Low
0	2.87671	Low
0	4.68493	Low
0	2.38356	Low
0	1.39726	Low
0	1.31507	Low
0	1.9726	Low
0	1.64384	Low
0	2.54795	Low
0	0.575342	Low
0	1.06849	Low
0	1.23288	Low
0	2.46575	Low
0	2.87671	Low
0	1.9726	Low
1	0.246575	Low
1	2.13699	Low
1	0.0273973	Low
0	2.9589	Low
0	3.28767	Low
0	1.64384	Low
0	2.63014	Low
0	1.89041	Low
0	3.86301	Low
1	1.39726	Low
0	2.87671	Low
0	0.493151	Low
0	0.493151	Low
0	3.45205	Low
0	2.71233	Low
0	2.79452	Low
0	3.61644	Low
1	3.61644	Low
0	1.47945	Low
0	3.78082	Low
0	2.9589	Low
0	1.56164	Low
0	2.54795	Low
1	1.31507	Low
0	0.575342	Low
0	1.23288	Low
1	1.9726	Low
0	2.71233	Low
0	1.31507	Low
1	1.80822	Low
0	0.821918	Low
1	3.94521	Low
0	0.821918	Low
0	1.9726	Low
0	1.23288	Low
0	2.13699	Low
0	0.410959	Low
0	4.27397	Low
0	3.61644	Low
0	3.0411	Low
0	2.63014	Low
0	1.39726	Low
0	1.64384	Low
0	2.46575	Low
0	2.87671	Low
0	2.38356	Low
0	2.30137	Low
0	2.54795	Low
0	1.23288	Low
0	2.46575	Low
1	0.328767	Low
0	4.43836	Low
0	2.21918	Low
0	0.90411	Low
0	4.52055	Low
0	3.20548	Low
0	5.42466	Low
0	3.20548	Low
1	1.15068	Low
0	3.0411	Low
0	3.69863	Low
0	4.35616	Low
0	0.90411	Low
0	0.657534	Low
0	1.9726	Low
0	4.68493	High
1	1.56164	High
0	2.05479	High
0	2.21918	High
0	2.46575	High
0	2.13699	High
0	2.71233	High
0	2.54795	High
0	1.56164	High
0	0.657534	High
1	0.164384	High
0	1.56164	High
0	1.9726	High
0	1.39726	High
0	2.05479	High
0	2.05479	High
1	0.493151	High
0	2.46575	High
1	0.246575	High
0	4.19178	High
0	1.56164	High
1	0.0273973	High
0	2.30137	High
0	2.05479	High
0	1.47945	High
0	5.91781	High
0	4.60274	High
0	1.72603	High
0	2.54795	High
0	2.21918	High
0	2.21918	High
0	1.06849	High
1	0.493151	High
0	2.46575	High
0	2.38356	High
0	2.87671	High
0	1.47945	High
0	1.56164	High
0	1.39726	High
0	1.64384	High
1	1.56164	High
0	2.46575	High
1	0.739726	High
1	0.493151	High
0	2.79452	High
1	1.9726	High
1	1.9726	High
0	1.15068	High
1	1.56164	High
0	1.06849	High
0	4.60274	High
0	4.60274	High
1	0.410959	High
1	2.21918	High
0	2.87671	High
0	1.06849	High
1	0.657534	High
0	3.45205	High
0	1.47945	High
0	2.79452	High
1	0.328767	High
0	3.20548	High
0	1.56164	High
0	3.61644	High
0	3.20548	High
1	0.164384	High
0	1.64384	High
1	3.28767	High
0	4.60274	High
1	2.46575	High
1	1.56164	High
0	2.63014	High
0	1.72603	High
1	1.56164	High
0	1.31507	High
0	1.31507	High
0	0.575342	High
0	1.56164	High
0	3.45205	High
0	2.05479	High
0	1.72603	High
0	3.20548	High
1	2.13699	High
1	1.89041	High
0	2.30137	High
0	2.63014	High
0	1.72603	High
1	0.986301	High
0	2.9589	High
0	0.246575	High
0	2.87671	High
0	2.87671	High
0	2.79452	High
1	1.31507	High
0	3.61644	High
0	2.46575	High
1	0.0821918	High
0	1.72603	High
0	3.28767	High
0	1.15068	High
0	3.28767	High
0	1.06849	High
1	1.47945	High
0	1.47945	High
0	2.63014	High
0	3.69863	High
0	2.79452	High
0	2.9589	High
0	4.60274	High
0	0.410959	High
