# Supplementary material for: ARIH2 serves as a potential prognostic biomarker for hepatocellular carcinoma associated with immune infiltration and ferroptosis
Source: Front Immunol. 2025 Apr 7;16:1548691. doi: 10.3389/fimmu.2025.1548691 (PMC12009847; doi:10.3389/fimmu.2025.1548691)
Supplement: Supplementary file 1 [file DataSheet1.zip › Raw data file/Figure 7.xlsx]

## Sheet: Sheet1
Characteristics	Total(N)	HR (95% CI)	P value
Female	121	1.91（1.07-3.41）	0.028
Male	252	1.32（0.85-2.43）	0.216
Age≤60（year）	177	1.42（0.83-2.43）	0.195
Age>60（year）	196	1.71（1.07-2.73）	0.025
Stage I&Stage II	259	1.43（0.89-2.32）	0.14
Stage III&Stage IV	90	1.10（0.62-1.94）	0.754
Stage T1&Stage T2	277	1.71（1.08-2.71）	0.023
Stage T3&StageT4	93	1.16（0.68-2.00）	0.586
Stage N0	254	1.71（1.10-2.63）	0.016
Stage M0	268	1.70（1.10-2.63）	0.018
AFP≤400(ng/ml)	215	1.56（0.93-2.61）	0.089
AFP>400(ng/ml)	64	1.47（0.63-3.42）	0.374
Histologic grade G1&G2	233	1.30（0.83-2.03）	0.253
Histologic grade G3&G4	135	1.40（0.79-2.48）	0.244
Residual tumor R0	326	1.46（1.01-2.13）	0.049
Residual tumor R1&R2	18	0.62（0.15-2.55）	0.51
