# Supplementary material for: ARIH2 serves as a potential prognostic biomarker for hepatocellular carcinoma associated with immune infiltration and ferroptosis
Source: Front Immunol. 2025 Apr 7;16:1548691. doi: 10.3389/fimmu.2025.1548691 (PMC12009847; doi:10.3389/fimmu.2025.1548691)
Supplement: Supplementary file 1 [file DataSheet1.zip › Raw data file/Figure 9.xlsx]

## Sheet: Sheet 1
ONTOLOGY	ID	Description	GeneRatio	BgRatio	pvalue	p.adjust	qvalue	geneID	Count
KEGG	hsa04080	Neuroactive ligand-receptor interaction	11/47	362/8164	4.62183e-06	0.000563864	0.000501104	CHRNA4/GABRA4/CCKBR/POMC/CNR1/GHRH/NTS/GRIA1/SST/CHRNB2/CHRNA9	11
KEGG	hsa00140	Steroid hormone biosynthesis	5/47	61/8164	2.37667e-05	0.000968875	0.000861036	HSD17B2/SULT1E1/UGT2B4/UGT2B7/UGT1A10	5
KEGG	hsa05207	Chemical carcinogenesis - receptor activation	8/47	212/8164	2.38248e-05	0.000968875	0.000861036	FGF4/CHRNA4/UGT2B4/CACNA1D/CHRNB2/UGT2B7/CHRNA9/UGT1A10	8
KEGG	hsa05033	Nicotine addiction	4/47	40/8164	7.57122e-05	0.00230922	0.0020522	CHRNA4/GABRA4/GRIA1/CHRNB2	4
KEGG	hsa00830	Retinol metabolism	4/47	68/8164	0.000599694	0.0113476	0.0100846	CYP2C18/UGT2B4/UGT2B7/UGT1A10	4
KEGG	hsa05204	Chemical carcinogenesis - DNA adducts	4/47	69/8164	0.000633928	0.0113476	0.0100846	CYP2C18/UGT2B4/UGT2B7/UGT1A10	4
KEGG	hsa00053	Ascorbate and aldarate metabolism	3/47	30/8164	0.000651092	0.0113476	0.0100846	UGT2B4/UGT2B7/UGT1A10	3
KEGG	hsa00982	Drug metabolism - cytochrome P450	4/47	72/8164	0.00074495	0.0113605	0.010096	ALDH3A1/UGT2B4/UGT2B7/UGT1A10	4
KEGG	hsa00980	Metabolism of xenobiotics by cytochrome P450	4/47	78/8164	0.00100718	0.0125497	0.0111529	ALDH3A1/UGT2B4/UGT2B7/UGT1A10	4
KEGG	hsa00040	Pentose and glucuronate interconversions	3/47	35/8164	0.00102866	0.0125497	0.0111529	UGT2B4/UGT2B7/UGT1A10	3
KEGG	hsa00860	Porphyrin metabolism	3/47	43/8164	0.00187813	0.0208302	0.0185117	UGT2B4/UGT2B7/UGT1A10	3
MF	GO:0003823	antigen binding	14/115	174/18410	4.16375e-12	1.0909e-09	9.55472e-10	NCR3LG1/IGLV1-40/IGLV3-27/IGLV3-25/IGLV3-21/IGLV3-19/IGHV3-11/IGHV3-38/IGHV5-51/IGHV1-69/IGHV3-73/IGHV4-59/IGKV3-20/IGKV1D-12	14
MF	GO:0004866	endopeptidase inhibitor activity	9/115	180/18410	1.93119e-06	0.000116719	0.000102229	SERPINB3/MT3/SPINT3/SLPI/SERPINB7/WFDC12/WFDC5/SERPINB4/CARD18	9
MF	GO:0022824	transmitter-gated ion channel activity	6/115	60/18410	1.98155e-06	0.000116719	0.000102229	CHRNA4/GABRA4/GRIA1/CHRNB2/HTR3A/CHRNA9	6
MF	GO:0022835	transmitter-gated channel activity	6/115	60/18410	1.98155e-06	0.000116719	0.000102229	CHRNA4/GABRA4/GRIA1/CHRNB2/HTR3A/CHRNA9	6
MF	GO:0030414	peptidase inhibitor activity	9/115	187/18410	2.64558e-06	0.000116719	0.000102229	SERPINB3/MT3/SPINT3/SLPI/SERPINB7/WFDC12/WFDC5/SERPINB4/CARD18	9
BP	GO:0042742	defense response to bacterium	17/126	364/18800	3.53275e-10	5.36271e-07	5.05741e-07	SLPI/LBP/LCN2/DEFB1/WFDC12/WFDC5/DMBT1/PLA2G2A/BPIFA1/IGHV3-11/IGHV3-38/IGHV5-51/IGHV1-69/IGHV3-73/IGHV4-59/IGKV3-20/HP	17
BP	GO:0006959	humoral immune response	14/126	317/18800	2.84899e-08	2.16238e-05	2.03928e-05	C4BPA/SLPI/DEFB1/WFDC12/WFDC5/DMBT1/BPIFA1/IGHV3-11/IGHV3-38/IGHV5-51/IGHV1-69/IGHV3-73/IGHV4-59/IGKV3-20	14
BP	GO:0019731	antibacterial humoral response	7/126	60/18800	1.47703e-07	7.4738e-05	7.04831e-05	SLPI/DEFB1/WFDC12/WFDC5/DMBT1/BPIFA1/IGKV3-20	7
BP	GO:0006910	phagocytosis, recognition	8/126	102/18800	4.21365e-07	0.000159908	0.000150804	C4BPA/LBP/IGHV3-11/IGHV3-38/IGHV5-51/IGHV1-69/IGHV3-73/IGHV4-59	8
BP	GO:0006958	complement activation, classical pathway	7/126	108/18800	8.17512e-06	0.00248197	0.00234067	C4BPA/IGHV3-11/IGHV3-38/IGHV5-51/IGHV1-69/IGHV3-73/IGHV4-59	7
CC	GO:0019814	immunoglobulin complex	15/127	167/19594	2.46161e-13	4.92322e-11	4.09405e-11	IGLV5-45/IGLV1-40/IGLV3-27/IGLV3-25/IGLV3-21/IGLV3-19/IGHV3-11/IGHV3-38/IGHV5-51/IGHV1-69/IGHV3-73/IGHV4-59/IGKV1-6/IGKV3-20/IGKV1D-12	15
CC	GO:0035580	specific granule lumen	7/127	62/19594	1.48833e-07	1.48833e-05	1.23767e-05	OLFM4/SLPI/TCN1/LCN2/ORM2/ORM1/HP	7
CC	GO:0042571	immunoglobulin complex, circulating	7/127	77/19594	6.71542e-07	4.47695e-05	3.72294e-05	IGHV3-11/IGHV3-38/IGHV5-51/IGHV1-69/IGHV3-73/IGHV4-59/IGKV3-20	7
CC	GO:0072562	blood microparticle	8/127	147/19594	5.23471e-06	0.000261735	0.000217654	C4BPA/IGLV3-25/IGLV3-21/ORM2/ORM1/IGKV3-20/HP/IGKV1D-12	8
CC	GO:0034774	secretory granule lumen	10/127	322/19594	4.78524e-05	0.0015556	0.0012936	SERPINB3/OLFM4/POMC/SLPI/TCN1/LCN2/PCSK1/ORM2/ORM1/HP	10

## Sheet: Sheet2
Group	ONTOLOGY	ID	Description	GeneRatio	BgRatio	pvalue	p.adjust	qvalue	geneID	Count
gene_name	BP	GO:0042742	defense response to bacterium	17/126	364/18800	3.53275e-10	5.36271e-07	5.05741e-07	SLPI/LBP/LCN2/DEFB1/WFDC12/WFDC5/DMBT1/PLA2G2A/BPIFA1/IGHV3-11/IGHV3-38/IGHV5-51/IGHV1-69/IGHV3-73/IGHV4-59/IGKV3-20/HP	17
gene_name	BP	GO:0006959	humoral immune response	14/126	317/18800	2.84899e-08	2.16238e-05	2.03928e-05	C4BPA/SLPI/DEFB1/WFDC12/WFDC5/DMBT1/BPIFA1/IGHV3-11/IGHV3-38/IGHV5-51/IGHV1-69/IGHV3-73/IGHV4-59/IGKV3-20	14
gene_name	BP	GO:0019731	antibacterial humoral response	7/126	60/18800	1.47703e-07	7.4738e-05	7.04831e-05	SLPI/DEFB1/WFDC12/WFDC5/DMBT1/BPIFA1/IGKV3-20	7
gene_name	BP	GO:0006910	phagocytosis, recognition	8/126	102/18800	4.21365e-07	0.000159908	0.000150804	C4BPA/LBP/IGHV3-11/IGHV3-38/IGHV5-51/IGHV1-69/IGHV3-73/IGHV4-59	8
gene_name	BP	GO:0006958	complement activation, classical pathway	7/126	108/18800	8.17512e-06	0.00248197	0.00234067	C4BPA/IGHV3-11/IGHV3-38/IGHV5-51/IGHV1-69/IGHV3-73/IGHV4-59	7
gene_name	BP	GO:0002377	immunoglobulin production	9/126	218/18800	1.63706e-05	0.00306576	0.00289123	IGLV5-45/IGLV1-40/IGLV3-27/IGLV3-25/IGLV3-21/IGLV3-19/IGKV1-6/IGKV3-20/IGKV1D-12	9
gene_name	BP	GO:0006953	acute-phase response	5/126	48/18800	1.69734e-05	0.00306576	0.00289123	CNR1/LBP/ORM2/ORM1/HP	5
gene_name	BP	GO:0002455	humoral immune response mediated by circulating immunoglobulin	7/126	121/18800	1.72285e-05	0.00306576	0.00289123	C4BPA/IGHV3-11/IGHV3-38/IGHV5-51/IGHV1-69/IGHV3-73/IGHV4-59	7
gene_name	BP	GO:0019730	antimicrobial humoral response	7/126	122/18800	1.81765e-05	0.00306576	0.00289123	SLPI/DEFB1/WFDC12/WFDC5/DMBT1/BPIFA1/IGKV3-20	7
gene_name	BP	GO:0008037	cell recognition	9/126	228/18800	2.33492e-05	0.00342431	0.00322936	CNR1/C4BPA/LBP/IGHV3-11/IGHV3-38/IGHV5-51/IGHV1-69/IGHV3-73/IGHV4-59	9
gene_name	BP	GO:0006911	phagocytosis, engulfment	7/126	128/18800	2.48139e-05	0.00342431	0.00322936	IGHV3-11/IGHV3-38/IGHV5-51/IGHV1-69/IGHV3-73/IGHV4-59/XKR7	7
gene_name	BP	GO:0006956	complement activation	7/126	131/18800	2.88148e-05	0.00364507	0.00343755	C4BPA/IGHV3-11/IGHV3-38/IGHV5-51/IGHV1-69/IGHV3-73/IGHV4-59	7
gene_name	BP	GO:0099024	plasma membrane invagination	7/126	137/18800	3.84169e-05	0.00448591	0.00423052	IGHV3-11/IGHV3-38/IGHV5-51/IGHV1-69/IGHV3-73/IGHV4-59/XKR7	7
gene_name	BP	GO:0010951	negative regulation of endopeptidase activity	9/126	251/18800	4.94804e-05	0.00534261	0.00503845	SERPINB3/MT3/SPINT3/SLPI/SERPINB7/WFDC12/WFDC5/SERPINB4/CARD18	9
gene_name	BP	GO:0010324	membrane invagination	7/126	144/18800	5.27926e-05	0.00534261	0.00503845	IGHV3-11/IGHV3-38/IGHV5-51/IGHV1-69/IGHV3-73/IGHV4-59/XKR7	7
gene_name	BP	GO:0010466	negative regulation of peptidase activity	9/126	262/18800	6.88683e-05	0.00653388	0.0061619	SERPINB3/MT3/SPINT3/SLPI/SERPINB7/WFDC12/WFDC5/SERPINB4/CARD18	9
gene_name	BP	GO:0050871	positive regulation of B cell activation	7/126	152/18800	7.43369e-05	0.00663784	0.00625995	CHRNB2/IGHV3-11/IGHV3-38/IGHV5-51/IGHV1-69/IGHV3-73/IGHV4-59	7
gene_name	BP	GO:0008210	estrogen metabolic process	4/126	37/18800	0.000107042	0.00812446	0.00766193	HSD17B2/SULT1E1/UGT2B4/UGT2B7	4
gene_name	BP	GO:0014046	dopamine secretion	4/126	37/18800	0.000107042	0.00812446	0.00766193	CHRNA4/CNR1/SYT4/CHRNB2	4
gene_name	BP	GO:0014059	regulation of dopamine secretion	4/126	37/18800	0.000107042	0.00812446	0.00766193	CHRNA4/CNR1/SYT4/CHRNB2	4
gene_name	BP	GO:0006909	phagocytosis	9/126	310/18800	0.000244578	0.0162214	0.0152979	C4BPA/LBP/IGHV3-11/IGHV3-38/IGHV5-51/IGHV1-69/IGHV3-73/IGHV4-59/XKR7	9
gene_name	BP	GO:0050853	B cell receptor signaling pathway	6/126	131/18800	0.000253782	0.0162214	0.0152979	IGHV3-11/IGHV3-38/IGHV5-51/IGHV1-69/IGHV3-73/IGHV4-59	6
gene_name	BP	GO:0060078	regulation of postsynaptic membrane potential	6/126	131/18800	0.000253782	0.0162214	0.0152979	SEZ6/CHRNA4/GABRA4/GRIA1/CHRNB2/CHRNA9	6
gene_name	BP	GO:0002440	production of molecular mediator of immune response	9/126	312/18800	0.000256466	0.0162214	0.0152979	IGLV5-45/IGLV1-40/IGLV3-27/IGLV3-25/IGLV3-21/IGLV3-19/IGKV1-6/IGKV3-20/IGKV1D-12	9
gene_name	BP	GO:0010310	regulation of hydrogen peroxide metabolic process	3/126	20/18800	0.000308293	0.0179996	0.0169749	MT3/MTCO2P12/HP	3
gene_name	BP	GO:0052695	cellular glucuronidation	3/126	20/18800	0.000308293	0.0179996	0.0169749	UGT2B4/UGT2B7/UGT1A10	3
gene_name	BP	GO:1900118	negative regulation of execution phase of apoptosis	3/126	21/18800	0.000357919	0.020123	0.0189774	MTRNR2L1/MTRNR2L12/MTRNR2L6	3
gene_name	BP	GO:0015872	dopamine transport	4/126	51/18800	0.000376747	0.0201948	0.019045	CHRNA4/CNR1/SYT4/CHRNB2	4
gene_name	BP	GO:0050864	regulation of B cell activation	7/126	200/18800	0.000403132	0.0201948	0.019045	CHRNB2/IGHV3-11/IGHV3-38/IGHV5-51/IGHV1-69/IGHV3-73/IGHV4-59	7
gene_name	BP	GO:0006063	uronic acid metabolic process	3/126	22/18800	0.000412409	0.0201948	0.019045	UGT2B4/UGT2B7/UGT1A10	3
gene_name	BP	GO:0019585	glucuronate metabolic process	3/126	22/18800	0.000412409	0.0201948	0.019045	UGT2B4/UGT2B7/UGT1A10	3
gene_name	BP	GO:0050433	regulation of catecholamine secretion	4/126	56/18800	0.000539619	0.0249518	0.0235313	CHRNA4/CNR1/SYT4/CHRNB2	4
gene_name	BP	GO:0050432	catecholamine secretion	4/126	57/18800	0.00057736	0.0249518	0.0235313	CHRNA4/CNR1/SYT4/CHRNB2	4
gene_name	BP	GO:0042391	regulation of membrane potential	10/126	425/18800	0.000586894	0.0249518	0.0235313	SEZ6/CHRNA4/GABRA4/CNR1/KCNC1/GRIA1/CACNA1D/CHRNB2/HTR3A/CHRNA9	10
gene_name	BP	GO:0045861	negative regulation of proteolysis	9/126	350/18800	0.000591046	0.0249518	0.0235313	SERPINB3/MT3/SPINT3/SLPI/SERPINB7/WFDC12/WFDC5/SERPINB4/CARD18	9
gene_name	BP	GO:0000041	transition metal ion transport	5/126	101/18800	0.000591743	0.0249518	0.0235313	MT3/FTHL17/TCN1/LCN2/TTYH1	5
gene_name	BP	GO:0016064	immunoglobulin mediated immune response	7/126	216/18800	0.000637767	0.0261657	0.024676	C4BPA/IGHV3-11/IGHV3-38/IGHV5-51/IGHV1-69/IGHV3-73/IGHV4-59	7
gene_name	BP	GO:0019724	B cell mediated immunity	7/126	219/18800	0.000691873	0.0276385	0.026065	C4BPA/IGHV3-11/IGHV3-38/IGHV5-51/IGHV1-69/IGHV3-73/IGHV4-59	7
gene_name	BP	GO:0051346	negative regulation of hydrolase activity	9/126	371/18800	0.000893428	0.034775	0.0327952	SERPINB3/MT3/SPINT3/SLPI/SERPINB7/WFDC12/WFDC5/SERPINB4/CARD18	9
gene_name	BP	GO:1900117	regulation of execution phase of apoptosis	3/126	29/18800	0.000945618	0.0351592	0.0331575	MTRNR2L1/MTRNR2L12/MTRNR2L6	3
gene_name	BP	GO:2000272	negative regulation of signaling receptor activity	4/126	65/18800	0.000949622	0.0351592	0.0331575	SPINT3/MTRNR2L1/MTRNR2L12/MTRNR2L6	4
gene_name	BP	GO:0002526	acute inflammatory response	5/126	113/18800	0.000983834	0.0355586	0.0335342	CNR1/LBP/ORM2/ORM1/HP	5
gene_name	BP	GO:0007613	memory	5/126	122/18800	0.00138515	0.0480221	0.0452881	CNR1/SYT4/GRIA1/S100B/CHRNB2	5
gene_name	BP	GO:0051937	catecholamine transport	4/126	72/18800	0.00139194	0.0480221	0.0452881	CHRNA4/CNR1/SYT4/CHRNB2	4
gene_name	BP	GO:0021536	diencephalon development	4/126	75/18800	0.00161933	0.0542823	0.0511919	GHRH/KCNC1/CHRNB2/PCSK1	4
gene_name	BP	GO:0051354	negative regulation of oxidoreductase activity	3/126	35/18800	0.00164492	0.0542823	0.0511919	MT3/CNR1/HP	3
gene_name	BP	GO:0098917	retrograde trans-synaptic signaling	2/126	10/18800	0.00193604	0.0612958	0.0578062	CNR1/SYT4	2
gene_name	BP	GO:0042113	B cell activation	8/126	336/18800	0.00193821	0.0612958	0.0578062	CHRNA4/CHRNB2/IGHV3-11/IGHV3-38/IGHV5-51/IGHV1-69/IGHV3-73/IGHV4-59	8
gene_name	BP	GO:0034754	cellular hormone metabolic process	5/126	137/18800	0.00230556	0.0687746	0.0648592	HSD17B2/CYP2C18/SULT1E1/UGT2B4/UGT2B7	5
gene_name	BP	GO:0052548	regulation of endopeptidase activity	9/126	426/18800	0.0023111	0.0687746	0.0648592	SERPINB3/MT3/SPINT3/SLPI/SERPINB7/WFDC12/WFDC5/SERPINB4/CARD18	9
gene_name	BP	GO:0015844	monoamine transport	4/126	83/18800	0.00234971	0.0687746	0.0648592	CHRNA4/CNR1/SYT4/CHRNB2	4
gene_name	BP	GO:0099171	presynaptic modulation of chemical synaptic transmission	2/126	11/18800	0.00235591	0.0687746	0.0648592	CNR1/SYT4	2
gene_name	BP	GO:0051899	membrane depolarization	4/126	84/18800	0.00245457	0.0690007	0.0650725	CHRNA4/CACNA1D/CHRNB2/CHRNA9	4
gene_name	BP	GO:0097194	execution phase of apoptosis	4/126	84/18800	0.00245457	0.0690007	0.0650725	MTRNR2L1/XKR7/MTRNR2L12/MTRNR2L6	4
gene_name	BP	GO:0032490	detection of molecule of bacterial origin	2/126	12/18800	0.00281472	0.0762991	0.0719553	LBP/DMBT1	2
gene_name	BP	GO:0099550	trans-synaptic signaling, modulating synaptic transmission	2/126	12/18800	0.00281472	0.0762991	0.0719553	CNR1/SYT4	2
gene_name	BP	GO:0002449	lymphocyte mediated immunity	8/126	365/18800	0.00322371	0.0858524	0.0809647	C4BPA/SERPINB4/IGHV3-11/IGHV3-38/IGHV5-51/IGHV1-69/IGHV3-73/IGHV4-59	8
gene_name	BP	GO:0033604	negative regulation of catecholamine secretion	2/126	13/18800	0.00331194	0.0866814	0.0817465	CNR1/SYT4	2
gene_name	BP	GO:0051952	regulation of amine transport	4/126	92/18800	0.00341173	0.0877796	0.0827823	CHRNA4/CNR1/SYT4/CHRNB2	4
gene_name	BP	GO:0052547	regulation of peptidase activity	9/126	456/18800	0.00362905	0.091815	0.0865879	SERPINB3/MT3/SPINT3/SLPI/SERPINB7/WFDC12/WFDC5/SERPINB4/CARD18	9
gene_name	BP	GO:0060079	excitatory postsynaptic potential	4/126	95/18800	0.00382793	0.095259	0.0898359	SEZ6/CHRNA4/CHRNB2/CHRNA9	4
gene_name	CC	GO:0019814	immunoglobulin complex	15/127	167/19594	2.46161e-13	4.92322e-11	4.09405e-11	IGLV5-45/IGLV1-40/IGLV3-27/IGLV3-25/IGLV3-21/IGLV3-19/IGHV3-11/IGHV3-38/IGHV5-51/IGHV1-69/IGHV3-73/IGHV4-59/IGKV1-6/IGKV3-20/IGKV1D-12	15
gene_name	CC	GO:0035580	specific granule lumen	7/127	62/19594	1.48833e-07	1.48833e-05	1.23767e-05	OLFM4/SLPI/TCN1/LCN2/ORM2/ORM1/HP	7
gene_name	CC	GO:0042571	immunoglobulin complex, circulating	7/127	77/19594	6.71542e-07	4.47695e-05	3.72294e-05	IGHV3-11/IGHV3-38/IGHV5-51/IGHV1-69/IGHV3-73/IGHV4-59/IGKV3-20	7
gene_name	CC	GO:0072562	blood microparticle	8/127	147/19594	5.23471e-06	0.000261735	0.000217654	C4BPA/IGLV3-25/IGLV3-21/ORM2/ORM1/IGKV3-20/HP/IGKV1D-12	8
gene_name	CC	GO:0034774	secretory granule lumen	10/127	322/19594	4.78524e-05	0.0015556	0.0012936	SERPINB3/OLFM4/POMC/SLPI/TCN1/LCN2/PCSK1/ORM2/ORM1/HP	10
gene_name	CC	GO:0060205	cytoplasmic vesicle lumen	10/127	325/19594	5.17211e-05	0.0015556	0.0012936	SERPINB3/OLFM4/POMC/SLPI/TCN1/LCN2/PCSK1/ORM2/ORM1/HP	10
gene_name	CC	GO:0031983	vesicle lumen	10/127	327/19594	5.4446e-05	0.0015556	0.0012936	SERPINB3/OLFM4/POMC/SLPI/TCN1/LCN2/PCSK1/ORM2/ORM1/HP	10
gene_name	CC	GO:0042581	specific granule	7/127	160/19594	8.35317e-05	0.00208829	0.00173658	OLFM4/SLPI/TCN1/LCN2/ORM2/ORM1/HP	7
gene_name	CC	GO:0005892	acetylcholine-gated channel complex	3/127	15/19594	0.000114296	0.00253992	0.00211214	CHRNA4/CHRNB2/CHRNA9	3
gene_name	CC	GO:0034702	ion channel complex	9/127	294/19594	0.000128829	0.00257657	0.00214262	CHRNA4/GABRA4/KCNC1/GRIA1/CACNA1D/CHRNB2/HTR3A/TTYH1/CHRNA9	9
gene_name	CC	GO:0099699	integral component of synaptic membrane	6/127	149/19594	0.000424508	0.00740913	0.00616128	GABRA4/CNR1/KCNC1/GRIA1/CHRNB2/CHRNA9	6
gene_name	CC	GO:1904724	tertiary granule lumen	4/127	55/19594	0.000444548	0.00740913	0.00616128	OLFM4/TCN1/ORM1/HP	4
gene_name	CC	GO:0099240	intrinsic component of synaptic membrane	6/127	160/19594	0.000618719	0.00951876	0.0079156	GABRA4/CNR1/KCNC1/GRIA1/CHRNB2/CHRNA9	6
gene_name	CC	GO:1902495	transmembrane transporter complex	9/127	377/19594	0.000792653	0.0113236	0.00941647	CHRNA4/GABRA4/KCNC1/GRIA1/CACNA1D/CHRNB2/HTR3A/TTYH1/CHRNA9	9
gene_name	CC	GO:0099055	integral component of postsynaptic membrane	5/127	118/19594	0.00103089	0.0137452	0.0114302	GABRA4/KCNC1/GRIA1/CHRNB2/CHRNA9	5
gene_name	CC	GO:1990351	transporter complex	9/127	399/19594	0.00117908	0.0137871	0.0114651	CHRNA4/GABRA4/KCNC1/GRIA1/CACNA1D/CHRNB2/HTR3A/TTYH1/CHRNA9	9
gene_name	CC	GO:0043025	neuronal cell body	10/127	482/19594	0.00118888	0.0137871	0.0114651	SEZ6/CHRNA4/GHRH/KCNC1/SYT4/UCHL1/GRIA1/SST/S100B/PCSK1	10
gene_name	CC	GO:0098936	intrinsic component of postsynaptic membrane	5/127	123/19594	0.00124084	0.0137871	0.0114651	GABRA4/KCNC1/GRIA1/CHRNB2/CHRNA9	5
gene_name	CC	GO:0098793	presynapse	10/127	492/19594	0.00138555	0.0145848	0.0121284	MT3/CNR1/GHRH/KCNC1/SYT4/NTS/GRIA1/CHRNB2/SVOP/PCSK1	10
gene_name	CC	GO:0044306	neuron projection terminus	5/127	129/19594	0.00153269	0.0150557	0.01252	GHRH/KCNC1/NTS/UCHL1/PCSK1	5
gene_name	CC	GO:0099060	integral component of postsynaptic specialization membrane	4/127	77/19594	0.00158085	0.0150557	0.01252	GABRA4/GRIA1/CHRNB2/CHRNA9	4
gene_name	CC	GO:0098948	intrinsic component of postsynaptic specialization membrane	4/127	80/19594	0.00182021	0.0165473	0.0137604	GABRA4/GRIA1/CHRNB2/CHRNA9	4
gene_name	CC	GO:0045211	postsynaptic membrane	7/127	271/19594	0.00195575	0.0170066	0.0141423	CHRNA4/GABRA4/KCNC1/GRIA1/CHRNB2/HTR3A/CHRNA9	7
gene_name	CC	GO:0032590	dendrite membrane	3/127	41/19594	0.00236821	0.0197351	0.0164113	GABRA4/KCNC1/GRIA1	3
gene_name	CC	GO:0009897	external side of plasma membrane	9/127	455/19594	0.00287585	0.0230068	0.019132	CHRNA4/GFRA3/CHRNB2/IGHV3-11/IGHV3-38/IGHV5-51/IGHV1-69/IGHV3-73/IGHV4-59	9
gene_name	CC	GO:0097060	synaptic membrane	8/127	373/19594	0.00300768	0.023136	0.0192394	CHRNA4/GABRA4/CNR1/KCNC1/GRIA1/CHRNB2/HTR3A/CHRNA9	8
gene_name	CC	GO:0043679	axon terminus	4/127	113/19594	0.00629308	0.0452072	0.0375934	GHRH/KCNC1/NTS/PCSK1	4
gene_name	CC	GO:0032589	neuron projection membrane	3/127	58/19594	0.00632901	0.0452072	0.0375934	GABRA4/KCNC1/GRIA1	3
gene_name	CC	GO:0097449	astrocyte projection	2/127	19/19594	0.00663135	0.0457335	0.038031	MT3/SYT4	2
gene_name	CC	GO:0099634	postsynaptic specialization membrane	4/127	116/19594	0.00689544	0.0459696	0.0382274	GABRA4/GRIA1/CHRNB2/CHRNA9	4
gene_name	CC	GO:0099056	integral component of presynaptic membrane	3/127	67/19594	0.00942098	0.0607805	0.0505438	CNR1/KCNC1/CHRNB2	3
gene_name	CC	GO:0098889	intrinsic component of presynaptic membrane	3/127	74/19594	0.0123386	0.0771165	0.0641285	CNR1/KCNC1/CHRNB2	3
gene_name	CC	GO:0030133	transport vesicle	7/127	402/19594	0.0158972	0.0963465	0.0801198	MT3/SYT4/NTS/GRIA1/SVOP/NPTX1/PCSK1	7
gene_name	MF	GO:0003823	antigen binding	14/115	174/18410	4.16375e-12	1.0909e-09	9.55472e-10	NCR3LG1/IGLV1-40/IGLV3-27/IGLV3-25/IGLV3-21/IGLV3-19/IGHV3-11/IGHV3-38/IGHV5-51/IGHV1-69/IGHV3-73/IGHV4-59/IGKV3-20/IGKV1D-12	14
gene_name	MF	GO:0004866	endopeptidase inhibitor activity	9/115	180/18410	1.93119e-06	0.000116719	0.000102229	SERPINB3/MT3/SPINT3/SLPI/SERPINB7/WFDC12/WFDC5/SERPINB4/CARD18	9
gene_name	MF	GO:0022824	transmitter-gated ion channel activity	6/115	60/18410	1.98155e-06	0.000116719	0.000102229	CHRNA4/GABRA4/GRIA1/CHRNB2/HTR3A/CHRNA9	6
gene_name	MF	GO:0022835	transmitter-gated channel activity	6/115	60/18410	1.98155e-06	0.000116719	0.000102229	CHRNA4/GABRA4/GRIA1/CHRNB2/HTR3A/CHRNA9	6
gene_name	MF	GO:0030414	peptidase inhibitor activity	9/115	187/18410	2.64558e-06	0.000116719	0.000102229	SERPINB3/MT3/SPINT3/SLPI/SERPINB7/WFDC12/WFDC5/SERPINB4/CARD18	9
gene_name	MF	GO:0004867	serine-type endopeptidase inhibitor activity	7/115	98/18410	2.67295e-06	0.000116719	0.000102229	SERPINB3/SPINT3/SLPI/SERPINB7/WFDC12/WFDC5/SERPINB4	7
gene_name	MF	GO:0061135	endopeptidase regulator activity	9/115	194/18410	3.57679e-06	0.000133874	0.000117254	SERPINB3/MT3/SPINT3/SLPI/SERPINB7/WFDC12/WFDC5/SERPINB4/CARD18	9
gene_name	MF	GO:0005230	extracellular ligand-gated ion channel activity	6/115	73/18410	6.30801e-06	0.000206587	0.00018094	CHRNA4/GABRA4/GRIA1/CHRNB2/HTR3A/CHRNA9	6
gene_name	MF	GO:1904315	transmitter-gated ion channel activity involved in regulation of postsynaptic membrane potential	5/115	46/18410	9.73687e-06	0.000281577	0.000246621	CHRNA4/GABRA4/GRIA1/CHRNB2/CHRNA9	5
gene_name	MF	GO:0034987	immunoglobulin receptor binding	6/115	80/18410	1.07472e-05	0.000281577	0.000246621	IGHV3-11/IGHV3-38/IGHV5-51/IGHV1-69/IGHV3-73/IGHV4-59	6
gene_name	MF	GO:0099529	neurotransmitter receptor activity involved in regulation of postsynaptic membrane potential	5/115	49/18410	1.33446e-05	0.000308879	0.000270533	CHRNA4/GABRA4/GRIA1/CHRNB2/CHRNA9	5
gene_name	MF	GO:0061134	peptidase regulator activity	9/115	230/18410	1.41471e-05	0.000308879	0.000270533	SERPINB3/MT3/SPINT3/SLPI/SERPINB7/WFDC12/WFDC5/SERPINB4/CARD18	9
gene_name	MF	GO:0048019	receptor antagonist activity	4/115	32/18410	4.53902e-05	0.000914788	0.00080122	SPINT3/MTRNR2L1/MTRNR2L12/MTRNR2L6	4
gene_name	MF	GO:0098960	postsynaptic neurotransmitter receptor activity	5/115	64/18410	4.95263e-05	0.000926849	0.000811784	CHRNA4/GABRA4/GRIA1/CHRNB2/CHRNA9	5
gene_name	MF	GO:0022836	gated channel activity	10/115	340/18410	5.42056e-05	0.000946791	0.000829251	CHRNA4/GABRA4/CNR1/KCNC1/GRIA1/CACNA1D/CHRNB2/HTR3A/TTYH1/CHRNA9	10
gene_name	MF	GO:0030594	neurotransmitter receptor activity	6/115	111/18410	6.92227e-05	0.00112405	0.000984504	CHRNA4/GABRA4/GRIA1/CHRNB2/HTR3A/CHRNA9	6
gene_name	MF	GO:0071855	neuropeptide receptor binding	4/115	36/18410	7.29346e-05	0.00112405	0.000984504	CCKBR/POMC/GHRH/NTS	4
gene_name	MF	GO:0022848	acetylcholine-gated cation-selective channel activity	3/115	16/18410	0.000125313	0.001824	0.00159756	CHRNA4/CHRNB2/CHRNA9	3
gene_name	MF	GO:0030547	signaling receptor inhibitor activity	4/115	43/18410	0.000147745	0.00203732	0.0017844	SPINT3/MTRNR2L1/MTRNR2L12/MTRNR2L6	4
gene_name	MF	GO:0015276	ligand-gated ion channel activity	6/115	145/18410	0.000299332	0.00373453	0.0032709	CHRNA4/GABRA4/GRIA1/CHRNB2/HTR3A/CHRNA9	6
gene_name	MF	GO:0022834	ligand-gated channel activity	6/115	145/18410	0.000299332	0.00373453	0.0032709	CHRNA4/GABRA4/GRIA1/CHRNB2/HTR3A/CHRNA9	6
gene_name	MF	GO:0005216	ion channel activity	10/115	442/18410	0.000453687	0.005403	0.00473224	CHRNA4/GABRA4/CNR1/KCNC1/GRIA1/CACNA1D/CHRNB2/HTR3A/TTYH1/CHRNA9	10
gene_name	MF	GO:0004857	enzyme inhibitor activity	9/115	390/18410	0.000764287	0.0081172	0.00710948	SERPINB3/MT3/SPINT3/SLPI/SERPINB7/WFDC12/WFDC5/SERPINB4/CARD18	9
gene_name	MF	GO:0005231	excitatory extracellular ligand-gated ion channel activity	3/115	29/18410	0.000770697	0.0081172	0.00710948	CHRNA4/CHRNB2/CHRNA9	3
gene_name	MF	GO:0099094	ligand-gated cation channel activity	5/115	115/18410	0.000774542	0.0081172	0.00710948	CHRNA4/GRIA1/CHRNB2/HTR3A/CHRNA9	5
gene_name	MF	GO:0015267	channel activity	10/115	489/18410	0.000986202	0.00971862	0.00851209	CHRNA4/GABRA4/CNR1/KCNC1/GRIA1/CACNA1D/CHRNB2/HTR3A/TTYH1/CHRNA9	10
gene_name	MF	GO:0022803	passive transmembrane transporter activity	10/115	490/18410	0.00100154	0.00971862	0.00851209	CHRNA4/GABRA4/CNR1/KCNC1/GRIA1/CACNA1D/CHRNB2/HTR3A/TTYH1/CHRNA9	10
gene_name	MF	GO:0015020	glucuronosyltransferase activity	3/115	34/18410	0.00123381	0.011545	0.0101117	UGT2B4/UGT2B7/UGT1A10	3
gene_name	MF	GO:0005261	cation channel activity	8/115	345/18410	0.00145851	0.0131768	0.011541	CHRNA4/CNR1/KCNC1/GRIA1/CACNA1D/CHRNB2/HTR3A/CHRNA9	8
gene_name	MF	GO:0042166	acetylcholine binding	2/115	11/18410	0.00205061	0.0179087	0.0156854	CHRNA4/CHRNB2	2
gene_name	MF	GO:0005504	fatty acid binding	3/115	49/18410	0.00354936	0.0299978	0.0262737	OXER1/FABP7/FABP6	3
gene_name	MF	GO:0042165	neurotransmitter binding	2/115	17/18410	0.00494803	0.040512	0.0354826	CHRNA4/CHRNB2	2
gene_name	MF	GO:0004869	cysteine-type endopeptidase inhibitor activity	3/115	56/18410	0.00517416	0.0410797	0.0359798	SERPINB3/MT3/CARD18	3
gene_name	MF	GO:0005179	hormone activity	4/115	122/18410	0.00721228	0.055577	0.0486773	POMC/GHRH/NTS/SST	4
gene_name	MF	GO:0015464	acetylcholine receptor activity	2/115	22/18410	0.00823518	0.0616462	0.053993	CHRNA4/CHRNB2	2
gene_name	MF	GO:0001664	G protein-coupled receptor binding	6/115	288/18410	0.00945898	0.0688404	0.0602941	CCKBR/POMC/GHRH/NTS/UCHL1/DEFB1	6
gene_name	MF	GO:0008194	UDP-glycosyltransferase activity	4/115	144/18410	0.0127125	0.0900181	0.0788427	GCNT3/UGT2B4/UGT2B7/UGT1A10	4
gene_name	MF	GO:0033293	monocarboxylic acid binding	3/115	81/18410	0.0142339	0.0981391	0.0859555	OXER1/FABP7/FABP6	3
gene_name	KEGG	hsa04080	Neuroactive ligand-receptor interaction	11/47	362/8164	4.62183e-06	0.000563864	0.000501104	CHRNA4/GABRA4/CCKBR/POMC/CNR1/GHRH/NTS/GRIA1/SST/CHRNB2/CHRNA9	11
gene_name	KEGG	hsa00140	Steroid hormone biosynthesis	5/47	61/8164	2.37667e-05	0.000968875	0.000861036	HSD17B2/SULT1E1/UGT2B4/UGT2B7/UGT1A10	5
gene_name	KEGG	hsa05207	Chemical carcinogenesis - receptor activation	8/47	212/8164	2.38248e-05	0.000968875	0.000861036	FGF4/CHRNA4/UGT2B4/CACNA1D/CHRNB2/UGT2B7/CHRNA9/UGT1A10	8
gene_name	KEGG	hsa05033	Nicotine addiction	4/47	40/8164	7.57122e-05	0.00230922	0.0020522	CHRNA4/GABRA4/GRIA1/CHRNB2	4
gene_name	KEGG	hsa00830	Retinol metabolism	4/47	68/8164	0.000599694	0.0113476	0.0100846	CYP2C18/UGT2B4/UGT2B7/UGT1A10	4
gene_name	KEGG	hsa05204	Chemical carcinogenesis - DNA adducts	4/47	69/8164	0.000633928	0.0113476	0.0100846	CYP2C18/UGT2B4/UGT2B7/UGT1A10	4
gene_name	KEGG	hsa00053	Ascorbate and aldarate metabolism	3/47	30/8164	0.000651092	0.0113476	0.0100846	UGT2B4/UGT2B7/UGT1A10	3
gene_name	KEGG	hsa00982	Drug metabolism - cytochrome P450	4/47	72/8164	0.00074495	0.0113605	0.010096	ALDH3A1/UGT2B4/UGT2B7/UGT1A10	4
gene_name	KEGG	hsa00980	Metabolism of xenobiotics by cytochrome P450	4/47	78/8164	0.00100718	0.0125497	0.0111529	ALDH3A1/UGT2B4/UGT2B7/UGT1A10	4
gene_name	KEGG	hsa00040	Pentose and glucuronate interconversions	3/47	35/8164	0.00102866	0.0125497	0.0111529	UGT2B4/UGT2B7/UGT1A10	3
gene_name	KEGG	hsa00860	Porphyrin metabolism	3/47	43/8164	0.00187813	0.0208302	0.0185117	UGT2B4/UGT2B7/UGT1A10	3
