# Supplementary material for: ARIH2 serves as a potential prognostic biomarker for hepatocellular carcinoma associated with immune infiltration and ferroptosis
Source: Front Immunol. 2025 Apr 7;16:1548691. doi: 10.3389/fimmu.2025.1548691 (PMC12009847; doi:10.3389/fimmu.2025.1548691)
Supplement: Supplementary file 2 [file DataSheet2.zip]

Archive with 7 entries (6 files):
- WB/
- WB/ARIH2 ,.tif
- WB/ARIH2-1,.tif
- WB/ARIH2-1.tif
- WB/ARIH2-2,.tif
- WB/ARIH2-2.tif
- WB/ARIH2.tif
