# Supplementary material for: ARIH2 serves as a potential prognostic biomarker for hepatocellular carcinoma associated with immune infiltration and ferroptosis
Source: Front Immunol. 2025 Apr 7;16:1548691. doi: 10.3389/fimmu.2025.1548691 (PMC12009847; doi:10.3389/fimmu.2025.1548691)
Supplement: Supplementary file 3 [file DataSheet3.zip]

Archive with 13 entries (12 files):
- HCCLM3 wound healing assay/
- HCCLM3 wound healing assay/LM3nc1 0h.tif
- HCCLM3 wound healing assay/LM3nc1 48h.tif
- HCCLM3 wound healing assay/LM3nc2 0h.tif
- HCCLM3 wound healing assay/LM3nc2 48h.tif
- HCCLM3 wound healing assay/LM3nc3 0h.tif
- HCCLM3 wound healing assay/LM3nc3 48h.tif
- HCCLM3 wound healing assay/LM3si1 0h.tif
- HCCLM3 wound healing assay/LM3si1 48h.tif
- HCCLM3 wound healing assay/LM3si1-1 0h.tif
- HCCLM3 wound healing assay/LM3si1-1 48h.tif
- HCCLM3 wound healing assay/LM3si1-2 0h.tif
- HCCLM3 wound healing assay/LM3si1-2 48h.tif
