# Supplementary material for: ARIH2 serves as a potential prognostic biomarker for hepatocellular carcinoma associated with immune infiltration and ferroptosis
Source: Front Immunol. 2025 Apr 7;16:1548691. doi: 10.3389/fimmu.2025.1548691 (PMC12009847; doi:10.3389/fimmu.2025.1548691)
Supplement: Supplementary file 5 [file DataSheet5.zip]

Archive with 10 entries (9 files):
- CCK8/
- CCK8/H7 and lm3 24h - 1.txt
- CCK8/H7 and lm3 24h -2.txt
- CCK8/H7 and lm3 24h.txt
- CCK8/H7 and lm3 48h - 1.txt
- CCK8/H7 and lm3 48h - 2.txt
- CCK8/H7 and lm3 48h.txt
- CCK8/H7 and lm3 72h - 1.txt
- CCK8/H7 and lm3 72h - 2.txt
- CCK8/H7 and lm3 72h.txt
