# Supplementary material for: ARIH2 serves as a potential prognostic biomarker for hepatocellular carcinoma associated with immune infiltration and ferroptosis
Source: Front Immunol. 2025 Apr 7;16:1548691. doi: 10.3389/fimmu.2025.1548691 (PMC12009847; doi:10.3389/fimmu.2025.1548691)
Supplement: Supplementary file 5 [file DataSheet5.zip › CCK8/H7 and lm3 24h -2.txt]

¹â¶È²âÊÔ
²âÊÔ²¨³¤£º450 nm
Ê±¼ä:20250222-22:31:56
²âÊÔÄ£Ê½£º¾«È·
	1	2	3	4	5	6	7	8	9	10	11	12
A	0.0382	0.0379	0.0388	0.0381	0.0387	0.0392	0.0393	0.0391	0.0393	0.039	0.0405	0.0325
con	0.037	0.203	0.2037	0.211	0.1461	0.1449	0.1437	0.1404	0.1424	0.1423	0.0407	0.0322
Huh7 NC	0.0389	1.5433	1.6329	1.2356	0.1363	0.135	0.1333	0.1532	0.1395	0.14	0.0436	0.0339
Huh7 si1	0.0391	1.1466	0.8328	0.8636	0.1318	0.1336	0.1338	0.14	0.138	0.1416	0.0421	0.0319
HCCLM3 NC	0.0381	1.1446	1.4156	1.5324	0.1315	0.1399	0.1313	0.1403	0.1391	0.1371	0.0424	0.0334
HCCLM3 si1	0.0418	0.6445	0.6673	0.5844	0.1335	0.136	0.1364	0.1403	0.1344	0.1407	0.0443	0.0331
G	0.0395	0.0389	0.0393	0.0393	0.0406	0.04	0.0411	0.0398	0.0399	0.0402	0.0425	0.0366
H	0.032	0.0324	0.0336	0.0323	0.0325	0.0329	0.0329	0.0327	0.0343	0.0355	0.0326	0.036
