# Supplementary material for: ARIH2 serves as a potential prognostic biomarker for hepatocellular carcinoma associated with immune infiltration and ferroptosis
Source: Front Immunol. 2025 Apr 7;16:1548691. doi: 10.3389/fimmu.2025.1548691 (PMC12009847; doi:10.3389/fimmu.2025.1548691)
Supplement: Supplementary file 5 [file DataSheet5.zip › CCK8/H7 and lm3 48h - 2.txt]

¹â¶È²âÊÔ
²âÊÔ²¨³¤£º450 nm
Ê±¼ä:20250223-21:23:27
²âÊÔÄ£Ê½£º¾«È·
	1	2	3	4	5	6	7	8	9	10	11	12
A	0.0373	0.0373	0.0367	0.0397	0.0371	0.0369	0.0372	0.0371	0.0372	0.0382	0.0399	0.0341
con	0.0378	0.5163	0.5098	0.5141	0.2116	0.201	0.2081	0.1413	0.1471	0.1467	0.0401	0.0339
Huh7 NC	0.0379	2.876	2.9437	2.8345	1.7334	1.5656	1.6466	0.1508	0.1514	0.1533	0.0411	0.0319
Huh7 si1	0.0399	2.0419	2.1094	2.0094	1.0046	1.0358	0.8344	0.1539	0.1538	0.1519	0.0448	0.0333
HCCLM3 NC	0.0383	2.8633	2.9145	2.8256	1.8933	1.6645	1.5831	0.1695	0.156	0.1538	0.0409	0.0339
HCCLM3 si1	0.0392	1.6342	1.6577	1.5844	0.7226	0.7454	0.6809	0.1532	0.1478	0.142	0.0434	0.0322
G	0.0396	0.0386	0.0399	0.0389	0.0405	0.0404	0.0395	0.0389	0.0402	0.0399	0.0428	0.037
H	0.0333	0.0333	0.0325	0.0321	0.0323	0.0372	0.0324	0.037	0.0322	0.033	0.0336	0.0325
