# Supplementary material for: ARIH2 serves as a potential prognostic biomarker for hepatocellular carcinoma associated with immune infiltration and ferroptosis
Source: Front Immunol. 2025 Apr 7;16:1548691. doi: 10.3389/fimmu.2025.1548691 (PMC12009847; doi:10.3389/fimmu.2025.1548691)
Supplement: Supplementary file 5 [file DataSheet5.zip › CCK8/H7 and lm3 72h - 1.txt]

¹â¶È²âÊÔ
²âÊÔ²¨³¤£º450 nm
Ê±¼ä:20250223-10:34:28
²âÊÔÄ£Ê½£º¾«È·
	1	2	3	4	5	6	7	8	9	10	11	12
A	0.0383	0.0375	0.039	0.0417	0.0374	0.04	0.0364	0.0362	0.0363	0.036	0.0364	0.0324
con	0.0362	0.1945	0.188	0.1858	0.1361	0.1356	0.1395	0.1427	0.1378	0.1497	0.0362	0.0328
Huh7 NC	0.0369	3.201	3.4242	2.8775	2.83763	2.7835	2.8675	2.5094	2.6532	2.1252	0.0383	0.0306
Huh7 si1	0.0377	3.0132	2.9681	2.9654	3.0195	3.037	3.153	1.5431	1.4673	1.6338	0.0406	0.032
HCCLM3 NC	0.0378	2.8891	2.9677	2.9782	2.9903	3.1456	2.9901	2.1901	2.1778	2.3512	0.0376	0.0323
HCCLM3 si1	0.0389	2.8243	2.8745	2.8555	2.8809	2.9734	2.9456	1.2725	1.4335	1.0635	0.0393	0.0312
G	0.0392	0.0386	0.0418	0.0396	0.0395	0.0407	0.0384	0.0385	0.0428	0.038	0.0409	0.0385
H	0.0327	0.0322	0.032	0.0313	0.0312	0.033	0.0312	0.0343	0.0312	0.0349	0.0355	0.031
