# Supplementary material for: ARIH2 serves as a potential prognostic biomarker for hepatocellular carcinoma associated with immune infiltration and ferroptosis
Source: Front Immunol. 2025 Apr 7;16:1548691. doi: 10.3389/fimmu.2025.1548691 (PMC12009847; doi:10.3389/fimmu.2025.1548691)
Supplement: Supplementary file 5 [file DataSheet5.zip › CCK8/H7 and lm3 72h.txt]

¹â¶È²âÊÔ
²âÊÔ²¨³¤£º450 nm
Ê±¼ä:20250223-22:07:35
²âÊÔÄ£Ê½£º¾«È·
	1	2	3	4	5	6	7	8	9	10	11	12
A	0.0394	0.038	0.041	0.0408	0.0408	0.0419	0.0394	0.0412	0.0396	0.0394	0.0413	0.0314
con	0.0473	0.5954	0.5858	0.5825	0.5246	0.5123	0.511	0.2218	0.205	0.2084	0.0437	0.0319
Huh7 NC	0.0414	3.005	3.0303	2.9889	2.9756	2.9596	2.975	2.4994	2.6507	2.0671	0.042	0.0313
Huh7 si1	0.0396	3.0064	2.9871	2.9686	3.0079	3.016	3.003	1.5921	1.4893	1.7338	0.0454	0.0322
HCCLM3 NC	0.0385	2.9729	2.9755	2.9768	2.9905	3.0057	2.9815	2.0729	2.1828	2.1412	0.0462	0.0335
HCCLM3 si1	0.045	2.8387	2.8579	2.8622	2.9038	2.9309	2.9167	1.2815	1.3935	1.0603	0.0441	0.0329
G	0.0436	0.0413	0.0432	0.0456	0.0415	0.0417	0.0429	0.0413	0.0415	0.0425	0.0434	0.0353
H	0.034	0.0445	0.0333	0.0332	0.0325	0.0333	0.0335	0.0329	0.0332	0.0327	0.0323	0.032
